# Supplementary material for: Genes reveal traces of common recent demographic history for most of the Uralic-speaking populations
Source: Genome Biol. 2018 Sep 21;19:139. doi: 10.1186/s13059-018-1522-1 (PMC6151024; doi:10.1186/s13059-018-1522-1)
Supplement: Supplementary file 1 — Table S1. Autosomal data used in the study. (XLSX 28 kb) [file 13059_2018_1522_MOESM1_ESM.xlsx]

## Sheet: S1A. autosomal sample_modern
Table S1. Autosomal data used in the study. Uralic-speaking populations are highlighted (blue - European Uralic-speakers; orange - Siberian Uralic-speakers). Modern (A) and ancient (B) sample.
Regions/Populations	Abbreviations for PCA	ADMIXTURE	fineSTRUCTURE	Globetrotter	PCA	Fst	f3 and D-statistics	IBD sharing analysis
Africa
Bantus [1]		18	0	0	0	0	0	0
Ethiopians [2]		19	0	0	0	0	0	0
Mandenkas [1]		22	0	0	0	0	0	0
Yorubas [1]		21	0	0	0	0	21	0
Mozabites [1]		27	0	0	0	0	0	0
Moroccans [2]		10	0	0	0	0	0	0
Arabia
Saudis [2]	Sau	20	0	0	19	20	0	0
Yemenese [2]	Yem	8	0	0	6	8	0	0
Caucasus
Abkhasians [3]	Abk	20	0	0	20	20	0	0
Adygei [1]	Ady	17	0	0	17	17	0	0
Armenians [3]	Arm	16	16	16	16	16	0	0
Azeris [4]	Aze	16	0	0	16	16	0	0
Balkars [3]	Blk	19	0	0	19	19	0	0
Lezgins [2]	Lez	18	18	18	18	18	0	0
Chechens [3]	Che	20	0	0	20	20	0	0
Georgians [2]	Geo	20	20	20	20	20	0	0
Kalmyks [4]	Kal	14	0	0	14	14	0	0
Kumyks [3]	Kum	14	0	0	14	14	0	0
Nogais [3]	Nog	16	16	16	16	16	0	0
North Ossetians [3]	OsN	15	0	0	15	15	0	0
Central Asia
Iranians [2]	Ira	19	19	19	19	19	0	0
Kazakhs [5]	Kaz	18	18	17	18	18	0	0
Kurds [3]	Kur	6	0	0	6	6	0	0
Kyrgyzians [5]	Kyr	18	18	18	18	18	0	0
Tajiks [3]	Taj	15	15	15	15	15	0	0
Turkmens [3]	Tuk	11	11	11	11	11	0	0
Uzbeks [2; 5]	Uzb	19	19	19	19	19	0	0
East Asia
Mongola [1]	Mon	10	10	10	10	10	0	0
Daur [1]	Dau	9	0	0	9	9	0	0
Oroqens [1]	Oro	9	9	9	9	9	0	0
Han [1]	Han	44	20	20	44	44	44	0
Hezhen [1]	hez	9	0	0	9	9	0	0
Japanese [1]	Jap	28	0	0	28	28	0	0
Tu [1]	Tu	10	0	0	10	10	0	0
Uygurs [1]	Uyg	10	0	0	10	10	0	0
Xibo [1]	Xib	9	0	0	9	9	0	0
Mongolians [6]	Mng	9	9	9	9	9	0	0
Europe
Saami_SWE [*]	SaS	13	13	13	13	13	13	11
Saami_Kola [*]	SaK	8	8	8	8	8	8	8
Finns [*]	Fin	19	19	19	19	19	19	19
Ingrian Finns [*]	Ing	6	0	0	6	6	6	0
Karelians [4;*]	Kar	17	15	15	17	17	17	14
Vepsians [4; *]	Vep	12	11	11	12	12	12	11
Estonians [5; 7; *]	Est	57	20	20	57	57	57	20
Hungarians [2]	Hun	19	19	19	19	19	19	19
Komis [4]	Kom	16	16	16	16	16	16	16
Maris [5; *]	Mar	16	15	15	16	16	16	14
Mordovians [3]	Mrd	15	15	15	15	15	15	15
Udmurts [4]	Udm	16	16	16	16	16	16	16
Latvians [7; *]	Lat	7	7	7	7	7	7	7
Lithuanians [2]	Lit	10	10	10	10	10	10	10
Swedes [8; *]	Swe	19	18	18	19	19	19	18
Germans [4; *]	Ger	14	0	0	14	14	0	0
Belarusians [2; 7]	Bel	16	16	16	16	16	0	0
Poles [8]	Pol	13	13	13	13	13	16	13
Ukrainians [3]	Ukr	20	20	20	20	20	0	20
Russians North [1; 2; 4; 7]	RsN	31	22	22	33	33	31	22
Russians Central [2; 4]	RsC	20	18	18	18	18	20	18
Russians South [4]	RsS	15	15	15	15	15	15	0
Slovaks [7]	Slo	15	15	15	15	15	0	15
Slovenes [7]		0	0	0	0	0	0	15
Croats [9]		0	0	0	0	0	0	13
Serbians [10]		0	0	0	0	0	0	14
Bashkirs [4]	Bas	20	20	20	20	20	20	20
Tatars [4; *]	Tat	18	16	16	18	18	18	16
Chuvash [2]	Chu	17	17	16	17	17	17	16
French [1]	Fra	28	20	20	28	28	28	0
French Basques [1]	Bsq	24	0	0	24	24	0	0
Orcadians [1]	Orc	15	0	0	15	15	0	0
Welsh [**]	Wls	20	0	0	20	20	0	0
Spaniards [2]	Spa	12	12	12	12	12	12	0
Portugese [***]	Por	10	10	10	10	10	0	0
Cypriots [2]	Cyp	12	0	0	12	12	0	0
North Italians [1]	ItN	12	12	12	12	12	11	0
Tuscans [1]	Tat	7	7	7	7	7	0	0
Sardinians [1]	Sar	28	0	0	28	28	0	0
Bulgarians [3]	Bul	13	13	13	13	13	0	0
Romanians [2]	Rom	16	16	14	16	16	16	14
Gagauzes [4; *]	Gag	13	0	0	13	13	0	0
Near East
Lebanese [2]	Leb	7	0	0	7	7	0	0
Palestinians [1]	Pal	46	0	0	46	46	0	0
Jordanians [2]	Jor	20	0	0	19	20	0	0
Syrians [2]	Syr	16	0	0	16	16	0	0
Turks [2]	Tur	19	0	0	19	19	0	0
Siberia
Mansi [*]	Man	23	20	20	23	23	23	20
Khanty [*]	Khn	11	10	10	11	11	11	9
Nganasans [6]	Nga	11	12	9	11	11	11	7
Nenets [4]	Nen	10	10	10	10	10	10	10
Selkups [5; 6]	Slk	17	17	16	17	17	17	16
Altaians [5; 6]	Alt	17	16	16	17	17	16	0
Buryats [6]	Bur	19	18	18	19	19	19	0
Chukchis [6; 9]	Chk	15	15	14	4	15	15	0
Dolgans [6; 9]	Dol	10	10	8	10	10	10	7
Evenkis [6]	Evk	14	14	14	14	14	14	13
Evens [5; 9]	Evn	9	9	9	9	9	9	9
Kets [6; 9]	Ket	4	4	4	4	4	4	0
Khakases [9]	Kha	17	17	15	17	17	17	0
Koryaks [6; 9]	Kor	13	13	12	5	13	13	0
Nivkhs [9]	Niv	3			3	0	3	0
Shors [9]	Sho	4	4	4	4	4	4	0
Tuvinians [4; 6]	Tuv	16	16	16	16	16	16	15
Yakuts [1; 9]	Yak	26	20	19	25	25	25	19
Yukaghirs [6]	Yuk	6	6	3	6	6	6	0
South Asia
Balochi [1]	Blo	24	0	0	24	24	0	0
Brahui [1]	Bra	25	0	0	25	25	0	0
Burusho [1]	Bur	25	0	0	25	25	0	0
Paniya [2]		4	0	0	0	0	0	0
Pathan [1]	Pat	22	0	0	22	22	0	0
Sakilli [2]		4	0	0	0	0	0	0
Hazara [1]	Haz	22	0	0	22	22	0	0
Makrani [1]	Mak	25	0	0	24	25	0	0
Malayan [2]		2	0	0	0	0	0	0
Sindhi [1]	Sin	24	0	0	23	24	0	0
North Kannadi [6]		8	0	0	0	0	0	0
Total		1800	913	895	1639	1661	762	519
[1] Li, J. Z. et al. Worldwide human relationships inferred from genome-wide patterns of variation. Science (80-. ). 319, 1100–1104 (2008).
[2] Behar, D. M. et al. The genome-wide structure of the Jewish people. Nature 466, 238–42 (2010).
[3] Yunusbayev, B. et al. The Caucasus as an asymmetric semipermeable barrier to ancient human migrations. Mol. Biol. Evol. 29, 359–65 (2012).
[4] Yunusbayev, B. et al. The Genetic Legacy of the Expansion of Turkic-Speaking Nomads across Eurasia. PLoS Genet. 11, e1005068 (2015).
[5] Raghavan, M. et al. Upper Palaeolithic Siberian genome reveals dual ancestry of Native Americans. Nature 505, 87–91 (2014).
[6] Rasmussen, M. et al. Ancient human genome sequence of an extinct Palaeo-Eskimo. Nature 463, 757–62 (2010).
[7] Kushniarevich, A. et al. Genetic Heritage of the Balto-Slavic Speaking Populations: A Synthesis of Autosomal, Mitochondrial and Y-Chromosomal Data. PLoS One 10, e0135820 (2015).
[8] Behar, D. M. et al. No Evidence from Genome-wide Data of a Khazar Origin for the Ashkenazi Jews. Hum. Biol. 85, 859–900 (2013).
[9] Fedorova, S. A. et al. Autosomal and uniparental portraits of the native populations of Sakha (Yakutia): implications for the peopling of Northeast Eurasia. BMC Evol. Biol. 13, 127 (2013).
[10] Kovačević, L. et al. Standing at the Gateway to Europe - The Genetic Structure of Western Balkan Populations Based on Autosomal and Haploid Markers. PLoS One 9(8), e105090 (2014).
[*] this study	135
[**] Pennarun et al. submitted	20
[***] Tamm et al. submitted	10
No. of Uralic-speaking individuals	286
No of other individuals	1514

## Sheet: S1B. autosomal sample_aDNA
ID	culture1	reference2
RISE507	Afanasievo	Allentoft et al. 2015
RISE508	Afanasievo	Allentoft et al. 2015
RISE509	Afanasievo	Allentoft et al. 2015
RISE510	Afanasievo	Allentoft et al. 2015
RISE511	Afanasievo	Allentoft et al. 2015
I0707	Anatolia_Neolithic	Mathieson et al. 2015
I0708	Anatolia_Neolithic	Mathieson et al. 2015
I0709	Anatolia_Neolithic	Mathieson et al. 2015
I0723	Anatolia_Neolithic	Mathieson et al. 2015
I0724	Anatolia_Neolithic	Mathieson et al. 2015
I0726	Anatolia_Neolithic	Mathieson et al. 2015
I0727	Anatolia_Neolithic	Mathieson et al. 2015
I0736	Anatolia_Neolithic	Mathieson et al. 2015
I0744	Anatolia_Neolithic	Mathieson et al. 2015
I0745	Anatolia_Neolithic	Mathieson et al. 2015
I0746	Anatolia_Neolithic	Mathieson et al. 2015
I1096	Anatolia_Neolithic	Mathieson et al. 2015
I1097	Anatolia_Neolithic	Mathieson et al. 2015
I1098	Anatolia_Neolithic	Mathieson et al. 2015
I1099	Anatolia_Neolithic	Mathieson et al. 2015
I1100	Anatolia_Neolithic	Mathieson et al. 2015
I1101	Anatolia_Neolithic	Mathieson et al. 2015
I1102	Anatolia_Neolithic	Mathieson et al. 2015
I1103	Anatolia_Neolithic	Mathieson et al. 2015
I1579	Anatolia_Neolithic	Mathieson et al. 2015
I1580	Anatolia_Neolithic	Mathieson et al. 2015
I1581	Anatolia_Neolithic	Mathieson et al. 2015
I1583	Anatolia_Neolithic	Mathieson et al. 2015
I1585	Anatolia_Neolithic	Mathieson et al. 2015
RISE500	Andronovo	Allentoft et al. 2015
RISE503	Andronovo	Allentoft et al. 2015
RISE505	Andronovo	Allentoft et al. 2015
I0060	Bell_Beaker_LN	Haak et al. 2015
I0108	Bell_Beaker_LN	Haak et al. 2015
I0111	Bell_Beaker_LN	Haak et al. 2015
I0112	Bell_Beaker_LN	Haak et al. 2015
I0113	Bell_Beaker_LN	Haak et al. 2015
I0805	Bell_Beaker_LN	Mathieson et al. 2015
I0806	Bell_Beaker_LN	Haak et al. 2015
I1546	Bell_Beaker_LN	Mathieson et al. 2015
I1549	Bell_Beaker_LN	Mathieson et al. 2015
RISE559	Bell_Beaker_LN	Allentoft et al. 2015
RISE560	Bell_Beaker_LN	Allentoft et al. 2015
RISE562	Bell_Beaker_LN	Allentoft et al. 2015
RISE563	Bell_Beaker_LN	Allentoft et al. 2015
RISE564	Bell_Beaker_LN	Allentoft et al. 2015
RISE566	Bell_Beaker_LN	Allentoft et al. 2015
RISE568	Bell_Beaker_LN	Allentoft et al. 2015
RISE569	Bell_Beaker_LN	Allentoft et al. 2015
I0047	Central_LNBA	Haak et al. 2015
I0049	Central_LNBA	Haak et al. 2015
I0059	Central_LNBA	Haak et al. 2015
I0099	Central_LNBA	Haak et al. 2015
I0103	Central_LNBA	Haak et al. 2015
I0104	Central_LNBA	Haak et al. 2015
I0106	Central_LNBA	Haak et al. 2015
I0115	Central_LNBA	Haak et al. 2015
I0116	Central_LNBA	Haak et al. 2015
I0117	Central_LNBA	Haak et al. 2015
I0118	Central_LNBA	Haak et al. 2015
I0164	Central_LNBA	Haak et al. 2015
I0171	Central_LNBA	Haak et al. 2015
I0550	Central_LNBA	Haak et al. 2015
I0803	Central_LNBA	Haak et al. 2015
I0804	Central_LNBA	Haak et al. 2015
I1532	Central_LNBA	Mathieson et al. 2015
I1534	Central_LNBA	Mathieson et al. 2015
I1536	Central_LNBA	Mathieson et al. 2015
I1538	Central_LNBA	Mathieson et al. 2015
I1539	Central_LNBA	Mathieson et al. 2015
I1540	Central_LNBA	Mathieson et al. 2015
I1542	Central_LNBA	Mathieson et al. 2015
I1544	Central_LNBA	Mathieson et al. 2015
RISE00	Central_LNBA	Allentoft et al. 2015
RISE109	Central_LNBA	Allentoft et al. 2015
RISE150	Central_LNBA	Allentoft et al. 2015
RISE154	Central_LNBA	Allentoft et al. 2015
RISE431	Central_LNBA	Allentoft et al. 2015
RISE434	Central_LNBA	Allentoft et al. 2015
RISE435	Central_LNBA	Allentoft et al. 2015
RISE436	Central_LNBA	Allentoft et al. 2015
RISE446	Central_LNBA	Allentoft et al. 2015
RISE577	Central_LNBA	Allentoft et al. 2015
RISE586	Central_LNBA	Allentoft et al. 2015
I0172	Central_MN	Haak et al. 2015
I0551	Central_MN	Mathieson et al. 2015
I0559	Central_MN	Haak et al. 2015
I0560	Central_MN	Haak et al. 2015
I0807	Central_MN	Haak et al. 2015
I1497	Central_MN	Gamba et al. 2014
I0061	EHG	Haak et al. 2015
I0124	EHG	Haak et al. 2015
I0211	EHG	Mathieson et al. 2015
I1502	Hungary_BA	Gamba et al. 2014
I1504	Hungary_BA	Gamba et al. 2014
RISE247	Hungary_BA	Allentoft et al. 2015
RISE254	Hungary_BA	Allentoft et al. 2015
RISE349	Hungary_BA	Allentoft et al. 2015
RISE371	Hungary_BA	Allentoft et al. 2015
RISE373	Hungary_BA	Allentoft et al. 2015
RISE374	Hungary_BA	Allentoft et al. 2015
RISE479	Hungary_BA	Allentoft et al. 2015
RISE480	Hungary_BA	Allentoft et al. 2015
RISE483	Hungary_BA	Allentoft et al. 2015
RISE484	Hungary_BA	Allentoft et al. 2015
I0174	Hungary_EN	Haak et al. 2015
I0176	Hungary_EN	Haak et al. 2015
I1495	Hungary_EN	Gamba et al. 2014
I1496	Hungary_EN	Gamba et al. 2014
I1498	Hungary_EN	Gamba et al. 2014
I1499	Hungary_EN	Gamba et al. 2014
I1500	Hungary_EN	Gamba et al. 2014
I1505	Hungary_EN	Gamba et al. 2014
I1506	Hungary_EN	Gamba et al. 2014
I1508	Hungary_EN	Gamba et al. 2014
I1271	Iberia_Chalcolithic	Mathieson et al. 2015
I1272	Iberia_Chalcolithic	Mathieson et al. 2015
I1276	Iberia_Chalcolithic	Mathieson et al. 2015
I1277	Iberia_Chalcolithic	Mathieson et al. 2015
I1280	Iberia_Chalcolithic	Mathieson et al. 2015
I1281	Iberia_Chalcolithic	Mathieson et al. 2015
I1282	Iberia_Chalcolithic	Mathieson et al. 2015
I1284	Iberia_Chalcolithic	Mathieson et al. 2015
I1300	Iberia_Chalcolithic	Mathieson et al. 2015
I1303	Iberia_Chalcolithic	Mathieson et al. 2015
I1314	Iberia_Chalcolithic	Mathieson et al. 2015
I0409	Iberia_EN	Haak et al. 2015
I0410	Iberia_EN	Haak et al. 2015
I0412	Iberia_EN	Haak et al. 2015
I0413	Iberia_EN	Haak et al. 2015
I0405	Iberia_MN	Haak et al. 2015
I0406	Iberia_MN	Haak et al. 2015
I0407	Iberia_MN	Haak et al. 2015
I0408	Iberia_MN	Haak et al. 2015
Iceman	Iceman	Keller et al. 2012
I0022	LBK_EN	Haak et al. 2015
I0025	LBK_EN	Haak et al. 2015
I0026	LBK_EN	Haak et al. 2015
I0046	LBK_EN	Haak et al. 2015
I0048	LBK_EN	Haak et al. 2015
I0054	LBK_EN	Haak et al. 2015
I0057	LBK_EN	Haak et al. 2015
I0100	LBK_EN	Haak et al. 2015
I0659	LBK_EN	Haak et al. 2015
I0795	LBK_EN	Haak et al. 2015
I0797	LBK_EN	Mathieson et al. 2015
I0821	LBK_EN	Haak et al. 2015
I1550	LBK_EN	Mathieson et al. 2015
Stuttgart	LBK_EN	Lazaridis et al. 2014
I0011	Motala_HG	Haak et al. 2015
I0012	Motala_HG	Haak et al. 2015
I0013	Motala_HG	Haak et al. 2015
I0014	Motala_HG	Haak et al. 2015
I0015	Motala_HG	Haak et al. 2015
I0017	Motala_HG	Haak et al. 2015
RISE175	Northern_LNBA	Allentoft et al. 2015
RISE179	Northern_LNBA	Allentoft et al. 2015
RISE210	Northern_LNBA	Allentoft et al. 2015
RISE276	Northern_LNBA	Allentoft et al. 2015
RISE47	Northern_LNBA	Allentoft et al. 2015
RISE61	Northern_LNBA	Allentoft et al. 2015
RISE71	Northern_LNBA	Allentoft et al. 2015
RISE94	Northern_LNBA	Allentoft et al. 2015
RISE97	Northern_LNBA	Allentoft et al. 2015
RISE98	Northern_LNBA	Allentoft et al. 2015
I0126	Poltavka	Mathieson et al. 2015
I0371	Poltavka	Mathieson et al. 2015
I0374	Poltavka	Mathieson et al. 2015
I0440	Poltavka	Mathieson et al. 2015
I0246	Potapovka	Mathieson et al. 2015
I0418	Potapovka	Mathieson et al. 2015
I0419	Potapovka	Mathieson et al. 2015
RISE486	Remedello	Allentoft et al. 2015
RISE487	Remedello	Allentoft et al. 2015
RISE489	Remedello	Allentoft et al. 2015
RISE555	Russia_EBA	Allentoft et al. 2015
I0122	Samara_Eneolithic	Mathieson et al. 2015
I0433	Samara_Eneolithic	Mathieson et al. 2015
I0434	Samara_Eneolithic	Mathieson et al. 2015
I0247	Scythian_IA	Mathieson et al. 2015
RISE386	Sintashta	Allentoft et al. 2015
RISE391	Sintashta	Allentoft et al. 2015
RISE392	Sintashta	Allentoft et al. 2015
RISE394	Sintashta	Allentoft et al. 2015
RISE395	Sintashta	Allentoft et al. 2015
I0232	Srubnaya	Mathieson et al. 2015
I0234	Srubnaya	Mathieson et al. 2015
I0235	Srubnaya	Mathieson et al. 2015
I0358	Srubnaya	Mathieson et al. 2015
I0359	Srubnaya	Mathieson et al. 2015
I0360	Srubnaya	Mathieson et al. 2015
I0361	Srubnaya	Mathieson et al. 2015
I0422	Srubnaya	Mathieson et al. 2015
I0423	Srubnaya	Mathieson et al. 2015
I0424	Srubnaya	Mathieson et al. 2015
I0430	Srubnaya	Mathieson et al. 2015
I0431	Srubnaya	Mathieson et al. 2015
I0585	WHG	Olade et al. 2014
I1507	WHG	Gamba et al. 2014
Loschbour	WHG	Lazaridis et al. 2014
RISE240	Yamnaya_Kalmykia	Allentoft et al. 2015
RISE546	Yamnaya_Kalmykia	Allentoft et al. 2015
RISE547	Yamnaya_Kalmykia	Allentoft et al. 2015
RISE548	Yamnaya_Kalmykia	Allentoft et al. 2015
RISE550	Yamnaya_Kalmykia	Allentoft et al. 2015
RISE552	Yamnaya_Kalmykia	Allentoft et al. 2015
I0231	Yamnaya_Samara	Haak et al. 2015
I0357	Yamnaya_Samara	Haak et al. 2015
I0370	Yamnaya_Samara	Haak et al. 2015
I0429	Yamnaya_Samara	Haak et al. 2015
I0438	Yamnaya_Samara	Haak et al. 2015
I0439	Yamnaya_Samara	Haak et al. 2015
I0441	Yamnaya_Samara	Haak et al. 2015
I0443	Yamnaya_Samara	Haak et al. 2015
I0444	Yamnaya_Samara	Haak et al. 2015
MA-1	Mal`ta	Raghavan et al. 2013
1 abbreviations of cultural group are as follows: EBA - Early Bronze Age; E/M/LN - Early/Middle/Late Neolithic; E/WHG - Eastern/Western hunter-gatherer; IA - Iron age; LBK - Linearbandkeramik; LNBA - Late Neolithic and Bronze Age
2 references are as follows:
Allentoft ME, Sikora M, Sjögren K-G, Rasmussen S, Rasmussen M, et al. (2015) Population genomics of Bronze Age Eurasia. Nature 522: 167–172. doi:10.1038/nature14507.
Gamba C, Jones ER, Teasdale MD, McLaughlin RL, Gonzalez-Fortes G, et al. (2014) Genome flux and stasis in a five millennium transect of European prehistory. Nat Commun 5: 5257. doi:10.1038/ncomms6257.
Haak W, Lazaridis I, Patterson N, Rohland N, Mallick S, et al. (2015) Massive migration from the steppe was a source for Indo-European languages in Europe. Nature. doi:10.1038/nature14317.
Keller A, Graefen A, Ball M, Matzas M, Boisguerin V, et al. (2012) New insights into the Tyrolean Iceman’s origin and phenotype as inferred by whole-genome sequencing. Nat Commun 3: 698. doi:10.1038/ncomms1701.
Lazaridis I, Patterson N, Mittnik A, Renaud G, Mallick S, et al. (2014) Ancient human genomes suggest three ancestral populations for present-day Europeans. Nature 513.
Mathieson I, Lazaridis I, Rohland N, Mallick S, Patterson N, et al. (2015) Genome-wide patterns of selection in 230 ancient Eurasians. Nature 528: 499–503. doi:10.1038/nature16152.
Olalde I, Allentoft ME, Sánchez-Quinto F, Santpere G, Chiang CWK, et al. (2014) Derived immune and ancestral pigmentation alleles in a 7,000-year-old Mesolithic European. Nature 507: 225–228. doi:10.1038/nature12960.
Raghavan M, Skoglund P, Graf KE, Metspalu M, Albrechtsen A, et al. (2014) Upper Palaeolithic Siberian genome reveals dual ancestry of Native Americans. Nature 505: 87–91. doi:10.1038/nature12736.
