# Supplementary material for: Genes reveal traces of common recent demographic history for most of the Uralic-speaking populations
Source: Genome Biol. 2018 Sep 21;19:139. doi: 10.1186/s13059-018-1522-1 (PMC6151024; doi:10.1186/s13059-018-1522-1)
Supplement: Supplementary file 5 — Table S4. Mitochondrial DNA haplogroup frequencies in Eurasia. (XLSX 71 kb) [file 13059_2018_1522_MOESM5_ESM.xlsx]

## Sheet: Sheet1
Table S4. Mitochondrial DNA haplogroup frequencies (%) in Eurasian populations
Population	H	HV	V	U(xU1-8)	U1	U2	U3	U4	U5	U6	U7	U8	K	R(xJ, T, F, B)	J	T	N(xN1-2, N9a, A, X, Y)	I	N1a	N1b	N1c	N1e	N2a	W	N9	Y	X	A	B	F	M(xD, G, C, Z)	D	G	C	Z	L	Total N	References*
Estonians	45	0	7.1	0	0.2	1.5	1	5.4	14.4	0	0	1.7	2.7	0	10.3	7.8	1	0	1.2	0.2	0	0	0	0	0	0	0.2	0	0	0	0	0.2	0	0	0	0	409	Loogväli et al. 2004, this study
Finns	41.5	0.5	3.6	0	0	0.5	0	1	25.2	0	0.5	0.5	4.1	0	4.5	3.5	3	1	0.5	0	0	0	0	7	0	0	1.5	0	0	0	0	0.2	0	0	1.5	0	603	Meinilä et al. 2001; Hedman et al. 2007
Ingrian Finns	52.8	0	5.6	0	0	0	0	0	19.4	0	0	0	0	0	2.8	11.1	0	0	0	0	0	0	0	5.6	0	0	0	0	0	0	0	0	0	0	2.8	0	36	Lappalainen et al. 2008
Karelians	45.7	0.2	5.5	1	2.4	0.5	0.8	3.2	16.1	0	0	3.2	1.5	0	6.7	2.7	2.7	0.8	0	0.2	0	0	0	1.3	0	0	0.2	0	0	0	0	4.7	0.3	0	0.2	0	595	Lappalainen et al. 2008; this study
Vepsians	57.6	1.6	2.4	0	0	0.8	0	0.8	16.8	0	0	0.8	0	0	4.8	2.4	4	4	0	0	0	0	0	2.4	0	0	0	0	0	0	0	1.6	0	0	0	0	125	Lappalainen et al. 2008; this study
Saami from Finland	2.9	0	37.7	0	0	0	0	0	43.5	0	0	0	0	0	0	0	0	0	0	0	0	0	0	0	0	0	0	0	0	0	0	8.7	0	0	7.2	0	69	Lappalainen et al. 2008; Sajantila et al. 1995
Saami from Norway	4.7	0	33.1	0	0	0	0	0	57.6	0	0	0	0	0	0	0.4	0	0	0	0	0	0	0	1.4	0	0	0	0	0	0	0	2.9	0	0	0	0	278	Sajantila et al. 1995; Dupuy and Olaisen et al. 1996; Delghandi et al. 1998
Saami from Sweden	3.1	0	68.4	0	0	0	0	0	26.5	0	0	0	0	0	0	0	0	0	0	0	0	0	0	1	0	0	0	0	0	0	0	0	0	0	1	0	98	Sajantila et al. 1995; Tambets et al. 2004
Saami from Kola Peninsula	12.8	0	19.8	0	0	0	0	0	64	0	0	0	0	0	0	0	0	0	0	0	0	0	0	0	0	0	0	0	1.2	0	0	2.3	0	0	0	0	86	this study
Maris	41.9	0	11	0	0	0	0	10.3	14	0	0	0	2.2	0	7.4	5.1	0.7	0	0	0	0	0	0	0	0	0	0	1.5	0	0	0.7	1.5	0	0.7	2.9	0	136	Bermisheva et al. 2002
Mordovians	46.3	0	3.7	0.3	0.3	2.7	0.3	2.3	15.8	0	0	0	1.3	0	6.7	6.7	6.7	1.7	0.7	0	2.3	0	0	0	0	0	0	0	0	0	0	0.7	0	1.3	0	0	298	Bermisheva et al. 2002; this study
Komis	33	0	0.6	0	0	0	0	13.6	9.9	0	0.9	0.9	2	0	4.9	13.3	0.9	2.6	2.9	0	0	0	0	0.6	0	0.3	0	3.2	0	0	0	3.5	2.3	2.9	1.7	0	345	Bermisheva et al. 2002; Gubina et al. 2005; this study
Udmurts	22.5	0	0.5	0.5	0	10.4	0	3.3	9.3	0	0	0	0	0	1.6	16.5	0	4.4	0.5	0	0	0	0	0	0	0	0	8.8	0	0	0	11	0.5	3.8	6	0	182	Bermisheva et al. 2002; this study
Hungarians	45.7	0	2.6	0	0.9	0.9	1.7	3.4	8.6	0.9	0	0.9	4.3	0	7.8	11.2	1.7	0	0	1.7	0	0	0	4.3	0	0	0.9	0	0	0	1.7	0	0.9	0	0	0	116	this study
Khanty	17.3	0	0	0	0.2	0.5	0	16.5	5.4	0	5.7	0	0.5	0	13.1	7.4	0	0	0.7	0	0	0	5.7	0	0	0.2	0.2	3	0	0.2	0	11.6	1.2	10.4	0	0	405	Gubina et al. 2005; Pimenoff et al. 2008; Naumova et al. 2009, this study
Mansis	15.1	0	0.5	0	0	2	0	16.6	3.5	0	3.5	0	1.5	0	13.1	5	0	0	0	0	0	0	2	0	0	0	0	1.5	0	0.5	0.5	12.6	3.5	18.6	0	0	199	Derbeneva et al. 2002, Pimenoff et al. 2008; this study
Selkup	28.3	0	0	0	0	5.8	0	25	0.8	0	0	0	0	0	0	1.7	0	0	0	0	0	0	0	0	0	0	0	7.5	0	4.2	0	3.3	0.8	22.5	0	0	120	this study
Nenets	15.3	0	0	1.5	0	1.5	0	6.6	2.9	0	0	0	0	0	0.7	14.6	0	0	0	0	0	0	0	0	0	1.5	0	0.7	0	0	0	13.1	0	41.6	0	0	137	Saillard et al. 2000; this study
Nganasans	1.5	0	0	0	0	2.3	0	16.8	0	0	0	0	0	0	0	0.8	0	0	0	0	0	0	0	0	0	0.8	0	3.8	0	0	0.8	33.6	3.1	34.4	2.3	0	131	Derbeneva et al. 2002; Goltsova et al. 2005
Tu	0	0	0	0	0	0	0	0	0	0	0	0	0	0	0	0	0	0	0	0	0	0	0	0	2.9	0	0	11.4	17.1	5.7	25.7	22.9	2.9	5.7	5.7	0	35	Yao et al. 2002a
Buryat	4.9	0.8	0.2	0	0.2	0	0	0.6	2.1	0	0	0.4	0.8	0	1.1	0.8	0.4	0.2	0.2	0	0	0.2	0	0	1.3	1.3	0.2	3.6	4.2	2.3	4.4	33.7	10.8	23.7	1.3	0	472	Derenko et al. 2003; 2007; Starikovskaya et al. 2005; Gibert et al. 2010
Daur	0	0	0	0	0	0	0	0	0	0	0	0	0	0	2.2	2.2	0	4.4	0	0	0	0	0	0	2.2	2.2	0	2.2	15.6	0	20	24.4	8.9	6.7	8.9	0	45	Kong et al. 2003
Kalmyk	2.2	5.2	0.9	0.4	0	0.9	0	2.2	2.6	0	0.4	0	1.7	0	3.5	1.3	0.9	0.4	0.4	0	0	0	0	0	4.3	0.9	0	5.7	4.3	7	9.6	24.8	7	10.4	3	0	230	Derenko et al. 2007; this study
Mongol	4.2	1.5	0	0	0.4	1.1	0	1.9	1.1	0	0	0	0.8	0	1.1	0.8	0	0.4	0.4	0	0	0	0	0	2.7	0.8	0	6.5	8.8	8.8	11.1	26.3	6.9	11.8	2.7	0	262	Kolman et al. 1996; Yao et al. 2002a; 2004; Kong et al. 2003; Derenko et al. 2007
Oroqen	0	0	0	0	0	0	0	0	0	0	0	0	0	2.3	0	0	0	0	0	0	0	0	0	0	0	0	0	4.5	2.3	4.5	0	43.2	11.4	29.5	2.3	0	44	Kong et al. 2003
Even	0	0	0	0	0	0	0	0	0	0	0	0	0	0	0.9	0	0	0	0	0	0	0	0	0	0	5.6	0	2.3	0.5	3.7	1.9	23.7	8.8	39.5	13	0	215	Derenko et al. 1997; Pakendorf et al. 2007; Fedorova et al. 2013
Evenk	2.3	0	0	0	0	0	0	0.2	0	0	0	0	0.4	0	3.3	0	0	0	0	0	0	0	0	0	0	1.7	0.4	6.7	1.7	1.5	0.4	26.3	2.1	52.1	1	0	480	this study; Kong et al. 2003; Starikovskaya et al. 2005; Derenko et al. 2007; Gibert et al. 2010; Fedorova et al. 2013
Hezhen	11.6	1.2	0	0	0	0	0	0	2.3	0	0	0	1.2	0	0	0	1.2	0	0	0	0	0	0	0	0	17.4	0	4.7	0	3.5	10.5	30.2	8.1	8.1	0	0	86	this study
Balkar	25	3.8	0.6	0	8.1	3.8	5.6	0.6	1.3	0	1.9	0	5	0	3.1	10.6	0.6	3.1	0	2.5	0	0	0	11.9	0	0	8.1	1.3	0	0	0	2.5	0.6	0	0	0	160	Quintana-Murci et al. 2004; this study
Nogay	20.9	5.4	0	0	3.9	2.3	7	3.1	4.7	0	0	0	3.9	0	4.7	8.5	3.9	0	0	0.8	0	0	0	6.2	0	0	2.3	4.7	0.8	1.6	2.3	3.9	4.7	1.6	2.3	0.8	129	Yunusbayev et al. 2010
Kumyk	24.1	3.6	0	0	4.5	2.7	6.3	6.3	5.4	0	4.5	0.9	2.7	0	8	11.6	5.4	0.9	0	0.9	0	0	0	1.8	0.9	0	5.4	0	0	0	0.9	0.9	2.7	0	0	0	112	this study
Turk	25.5	6.1	0.4	0.6	4.2	1.3	4.8	1	5.4	0	1.7	0.8	6.1	0.2	10.5	11.9	2.5	1.3	1	0.8	0.2	0	0.2	3.3	0.2	0.6	4.4	0.8	0	0.2	3.3	0.2	0.2	0	0	0	478	Quintana-Murci et al. 2004; this study
Gagauz	55.2	8.2	1.5	0	0	0	2.2	2.2	3	0	0	0.7	5.2	0	6.7	5.2	3.7	0	0	0.7	0	0	0	2.2	0	0	2.2	0	0	0	0.7	0	0	0	0	0	134	this study
Bashkir	12.1	0.9	2.8	0	0	0.5	0	12.1	14	0	0	0.5	1.4	0	3.3	5.1	1.4	0	3.7	0	0	0	0	0.5	1.4	0.5	0	4.2	0.9	5.6	1.9	9.3	4.7	12.6	0.9	0	215	Bermisheva et al. 2002; this study
Chuvash	40.8	0	4.7	0	0	1.2	0.6	11.8	10.1	0	0	3	8.3	0	4.1	2.4	2.4	0	0.6	0	0	0	0	2.4	0	0	0	3	0	0	1.8	1.8	0	0.6	0.6	0	169	Richards et al. 2000; Bermisheva et al. 2002; this study
Tatar	28.6	3.1	4.1	1.5	1.5	0.5	3.1	6.6	10.2	0	0	0	6.6	0	7.7	10.2	1.5	0.5	0	2.6	0	0	0	2	0	0	0	2	0.5	0	2	2.6	1.5	1	0	0	196	Bermisheva et al. 2002; Comas et al. 2004
Kazakh	12.9	2.4	0.5	0.3	0.5	1.2	0.3	1.6	4	0	0.7	1.2	1.6	0	2.8	5.4	1.4	0.5	0.9	0	0	0	0	1	2.6	0.7	0.5	5.4	4.2	4.5	6.6	18.7	5.1	9.1	3	0	572	Yao et al. 2000, 2004; this study
Kyrgyz	8.3	1.9	1.9	0.6	0.6	1.3	0	1.9	0.6	0	0.6	0	0.6	0	0.6	2.5	1.3	0	0	0	0	0	0	1.3	1.3	0.6	0.6	7	5.1	7	6.4	20.4	9.6	16.6	1.3	0	157	Comas et al. 2004; this study
Turkmen	16.9	15.6	0	0	0	1.3	0	1.3	1.3	0	0	0	0	1.3	6.5	6.5	0	1.3	2.6	0	0	0	0	0	0	0	1.3	1.3	3.9	2.6	2.6	20.8	3.9	9.1	0	0	77	Comas et al. 2004; Quintana-Murci et al. 2004; this study
Uzbek	14.7	4.6	0	0	0.4	1.5	0.8	5.4	3.5	0	2.7	0.4	1.9	0.4	2.3	4.6	0	3.5	0.4	1.9	0	0	0	1.9	1.9	0.8	1.2	4.6	3.9	5	5.8	13.5	3.1	8.9	0.4	0	259	Quintana-Murci et al. 2004; Yao et al. 2004; this study
Altaian	6.4	0	0	0	0	5.5	1.8	5.5	3.6	0	0	0	0	0	3.6	0.9	1.8	0	2.7	0	0	0	0	0	4.5	0	2.7	0	3.6	9.1	7.3	15.5	1.8	19.1	4.5	0	110	Derenko et al. 2003
Tuvinian	3.1	0.3	0	0	0	0	1	0.7	2.1	0	0	0	0	0	2.4	0.3	1	0.7	0	0	0	0	0	0.7	2.1	0.3	0	1.4	5.8	5.2	1.4	15.5	7.9	47.1	1	0	291	Derenko et al. 2003; 2007; Starikovskaya et al. 2005
Khakas	5.5	0	0.9	0	0	0.9	0	5.5	0.9	0	0	0	0	0	3.6	3.6	0	0	0	0	0	0	0	0	0.9	0	0	3.6	6.4	23.6	1.8	14.5	0.9	27.3	0	0	110	Derenko et al. 2003; 2007
Shor	11	0	0	0	0	0	0	2.4	0	0	0	0	1.2	0	6.1	0	2.4	0	0	0	0	0	0	0	0	0	0	1.2	4.9	41.5	3.7	12.2	0	12.2	1.2	0	82	Derenko et al. 2007
Uyghur	15.1	3.6	0.6	0	0	3	0.6	2.4	3.6	0	2.4	0	1.8	0	3.6	3	1.8	0.6	0	0	0	0	0	2.4	0.6	2.4	0.6	2.4	4.2	3.6	12.7	12	8.4	7.2	1.2	0	166	Yao et al. 2000; this study
Yakut	3.2	1.1	0	0	0	0	0	0.5	0.4	0	0	0	0	0	2	0.9	0	0.4	0	0	0	0	0	1.1	0	0.9	0	2	1.8	4.1	3.7	29.4	4.4	43.6	0.7	0	562	Derenko et al. 1997; 2007; Puzyrev et al. 2003; Fedorova et al. 2013
Dolgan	1.3	0	0	0	0	0	0	1.3	0	0	0	0	1.3	0	0	0	0	0	0	0	0	0	0	0	0	0	0	4.5	0	2.6	8.3	39.7	0.6	39.1	1.3	0	156	this study; Fedorova et al. 2013
Latvian	42.1	1.7	2.7	0	0	3.6	2.2	10.2	10.2	0	0	0	2.4	0	6.1	9.2	4.6	0	0	0	0	0	0	4.1	0	0	0.2	0	0	0	0	0	0.5	0	0	0	411	Lappalainen et al. 2008; Pliss et al. 2006
Lithuanian	49.8	1.5	5.5	1	0	0	0.5	2.5	12.4	0	0	0	1.5	0	6.5	9.5	2.5	0.5	2	1.5	0	0	0	3	0	0	0	0	0	0	0	0	0	0	0	0	201	Lappalainen et al. 2008; this study
Swede	45.6	2.2	1.3	0.2	0	0.4	1.3	4.2	12.7	0	0.2	2.5	7.1	0	8	9.1	2.4	0	0.2	0	0	0	0	1.5	0	0	0.5	0	0	0	0	0	0	0.2	0.5	0	550	Lappalainen et al. 2008; this study
Russian_North	47.9	1.4	0	1.4	0	0	0	2.8	4.9	0	0.7	0.7	10.4	0	9.7	5.6	0	6.9	0	0	0	0	0	1.4	0	0	0	0.7	0	0	0	5.6	0	0	0	0	144	this study
Russian_South	41.7	3.5	4.5	0	1	1.5	1	3.5	10.6	0	0.5	0	3	0	8	11.1	2.5	0.5	0	0	0	0	0	2	0	0	3.5	0	0	0	0.5	0.5	0.5	0	0	0	199	Malyarchuk et al. 2002
Tadjik	0	15	0	0	5	0	0	0	5	0	5	0	5	0	5	5	0	0	0	0	0	0	0	10	0	5	0	15	5	0	0	15	5	0	0	0	20	Comas et al. 2004
Ket	12.5	0	0	0	0	0	0	27.9	12.5	0	0	0	0	0	1	0	1	1.9	0	0	0	0	4.8	0	0	1.9	0	6.7	0	11.5	0	2.9	0	12.5	2.9	0	104	Derbeneva et al. 2002; this study
Nivkhi	0	0	0	0	0	0	0	0	0	0	0	0	0	0	0	0	0	0	0	0	0	0	0	0	0	66.1	0	0	0	0	0	28.6	5.4	0	0	0	56	Starikovskaya et al. 2005
Yukaghir	0	0	0	0	0	0	0	0	0	0	0	0	0	0	0	0	0	0	0	0	0	0	0	0	0	0	0	0	0	0	0	19	12	67	2	0	100	Volodko et al. 2008
Total																																					12157
References:
1. this study
2. Bermisheva, M., Tambets, K., Villems, R., and Khusnutdinova, E. (2002). Diversity of mitochondrial DNA haplotypes in ethnic populations of the Volga-Ural region of Russia. Mol Biol 36, 990–1001.
3. Comas, D., Plaza, S., Wells, R.S., Yuldaseva, N., Lao, O., Calafell, F., and Bertranpetit, J. (2004). Admixture, migrations, and dispersals in Central Asia: evidence from maternal DNA lineages. Eur J Hum Genet 12, 495–504.
4. Delghandi, M., Utsi, E., and Krauss, S. (1998). Saami mitochondrial DNA reveals deep maternal lineage clusters. Hum Hered 48, 108–114.
5. Dupuy, B.M., and Olaisen, B. (1996). MtDNA sequences in the Norwegian Saami and main population. In Advances in Forensic Haemogenetics. 6, A. Carracedo, B. Brinkmann, and W. Bär, eds. (Berlin, Heidelberg, New York: Springer-Verlag), pp. 23–25.
6. Fedorova, S.A., Reidla, M., Metspalu, E., Metspalu, M., Rootsi, S., Tambets, K., Trofimova, N., Zhadanov, S.I., Kashani, B., Olivieri, A., et al. (2013). Autosomal and uniparental portraits of the native populations of Sakha (Yakutia): implications for the peopling of Northeast Eurasia. BMC Evol. Biol. 13, 127.
7. Gibert, M., Theves, C., Ricaut, F.X., Dambueva, I., Bazarov, B., Moral, P., Crubezy, E., Perrucho, M., Felix-Sanchez, M., and Sevin, A. (2010). mtDNA variation in the Buryat population of the Barguzin Valley: New insights into the micro-evolutionary history of the Baikal area. Ann. Hum. Biol. 37, 501–523.
8. Goltsova, T.V., Osipova, L., Zhadanov, S., Villems, R, T. V (2005). The Effect of Marriage Migration on the Genetic Structure of the Taimyr Nganasan Population. Russ. J. Genet. 41, 954–965.
9. Губина, М.А., Осипова, Л.П., and Виллемс, Р. (2005). Анализ материнского генофондапо полиморфизму митохондриальной ДНК в популяциях хантов и коми Шурышкарского района ЯНАО. In Коренное Население Шурышкарского Района Ямало-Ненецкого Автономного Округа: Демографические, Генетичесцкие И Медитцинские Аспекты, Л.П. Осипова, ed. (Новосибирск: ART-AVENUE), pp. 105–117.
10. Hedman, M., Brandstätter, A., Pimenoff, V., Sistonen, P., Palo, J.U., Parson, W., and Sajantila, A. (2007). Finnish mitochondrial DNA HVS-I and HVS-II population data. Forensic Sci. Int. 172, 171–178.
11. Kong, Q.-P., Yao, Y.-G., Liu, M., Shen, S.-P., Chen, C., Zhu, C.-L., Palanichamy, M.G., and Zhang, Y.-P. (2003). Mitochondrial DNA sequence polymorphisms of five ethnic populations from northern China. Hum. Genet. 113, 391–405.
12. Naumova, O.I., Khaiat, S.S., and Rychkov, S.I. (2009). [Mitochondrial DNA diversity in Kazym Khanty]. Genetika 45, 857–861.
13. Pakendorf, B., Novgorodov, I.N., Osakovskij, V.L., and Stoneking, M. (2007). Mating patterns amongst Siberian reindeer herders: Inferences from mtDNA and Y-chromosomal analyses. Am. J. Phys. Anthropol. 133, 1013–1027.
14. Pimenoff, V.N., Comas, D., Palo, J.U., Vershubsky, G., Kozlov, A., and Sajantila, A. (2008). Northwest Siberian Khanty and Mansi in the junction of West and East Eurasian gene pools as revealed by uniparental markers. Eur. J. Hum. Genet. 16, 1254–1264.
15. Pliss, L., Tambets, K., Loogvali, E.L., Pronina, N., Lazdins, M., Krumina, A., Baumanis, V., and Villems, R. (2006). Mitochondrial DNA portrait of Latvians: towards the understanding of the genetic structure of Baltic-speaking populations. Ann Hum Genet 70, 439–458.
16. Puzyrev, V.P., Stepanov, V.A., Golubenko, M. V, Puzyrev, K. V, Maximova, N.R., Kharkov, V.N., Spiridonova, M.G., and Nogovitsina, A.N. (2003). MtDNA and Y-Chromosome Lineages in the Yakut Population. Genetika 39, 975–981.
17. Quintana-Murci, L., Chaix, R., Wells, S., Behar, D., Sayar, H., Scozzari, R., Rengo, C., Al-Zahery, N., Semino, O., Santachiara-Benerecetti, A.S., et al. (2004). Where West meets East: The complex mtDNA landscape of the Southwest and Central Asian corridor. Am J Hum Genet 74, 827–845.
18. Sajantila, A., Lahermo, P., Anttinen, T., Lukka, M., Sistonen, P., Savontaus, M.L., Aula, P., Beckman, L., Tranebjaerg, L., Gedde-Dahl, T., et al. (1995). Genes and languages in Europe: an analysis of mitochondrial lineages. Genome Res 5, 42–52.
19. Starikovskaya, E.B., Sukernik, R.I., Derbeneva, O.A., Volodko, N. V, Ruiz-Pesini, E., Torroni, A., Brown, M.D., Lott, M.T., Hosseini, S.H., Huoponen, K., et al. (2005). Mitochondrial DNA diversity in indigenous populations of the southern extent of Siberia, and the origins of Native American haplogroups. Ann. Hum. Genet. 69, 67–89.
20. Tambets, K., Rootsi, S., Kivisild, T., Help, H., Serk, P., Loogvali, E.L., Tolk, H. V, Reidla, M., Metspalu, E., Pliss, L., et al. (2004). The Western and Eastern Roots of the Saami--the Story of Genetic “Outliers” Told by Mitochondrial DNA and Y Chromosomes. Am J Hum Genet 74, 661–682.
21. Yao, Y.-G., Nie, L., Harpending, H., Fu, Y.X., Yuan, Z.-G., and Zhang, Y.-P. (2002). Genetic relationship of Chinese ethnic populations revealed by mtDNA sequence diversity. Am J Phys Anthr. 118, 63–76.
22. Yao, Y.G., Kong, Q.P., Wang, C.Y., Zhu, C.L., and Zhang, Y.P. (2004). Different matrilineal contributions to genetic structure of ethnic groups in the silk road region in china. Mol Biol Evol 21, 2265–2280.
23. Derbeneva, O.A., Starikovskaya, E.B., Wallace, D.C., and Sukernik, R.I. (2002). Traces of early Eurasians in the Mansi of northwest Siberia revealed by mitochondrial DNA analysis. Am J Hum Genet 70, 1009–1114.
24. Derbeneva, O.A., Starikovskaya, E.B., Volod’ko, N. V, Wallace, D.C., and Sukernik, R.I. (2002). [Mitochondrial DNA variation in Kets and Nganasans and the early peoples of Northern Eurasia]. Genetika 38, 1554–1560.
25. Derenko, M. V, and Shields, G.F. (1997). [Diversity of mitochondrial DNA nucleotide sequences in three groups of aboriginal inhabitants of Northern Asia]. Mol Biol 31, 784–789.
26. Derenko, M. V, Grzybowski, T., Malyarchuk, B.A., Dambueva, I.K., Denisova, G.A., Czarny, J., Dorzhu, C.M., Kakpakov, V.T., Miscicka-Sliwka, D., Wozniak, M., et al. (2003). Diversity of mitochondrial DNA lineages in South Siberia. Ann Hum Genet 67, 391–411.
27. Derenko, M., Malyarchuk, B., Grzybowski, T., Denisova, G., Dambueva, I., Perkova, M., Dorzhu, C., Luzina, F., Lee, H.K., Vanecek, T., et al. (2007). Phylogeographic analysis of mitochondrial DNA in northern Asian Populations. Am J Hum Genet 81, 1025–1041.
28. Kolman, C., Sambuughin, N., and Bermingham, E. (1996). Mitochondrial DNA analysis of Mongolian populations and implications for the origin of New World founders. Genetics 142, 1321–1334.
29. Lappalainen, T., Laitinen, V., Salmela, E., Andersen, P., Huoponen, K., Savontaus, M.L., and Lahermo, P. (2008). Migration waves to the Baltic Sea region. Ann. Hum. Genet. 72, 337–348.
30. Loogväli, E.-L., Roostalu, U., Malyarchuk, B.A., Derenko, M. V, Kivisild, T., Metspalu, E., Tambets, K., Reidla, M., Tolk, H.-V., Parik, J., et al. (2004). Disuniting uniformity: a pied cladistic canvas of mtDNA haplogroup H in Eurasia. Mol Biol Evol 21, 2012–2021.
31. Malyarchuk, B.A., Grzybowski, T., Derenko, M. V, Czarny, J., Wozniak, M., and Miscicka-Sliwka, D. (2002). Mitochondrial DNA variability in Poles and Russians. Ann Hum Genet 66, 261–283.
32. Meinilä, M., Finnilä, S., and Majamaa, K. (2001). Evidence for mtDNA admixture between the Finns and the Saami. Hum Hered 52, 160–170.
33. Richards, M., Macaulay, V., Hickey, E., Vega, E., Sykes, B., Guida, V., Rengo, C., Sellitto, D., Cruciani, F., Kivisild, T., et al. (2000). Tracing European founder lineages in the Near Eastern mtDNA pool. Am J Hum Genet 67, 1251–1276.
34. Saillard, J., Evseva, I., Tranebjaerg, L., and Norby, S. (2000). Mitochondrial DNA diversity among Nenets. In Archaeogenetics: DNA and and the Population Prehistory of Europe, C. Renfrew, and K. Boyle, eds. (Cambridge: McDonald Institute for Archaeological Research Monograph Series, Cambridge University), pp. 255–258.
35. Volodko, N. V, Starikovskaya, E.B., Mazunin, I.O., Eltsov, N.P., Naidenko, P. V, Wallace, D.C., and Sukernik, R.I. (2008). Mitochondrial genome diversity in arctic Siberians, with particular reference to the evolutionary history of Beringia and Pleistocenic peopling of the Americas. Am. J. Hum. Genet. 82, 1084–1100.
36. Yao, Y.G., Lu, X.M., Luo, H.R., Li, W.H., and Zhang, Y.P. (2000). Gene admixture in the silk road region of China: evidence from mtDNA and melanocortin 1 receptor polymorphism. Genes Genet Syst 75, 173–178.
37. Yunusbayev, B., Metspalu, M., Järve, M., Kutuev, I., Rootsi, S., Metspalu, E., Behar, D.M., Varendi, K., Sahakyan, H., Khusainova, R., et al. (2012). The Caucasus as an asymmetric semipermeable barrier to ancient human migrations. Mol. Biol. Evol. 29, 359–365.
