# Supplementary material for: Genes reveal traces of common recent demographic history for most of the Uralic-speaking populations
Source: Genome Biol. 2018 Sep 21;19:139. doi: 10.1186/s13059-018-1522-1 (PMC6151024; doi:10.1186/s13059-018-1522-1)
Supplement: Supplementary file 6 — Table S5. Y chromosome haplogroup frequencies in Eurasia. (XLSX 22 kb) [file 13059_2018_1522_MOESM6_ESM.xlsx]

## Sheet: data_table
Table S5. Y-chromosomal haplogroup frequencies (%) in Eurasian populations. Uralic-speaking populations are in bold.
	Y*(x,DE,F)	C3	E3b	D	F	G	I	J	K*	L	N(xN3)1#	N32#	O	P,Q,R*,R2	R1b	R1a
Population		M217	M35	M174	M89	M201	M170	12f2	M9	M20	M231	TAT/M178	M175	M74/M242/M207/M124	M173/M269	SRY1532/M198	no. of ind. total	no. of ind. of this study	References
Saami from Sweden	0	0	0	0	2.7	0	32.9	0	0	0	0	41.1	0	0	5.5	17.8	73		1,2,3
Saami from Kola Peninsula	0	0	8.7	0	0	0	17.4	4.3	0	0	0	39.1	0	0	8.7	21.7	23		4
Finns	0.2	0.2	0.4	0	0.4	0	28.9	0	0	0	0.6	58.2	0	0.4	3.7	7.1	536		5.6
Karelians	0	0	7.1	0	1.4	0	10	0.7	0	0	0.7	36.4	0	0	2.9	40.7	140	140	this study;updated from7,8,9
Vepsians	0	0	0	0	0	0	5.1	0	0	0	17.9	38.5	0	0	2.6	35.9	39	39	this study;updated from7, 8,9
Estonians	0	0	3.4	0	0.3	1.2	18	1.8	0.6	0	0	31.8	0	0.6	7.3	34.9	327		1,2,6
Latvians	0	0	1	0	0.5	0.5	7	0	0	0	0	41.7	0	1	9.5	38.7	199		1,2,6
Lithuanians	0	0	1.2	0	1.8	0	11.6	1.8	0	0	0	43.9	0	0.6	4.9	34.1	164		6
Swedes	0.2	0.1	4.1	0	3.5	1.7	44.3	0.9	0.8	0	0	6.8	0.6	2.9	20.9	13.4	1188		3.6
Russians North	0	0	0.3	0	0.8	1.3	12.9	1.8	0	0	7.1	35.5	0	0.8	5.3	34.2	380		10
Russians Central	0	0.3	4.9	0	0.8	0	17.6	3.3	1.6	0	0.8	16.2	0	0.3	7.7	46.4	364		10
Russians South	0	0.2	1.9	0	0.4	1	20.9	3.5	1.2	0	0.4	9.5	0	0.4	5.2	55.4	484		10
Hungarians	0	0.9	7.3	0	0.9	1.8	27.3	15.5	0	0	0	0.9	0	2.7	20.9	21.8	110		1.2
Mordovians	0	0	0	0	3.7	3.7	19.5	12.2	2.4	0	2.4	15.9	0	0	13.4	26.8	82		1
Udmurts	0	0	1.1	0	1.1	0	2.2	0	1.1	0	16.8	53.3	0	0.5	4.9	19	184	54	this study;1,11
Komis	0	0	1.5	0	0	0	5.9	2.2	0.7	0	18.5	37	0	0.7	5.9	27.4	135	107	this study;updated from 7, 8,9,12
Maris	0	0	0	0	3.1	0	5.2	5.2	3.1	0	8.2	46.4	0	4.1	2.1	22.7	97	51	this study; updated from7; 8,9,11
Bashkirs	0	4.9	0	0	0	0	2.5	1.6	0	0	0.8	29.5	0.8	0	28.7	31.1	122	122	this study; updated from 8,9
Chuvashes	0	0.5	5.7	0	1.6	1	12.4	11.4	0.5	0.5	10.9	22.8	0	0	3.1	29.5	193	114	this study; updated from 8,9,1
Tatars	0	4.8	3.9	0	0.5	2.9	7.2	9.2	0	1	1.4	22.2	1	3.9	10.1	31.9	207	128	this study; updated from 8,9,13
Gagauz (Moldova)	0	0	22.5	0	5	0	33.8	6.3	7.5	0	0	0	0	0	18.8	6.3	80	80	this study; updated from2
Khanty	0	2.3	0	0	0	1.2	0	0	0	0	31.4	48.8	0	0	10.5	5.8	86		12,13,14
Mansis	0	0	0	0	0	0	8	4	0	0	60	16	0	0	4	8	25		14
Nenets	0	0	0	0	0	0	0	0	0	0	57.4	40.5	0.7	1.4	0	0	148		12
Enets	0	0	0	0	0	0	0	0	0	0	77.8	11.1	0	0	11.1	0	9		12
Nganasans	0	5.3	0	0	0	0	0	0	0	0	92.1	2.6	0	0	0	0	38		12
Selkups	0	1.5	0	0	0	0	0	0	0	0	6.9	0	0	66.4	6.1	19.1	131		12
Selkups	0	4.6	0	0	0	0	7	0	0	0	7	2.3	0	58.1	7	14.0$	43	43	this study
Yakuts	0	4.9	0	0	0.3	0	0.5	0	0	0	3.8	86.2	0	0	0.8	3.5	369		15,13,12
Buryats	0	59.5	0	0	1	0.3	0.3	0.3	6.2	0	1.3	26.5	0.8	1.6	0.8	1.6	385		16,12,13
Mongolians	0	53.1	0	2.9	1.1	0.3	0	2	2.9	0	2.6	4	20.6	5.1	0.3	5.1	350		12.17
Kalmyk	0	70.6	0	0	0	0	0	0	4.4	1.5	2.9	0	0	11.8	2.9	5.9	68		16,12,13
Even	0	74.2	0	0	0	0	3.2	0	0	0	0	12.9	0	3.2	0	6.5	31		12
Evenks	0	40	0	0	4	0	2	0	0	0	18	16	0	0	6	14	50		16
Oroqens	0	86.7	0	0	0	0	0	0	0	0	0	10	3.3	0	0	0	30		12.18
Uygurs	0	10.1	0	2.8	4.6	2.8	0.9	13.8	0	3.7	3.7	0.9	14.7	9.2	11	22	109		12.4
Uzbeks	0	15.4	3.8	0	6.4	2.6	1.3	14.1	3.8	2.6	2.6	3.8	6.4	10.3	9	17.9	78		12.13
Altaians	0	11.1	0.3	3.7	1.3	0.5	1.6	2.6	1.3	0	4.2	4.2	2.4	16.6	2.9	47.4	380		13,12,16
Chelkans	0	0	0	0	0	0	0	0	0	4	20	0	0	60	0	16	25		19
Tubulars	0	0	3.7	0	0	0	3.7	0	0	0	11.1	0	0	44.4	0	37.1	27		19
Altai-Kizhi	0	20	0	5	0	0	0	2.5	0	0	1.7	2.5	0	18.3	0	50	120		19
Dolgans	0	37.3	1.5	0	0	3	1.5	0	0	0	11.9	22.4	4.5	0	1.5	16.4	67		12
Khakassians	0	2.2	0	0	0	0	2.2	0	2.6	0	22.8	25.4	0.9	4.8	5.7	33.3	228		7.16
Shors	0	1.4	0	0	4.1	0	0	0	0	0	14.9	18.9	0	1.4	14.9	44.6	74		7.16
Tuvinians	0	14.9	0.6	0.6	0.8	0.2	1.2	0.4	3.7	0	21.4	17	6	18	2.7	12.7	518	94	this study; updated from 8,13,16
Turks	0.4	1.3	11.3	0	0.6	10.9	5.4	33.5	2.5	4.2	2.9	1	0.2	2.9	16.3	6.9	523		20
Turkmen	0	0	0	0	13.3	0	0	16.7	13.3	0	0	0	0	13.3	36.7	6.7	30		4
Kazakhs	0	47.5	0	0.7	5	2.9	0	5.8	4.3	0	0	5	19.4	3.6	4.3	1.4	139		4,13,12
Kyrgyz	0	18.7	0	1.1	1.1	0	0	7.7	2.2	0	0	8.8	5.5	3.3	2.2	49.5	91		12.13
Nogay (Kuban)	0	8	0	1.1	0	13.8	0	37.9	1.1	0	2.3	2.3	3.4	0	17.2	12.6	87		21
Balkar	0	0	0	0	0	32.6	3	19.3	0	0	0	0	0	3.7	13.3	28.1	135		21
Kumyk	0	0	2.7	0	0	13.7	0	42.5	1.4	0	0	0	1.4	2.7	20.5	15.1	73		21
Kets	0	4.3	0	0	0	0	0	0	1.4	0	0	0	1.4	91.3	0	1.4	69		12.13
Kets	0	0	0	0	0	0	0	0	0	0	0	9.1	0	86.4	0	4.5	22	22	this study
Nivhkis	0	40	0	10	0	0	10	0	0	0	0	0	20	10	0	10	10		13
Yukaghirs	0	54.5	0	0	0	0	0	0	0	0	0	27.3	0	18.2	0	0	11		12
Tadjiks	0	0	0	0	0	8.3	0	20.8	8.3	16.7	0	0	0	16.7	4.2	25	24		13
																	9730	994
1	Hg name according to Karmin et al. 2015# corresponds to N1b (P43) in earlier nomenclature
2	Hg name according to Karmin et al. 2015#corresponds to N1c in earlier nomenclature
#	Karmin, M., Saag, L., Vicente, M., Sayres, M.A.W., Järve, M., Talas, U.G., Rootsi, S., Ilumäe, A.-M., Mägi, R., Mitt, M., et al. (2015). A recent bottleneck of Y chromosome diversity coincides with a global change in culture. Genome Res. 25, 459–466.
$	All Selkup R1a individuals belong to European-specific subhg R1a-M458
References:
1. Tambets, K., Rootsi, S., Kivisild, T., Help, H., Serk, P., Loogvali, E.L., Tolk, H.V., Reidla, M., Metspalu, E., Pliss, L., et al. (2004). The western and eastern roots of the Saami - The story of genetic "outliers" told by mitochondrial DNA and Y chromosomes. American Journal of Human Genetics 74, 661-682.
2. Rootsi, S., Magri, C., Kivisild, T., Benuzzi, G., Help, H., Bermisheva, M., Kutuev, I., Barac, L., Pericic, M., Balanovsky, O., et al. (2004). Phylogeography of Y-chromosome haplogroup I reveals distinct domains of prehistoric gene flow in Europe. American Journal of Human Genetics 75, 128-137.
3. Karlsson, A.O., Wallerstrom, T., Gotherstrom, A., and Holmlund, G. (2006). Y-chromosome diversity in Sweden - A long-time perspective. Eur J Hum Genet 14, 963-970.
4. Wells, R.S., Yuldasheva, N., Ruzibakiev, R., Underhill, P.A., Evseeva, I., Blue-Smith, J., Jin, L., Su, B., Pitchappan, R., Shanmugalakshmi, S., et al. (2001). The Eurasian heartland: a continental perspective on Y-chromosome diversity. Proc Natl Acad Sci U S A 98, 10244-10249.
5. Lappalainen, T., Koivumaki, S., Salmela, E., Huoponen, K., Sistonen, P., Savontaus, M.L., and Lahermo, P. (2006). Regional differences among the finns: A Y-chromosomal perspective. Gene 376, 207-215.
6. Lappalainen, T., Laitinen, V., Salmela, E., Andersen, P., Huoponen, K., Savontaus, M.L., and Lahermo, P. (2008). Migration waves to the Baltic Sea region. Annals of Human Genetics 72, 337-348.
7. Rootsi, S., Zhivotovsky, L.A., Baldovic, M., Kayser, M., Kutuev, I.A., Khusainova, R., Bermisheva, M.A., Gubina, M., Fedorova, S.A., Ilumae, A.M., et al. (2007). A counter-clockwise northern route of the Y-chromosome haplogroup N from Southeast Asia towards Europe. Eur J Hum Genet 15, 204-211.
8. Underhill, P.A., Myres, N.M., Rootsi, S., Metspalu, M., Zhivotovsky, L.A., King, R.J., Lin, A.A., Chow, C.E., Semino, O., Battaglia, V., et al. (2010). Separating the post-Glacial coancestry of European and Asian Y chromosomes within haplogroup R1a. Eur J Hum Genet 18, 479-484.
9. Myres, N.M., Rootsi, S., Lin, A.A., Jarve, M., King, R.J., Kutuev, I., Cabrera, V.M., Khusnutdinova, E.K., Pshenichnov, A., Yunusbayev, B., et al. (2011). A major Y-chromosome haplogroup R1b Holocene era founder effect in Central and Western Europe. Eur J Hum Genet 19, 95-101.
10. Balanovsky, O., Rootsi, S., Pshenichnov, A., Kivisild, T., Churnosov, M., Evseeva, I., Pocheshkhova, E., Boldyreva, M., Yankovsky, N., Balanovska, E., et al. (2008). Two sources of the Russian patrilineal heritage in their Eurasian context. Am J Hum Genet 82, 236-250.
11. Semino, O., Passarino, G., Oefner, P.J., Lin, A.A., Arbuzova, S., Beckman, L.E., De Benedictis, G., Francalacci, P., Kouvatsi, A., Limborska, S., et al. (2000). The genetic legacy of Paleolithic Homo sapiens sapiens in extant Europeans: a Y chromosome perspective. Science 290, 1155-1159.
12. Karafet, T.M., Osipova, L.P., Gubina, M.A., Posukh, O.L., Zegura, S.L., and Hammer, M.F. (2002). High levels of Y-chromosome differentiation among native Siberian populations and the genetic signature of a boreal hunter-gatherer way of life. Hum Biol 74, 761-789.
13. Kharkov, V.N.: Structure of Y-chromosomal lineages in Siberian populations. PhD thesis (in Russian). Tomsk, Research Institute of Medical Genetics at the Tomsk Scientific Center, Siberian Division of Russian Academy of Medical Sciences, 2005.
14. Pimenoff, V.N., Comas, D., Palo, J.U., Vershubsky, G., Kozlov, A., and Sajantila, A. (2008). Northwest Siberian Khanty and Mansi in the junction of West and East Eurasian gene pools as revealed by uniparental markers. Eur J Hum Genet 16, 1254-1264.
15. Fedorova, S.A., Reidla, M., Metspalu, E., Metspalu, M., Rootsi, S., Tambets, K., Trofimova, N., Zhadanov, S.I., Hooshiar Kashani, B., Olivieri, A., et al. (2013). Autosomal and uniparental portraits of the native populations of Sakha (Yakutia): implications for the peopling of Northeast Eurasia. BMC Evol Biol 13, 127.
16. Derenko, M., Malyarchuk, B., Denisova, G.A., Wozniak, M., Dambueva, I., Dorzhu, C., Luzina, F., Miscicka-Sliwka, D., and Zakharov, I. (2006). Contrasting patterns of Y-chromosome variation in south Siberian populations from Baikal and Altai-Sayan regions. Human Genetics 118, 591-604.
17. Katoh, T., Munkhbat, B., Tounai, K., Mano, S., Ando, H., Oyungerel, G., Chae, G.T., Han, H., Jia, G.J., Tokunaga, K., et al. (2005). Genetic features of Mongolian ethnic groups revealed by Y-chromosomal analysis. Gene 346, 63-70.
18. Sengupta, S., Zhivotovsky, L.A., King, R., Mehdi, S.Q., Edmonds, C.A., Chow, C.E., Lin, A.A., Mitra, M., Sil, S.K., Ramesh, A., et al. (2006). Polarity and temporality of high-resolution y-chromosome distributions in India identify both indigenou
and exogenous expansions and reveal minor genetic influence of Central Asian pastoralists. Am J Hum Genet 78, 202-221.
19. Dulik, M.C., Zhadanov, S.I., Osipova, L.P., Askapuli, A., Gau, L., Gokcumen, O., Rubinstein, S., and Schurr, T.G. (2012). Mitochondrial DNA and Y Chromosome Variation Provides Evidence for a Recent Common Ancestry between Native Americans and Indigenous Altaians
(vol 90, pg 229, 2012). American Journal of Human Genetics 90, 573-573.
20. Cinnioglu, C., King, R., Kivisild, T., Kalfoglu, E., Atasoy, S., Cavalleri, G.L., Lillie, A.S., Roseman, C.C., Lin, A.A., Prince, K., et al. (2004). Excavating Y-chromosome haplotype strata in Anatolia. Hum Genet 114, 127-148.
21. Yunusbayev, B., Metspalu, M., Järve, M., Kutuev, I., Rootsi, S., Metspalu, E., Behar, D.M., Varendi, K., Sahakyan, H., Khusainova, R., et al. (2011). The Caucasus as an Asymmetric Semipermeable Barrier to Ancient Human Migrations. Mol Biol Evol.
