# Supplementary material for: Genes reveal traces of common recent demographic history for most of the Uralic-speaking populations
Source: Genome Biol. 2018 Sep 21;19:139. doi: 10.1186/s13059-018-1522-1 (PMC6151024; doi:10.1186/s13059-018-1522-1)
Supplement: Supplementary file 7 — Table S6. Correlation analysis of k9 ancestral component and chromosome Y haplogroup N sub-haplogroups. (XLSX 16 kb) [file 13059_2018_1522_MOESM7_ESM.xlsx]

## Sheet: Table S6A correlation analysis
Table S6. Correlation analysis between ADMIXTURE k9 component and sub-hgs of Y chromosomal hg N1. Results (A) and frequencies (B) of Y chromosome haplogroups N and k9 components (%) used in the correlation test.
A.
Correlated variables		Pearson's correlation coefficient	95% Confidence Intervals	p-value2
k9	N2a1B5	0.4614431	0.1942155-0.6649148	0.00142
k9	N2a1B4	0.2706403	-0.02486923-0.52265355	0.07215
k9	N3a1	0.3864298	0.1047813-0.6106927	0.008741
k9	N3a3	-0.01930277	-0.3110741-0.2757938	0.8998
k9	N3a4	0.17959	-0.1202848-0.4494318	0.2378
1 data from Ilumäe, A.-M., Reidla, M., Chukhryaeva, M., Järve, M., Post, H., Karmin, M., Saag, L., Agdzhoyan, A., Kushniarevich, A., Litvinov, S., et al. (2016). Human Y Chromosome Haplogroup N: A Non-trivial Time-Resolved Phylogeography that Cuts across Language Families. Am. J. Hum. Genet. 99, 163–173.
2 significant p-values are bold

## Sheet: Table S6B frequencies
Table S6. Correlation analysis between ADMIXTURE k9 component and sub-hgs of Y chromosomal hg N1. Results (A) and frequencies (B) of Y chromosome haplogroups N and k9 components (%) used in the correlation test.
B.
Population	k9 component (%) based on ADMIXTURE analysis1	Y chromosome hg N (%)2
		N2a1B5	N2a1B4	N3a1	N3a3	N3a4
Saami_SWE	49.4914	0	0	0	17.1429	20
Finns	11.1637	0	0	0	12.8205	41.0256
Karelians	13.7409	0.719424	0	0.719424	15.1079	20.1439
Vepsians	14.8866	17.5	0	0	2.5	32.5
Russians_North	12.5038	11.4833	0	0.478469	8.61244	21.0526
Russians_Central_and_South	4.5	0	0	0.148	8.1	2.5
Estonians	5.00667	0	0	0	27.6596	2.97872
Latvians	2.60933	0	0	0	38.3721	1.16279
Lithuanians	1.91392	0	0	0	39.6396	0
Belarusians	1.90086	0.374532	0	1.1236	7.86517	0
Poles	4.8202	0	0	0	4.30108	0
Ukrainians	2.52854	0.176678	0	0	6.89046	1.06007
Udmurts	43.4013	11.1111	0	66.6667	0	0
Maris	38.0703	15.6863	0	13.7255	11.7647	0
Komis	27.6858	14.02	0	21.5	2.8	6.5
Mordovians	9.39023	0	0	9.125	0.8	2.7
Chuvashes	26.5867	8.77193	0.877193	20.1754	2.63158	3.50877
Tatars	16.1965	9.02256	0	0	3.7594	12.782
Bashkirs	25.8206	0.528169	0	0.704225	0.704225	14.9648
Khanty and Mansis	71.4	25.3968	1.5873	19.0476	0	7.93651
Nenets	57.7551	0	69.0476	0	14.2857	9.52381
Nganasans	13.912	4	50	0	0	4
Selkups	59.6531	0	6.97674	0	2.32558	0
Yakuts	0.282427	0	4.167	0	0	0
Evenkis	0.142957	0	5.26316	0	0	0
Evens	0.172833	0	8.33333	0	0	0
Yukaghirs	2.99377	0	0	0	0	0
Dolgans	1.15807	0	0	0	0	0
Chukchis	0.785247	0	0	0	0	0
Koryaks	0.348931	0	0	0	0	0
Altaians	12.1711	0	8.19672	6.55738	0	0
Tuvinians	10.8339	2.10526	17.8947	0	0	0
Khakases	16.9713	1.14943	15.5172	0.574713	0	0
Shors	22.5173	0	8.69565	0	0	0
Buryats	2.76341	1.8018	0.900901	0	0	0
Kazakhs	6.21484	0	0	0	0	0
Uzbeks	5.10159	0	0	0	0	0
Germans	3.36146	0	0	0	0	0
Hungarians	1.64252	0	0	0	0.909091	0
Swedes	3.26278	0	0	0	1.8	1.8
Tajiks	6.67697	0	0	0	0	0
Turkmens	3.7496	0	0	0	0	0
Uygurs	4.65407	0	0	0	0	0
Kyrgyzians	4.55372	0	0	0	0	0
Kets	67.5686	0	0	0	0	0
1 based on Figure 3A;
2 data from Ilumäe, A.-M., Reidla, M., Chukhryaeva, M., Järve, M., Post, H., Karmin, M., Saag, L., Agdzhoyan, A., Kushniarevich, A., Litvinov, S., et al. (2016). Human Y Chromosome Haplogroup N: A Non-trivial Time-Resolved Phylogeography that Cuts across Language Families. Am. J. Hum. Genet. 99, 163–173.
