# Supplementary material for: Genes reveal traces of common recent demographic history for most of the Uralic-speaking populations
Source: Genome Biol. 2018 Sep 21;19:139. doi: 10.1186/s13059-018-1522-1 (PMC6151024; doi:10.1186/s13059-018-1522-1)
Supplement: Supplementary file 8 — Table S7. Average identity-by-descent-segment share in Northeast European populations. (XLSX 50 kb) [file 13059_2018_1522_MOESM8_ESM.xlsx]

## Sheet: average_1_2cM
Table S7. Average identity-by-descent-segment share among North-East European populations
A. Average IBD sharing across regions (2-3 cM length class)
SOURCE	Croats	Serbians	Romanians	Slovaks	Slovenes	Hungarians	Poles	Ukrainians	Central_Russians	North_Russians	Swedes	Finns	Saami	Latvians	Lithuanians	Estonians	Karelians	Vepsians	Mordovians	Komis	Chuvashes	Tatars	Maris	Udmurts	Bashkirs	Khanty	Mansis	Nenets	Nganasans	Selkups	Tuvinians	Dolgans	Evens	Evenkis	Yakuts
Saami	1.85	1.43	1.45	2.16	2.32	2.09	3.48	2.05	3.04	4.12	3.32	8.35	25.56	3.49	2.77	4.67	8.57	7.97	2.83	3.73	2.97	2.52	3.37	3.72	1.52	2.97	3.57	2.72	2.17	2.23	0.64	1.57	1.47	1.12	0.92
Latvians	4.09	3.26	2.76	4.41	4.21	3.83	7.13	5.08	5.76	5.55	4.52	5.52	3.4	7.85	8.54	7.38	4.65	5.45	5.2	4.06	2.93	3.37	3.13	2.16	1.43	0.88	2.56	0.7	0.08	0.89	0.39	0.93	0.1	0.28	0.29
Lithuanians	4.17	3.42	2.88	4.89	3.9	3.72	6.47	5.53	6.09	4.71	3.65	5.06	2.73	8.46	9.29	6.67	4.93	4.64	4.69	2.92	2.94	3.13	2.52	2.03	1.25	1.1	2.33	0.67	0.24	0.38	0.29	0.54	0.14	0.35	0.32
Swedes	2.96	2.81	2.5	3.61	3.67	3.66	3.76	3.14	3.43	3.76	6.4	4.74	3.64	4.21	3.64	4.73	4.27	3.8	2.99	2.75	2.67	2.35	1.76	2.16	1.19	0.93	1.9	0.76	0.19	0.42	0.38	0.43	0.03	0.2	0.37
North_Russians	3.43	3.03	2.66	3.5	3.72	3.37	4.92	4.42	5.59	5.49	3.63	5.12	4.69	5.35	5.04	5.68	6.88	6.4	4.27	4.67	3.46	3.23	3.62	3.75	2.2	1.97	2.44	1.44	0.71	1.47	0.61	1.02	0.67	0.69	0.72
Central_Russians	3.99	3.46	3.29	3.83	4.08	3.77	5.29	4.88	4.93	5.23	3.07	4.87	3.54	5.54	5.93	5.48	4.92	5.43	4.66	3.95	3.02	3.03	2.86	2.13	2.18	1	3	1.29	0.58	1.01	0.36	0.85	0.44	0.55	0.54
Finns	3	2.88	2.72	3.75	3.05	3.23	4.82	3.64	5.28	4.95	4.92	10.68	7.82	5.14	5.42	6.32	10.1	8.2	4.21	4.41	3.26	2.93	2.56	2.54	1.63	1.52	3.06	1.22	0.73	1.1	0.61	0.9	0.41	0.43	0.61
Latvians	3.22	3.78	2.79	4.72	4.26	4.09	5.74	5.1	5.33	5.17	4.24	4.52	4.07	7.85	8.63	7.21	5.17	5.31	5.11	3.63	3.69	3.66	2.79	2.21	2	0.87	3.1	0.77	0.08	0.9	0.46	0.93	0.07	0.26	0.4
Lithuanians	4.06	2.87	2.73	5.11	4.08	3.8	7.06	4.57	5.66	4.47	4.01	4.9	2.82	8.46	9.26	6.9	4.99	4.32	4.7	3.88	3.27	2.87	2.77	2.22	1.19	1.16	2.6	0.69	0.24	0.76	0.29	0.54	0.24	0.44	0.35
Swedes	2.95	3.08	2.39	3.49	3.86	3.31	3.69	3.02	3.16	3.29	6.69	4.74	3.32	4.21	3.62	4.35	3.79	3.71	2.87	2.91	2.45	2.41	1.87	2.19	1.39	0.93	1.28	0.81	0.19	0.85	0.29	0.43	0.07	0.27	0.39
North_Russians	3.51	3.01	2.67	3.87	3.77	3.4	4.76	4.26	5.07	4.88	3.58	5.22	4.41	5.35	4.63	5.26	6.78	6.54	3.93	4.56	2.87	3.05	3.75	3.78	2.21	1.95	3.29	1.55	0.71	1.42	0.66	1.02	0.67	0.74	0.72
Central_Russians	3.74	3.43	3.33	4.21	3.85	3.71	4.97	4.76	4.94	5.11	3.03	4.96	3.27	5.54	5.86	5.05	4.87	5.36	4.29	3.98	3.06	2.93	2.73	2.28	1.73	0.98	2.41	1.15	0.58	1.34	0.5	0.85	0.43	0.54	0.59
Karelians	2.68	2.39	2.23	3.67	3.1	2.98	4.85	3.72	5.08	6.22	4.88	10.63	8.09	5.13	5.06	6.7	12.08	11.44	3.88	5.25	3.09	3.09	2.83	3.16	1.15	1.57	2.98	2.02	1.09	1.3	0.58	1.27	0.87	0.67	0.51
Latvians	3.68	3.67	3.01	4.58	4.27	4.36	5.63	4.93	5.38	5.8	4.33	5.1	4.28	7.85	8.39	7	5.67	5.21	5.36	3.56	2.81	2.92	2.67	2.18	1.57	0.91	1.73	0.56	0.08	0.96	0.24	0.93	0.1	0.21	0.35
Lithuanians	3.72	3.36	2.57	4.71	3.79	3.56	6.31	5.19	6.49	4.58	3.71	5.02	2.63	8.46	8.74	7.1	5.11	4.57	4.56	3.51	3.16	2.84	2.4	2.36	1.51	1.1	2.73	0.75	0.24	0.66	0.29	0.54	0.19	0.28	0.24
Swedes	2.79	2.55	2.14	3.43	3.73	3.37	3.9	2.78	3.34	3.76	6.5	4.74	3.29	4.21	3.64	4.36	4.47	4.11	2.77	2.83	2.45	2.21	1.79	2.21	1.4	0.93	1.99	0.63	0.19	0.98	0.35	0.43	0.07	0.2	0.31
North_Russians	3.53	3.05	2.67	3.67	3.52	3.58	5.24	4.23	5.01	5.46	3.58	5.48	4.51	5.35	4.7	5.48	6.56	6.59	4.18	4.36	3.24	3.23	3.73	3.8	2.12	1.99	3.13	1.55	0.71	1.48	0.67	1.02	0.68	0.63	0.64
Central_Russians	3.76	3.27	3.28	4.05	4.08	3.39	4.76	4.51	4.89	5.36	3.39	5.14	3.81	5.54	5.84	5.87	4.81	5.34	4.47	3.76	3.11	3.06	2.93	2.11	1.75	1.06	2.3	1.29	0.58	1.06	0.44	0.85	0.46	0.45	0.57
Vepsians	2.81	2.7	2.22	3.78	3.56	2.77	4.75	4.13	5.3	7.5	3.94	8	7.78	5.38	4.57	5.92	11.83	10.7	3.48	5.44	3.72	2.58	3.02	2.77	2.11	1.59	3.14	1.8	1.08	1.22	0.45	1.49	0.52	0.71	0.37
Latvians	3.68	4.23	2.88	4.06	4.2	3.82	7.02	4.88	5.89	5.64	4.01	4.91	3.43	7.85	8.02	6.84	4.57	5.36	5.21	3.9	2.99	3.74	2.89	2.05	1.9	0.88	2.44	0.39	0.08	0.99	0.33	0.93	0.14	0.25	0.29
Lithuanians	3.68	3.01	2.98	4.43	4.11	3.56	6.21	5.12	6.12	5.06	3.68	4.83	2.95	8.46	8.52	7.56	5.07	4.53	4.85	2.85	2.97	2.91	2.59	1.86	1.53	1.13	4.06	0.73	0.24	0.74	0.32	0.54	0.19	0.24	0.29
Swedes	2.64	2.61	2.34	3.49	3.87	3.37	3.61	3.04	3.16	3.3	6.29	5.17	3.53	4.21	3.64	4.59	4.7	3.76	2.79	2.76	2.37	2.6	1.9	1.92	1.27	0.91	1.62	0.82	0.19	0.66	0.3	0.43	0.06	0.27	0.37
North_Russians	3.53	2.93	2.75	3.67	3.42	3.37	4.75	4.48	4.78	5.37	3.79	5.32	4.41	5.35	4.83	5.29	6.46	6.4	4.22	4.32	3.14	2.8	3.64	3.78	1.89	1.88	2.92	1.6	0.71	1.4	0.62	1.02	0.6	0.71	0.68
Central_Russians	3.58	3.61	3.09	3.72	4.01	3.47	5.19	4.74	5.02	4.37	3.19	5.23	3.26	5.54	6.3	5.05	5.02	5.24	4.63	3.63	3.31	3.06	2.92	2.35	1.98	0.97	2.27	1.22	0.58	1.17	0.49	0.85	0.43	0.57	0.42
Estonians	3.38	3.01	2.77	3.94	3.69	3.64	5.82	4.97	5.52	5.76	4.4	6.96	4.49	7.25	7.29	6.36	6.3	6.11	4.33	3.73	3.28	3.33	2.77	2.61	1.85	1.24	2.87	0.96	0.43	0.67	0.38	0.79	0.12	0.51	0.56
Latvians	3.39	3.06	2.93	4.36	4.39	3.38	6.6	5.16	5.42	5.61	4.34	5.35	3.08	7.85	7.81	7.5	4.86	5.09	4.99	4.06	3.17	3.47	3.03	2.09	1.13	0.83	2.57	0.71	0.08	0.84	0.3	0.93	0.06	0.27	0.51
Lithuanians	4.03	3.03	2.85	4.88	3.83	3.73	6.01	5.84	5.1	5.27	3.47	5.44	3.12	8.46	9.21	6.91	5.02	5.16	4.46	3.07	3.66	3.2	2.62	2.15	1.43	1.05	3.41	0.69	0.24	0.62	0.31	0.54	0.22	0.27	0.26
Swedes	2.89	2.49	2.45	3.57	3.8	3.56	3.93	3.28	3.34	3.5	6.59	4.97	3.45	4.21	3.74	4.57	3.95	3.72	3.04	2.74	2.35	2.47	2.05	2.21	1.32	0.81	1.56	0.9	0.19	0.85	0.36	0.43	0.04	0.24	0.37
North_Russians	3.39	2.82	2.92	3.42	3.48	3.52	4.74	4.11	5.39	5.34	3.34	5.46	3.96	5.35	5.17	5.51	6.54	6.47	4.16	4.25	3.15	3.09	3.59	3.91	2.14	2.04	3.52	1.55	0.71	1.57	0.66	1.02	0.7	0.74	0.56
Central_Russians	3.75	3.25	3.37	3.97	3.82	3.64	5.31	4.43	5.02	5.1	3.42	4.68	3.44	5.54	5.9	4.63	4.83	5.2	4.27	3.58	3.05	2.99	3.09	2.41	1.96	1.04	2.79	0.92	0.58	1.03	0.46	0.85	0.35	0.51	0.57
B. p-values** for A
SOURCE*	Croats	Serbians	Romanians	Slovaks	Slovenes	Hungarians	Poles	Ukrainians	Saami	Finns	Karels	Vepsians	Estonians	Mordovians	Komis	Chuvashes	Tatars	Maris	Udmurts	Bashkirs	Khanty	Mansis	Nenets	Nganasans	Selkups	Tuvinians	Dolgans	Evens	Evenkis	Yakuts
Saami	1	1	1	1	1	1	1	1	0	0	0	0	0.85	0.999	0.764	0.259	0.887	0.018	0.01	0.993	0	0.067	0	0	0	0.001	0	0	0	0	0.539	1	1	1	0.996
Finns	0.964	0.929	0.67	0.86	1	1	0.295	0.959	0	0	0	0	0	0.562	0.005	0.273	0.868	0.638	0.911	0.155	0.067	0.398	0.817	0.007	0.069	0.15	0.158	0.278	0.549	0.488	0.162	0.945	0.666	0.325	0.25
Karels	0.999	0.975	0.955	0.987	0.999	0.943	0.893	0.804	0	0	0	0	0	0.841	0	0.16	0.032	0.259	0.039	0.958	0.009	0.016	0	0	0.005	0.338	0.002	0	0.003	0.024	0.104	0.914	0.926	0.846	0
Vepsians	0.993	0.989	0.991	0.95	0.908	0.999	0.553	0.882	0	0.002	0	0	0.674	0.688	0.016	0.521	0.43	0.045	0.393	0.313	0.019	0.003	0.007	0	0.657	0.232	0	0.11	0.541	0.634	0.379	0.776	0.949	0.149	0.003
Estonians	0.355	0.722	0.671	0.723	0.403	0.273	0.046	0.12	0.005	0.002	0.047	0.008	0	0.225	0.628	0.143	0.281	0.62	0.307	0.68	0.383	0.505	0.947	0.52	0.769	0.845	0.437	0.965	0.566	0.906	0.038	0.002	0.034	0.26	0.021
* - Uralic-speaking populations are shown with blue bold, their ibd-values (whole sample) with black bold font
** - significant p-values are highlighted, p-values are not available for intraregional comparisons

## Sheet: average_2_3cM
Table S7. Average identity-by-descent-segment share among North-East European populations
A. Average IBD sharing across regions (2-3 cM length class)
SOURCE	Croats	Serbians	Romanians	Slovaks	Slovenes	Hungarians	Poles	Ukrainians	Central_Russians	North_Russians	Swedes	Finns	Saami	Latvians	Lithuanians	Estonians	Karelians	Vepsians	Mordovians	Komis	Chuvashes	Tatars	Maris	Udmurts	Bashkirs	Khanty	Mansis	Nenets	Nganasans	Selkups	Tuvinians	Dolgans	Evens	Evenkis	Yakuts
Saami	1.99	1.1	1.07	2.02	1.84	1.56	3.01	2.21	3.56	6.88	2.99	10.22	29.9	3.61	2.96	5.66	11.74	10.51	2.92	4.77	3.8	2.7	4.02	3.75	2.18	3.6	3.76	3.37	2.43	2.11	0.76	1.9	1.96	1.37	1.27
Latvians	4.97	3.92	2.45	4.78	4.34	3.5	7.76	5.29	6.55	5.42	2.95	5.26	3.4	11.09	10.57	7.87	6.31	5.68	5.11	3.98	3.29	4.21	2.9	1.61	1.73	1.02	2.2	0.56	0.23	0.75	0.18	1.03	0.14	0.33	0.15
Lithuanians	4.15	2.8	2.73	4.26	3.85	4.44	7.85	5.83	6.53	5.34	3.4	4.51	3.39	10.63	10.69	7.25	4.68	6.47	5.68	4.22	2.85	3.66	2.72	2.19	1.78	0.63	2.27	0.72	0.24	0.71	0.22	0.79	0.07	0.17	0.34
Swedes	2.07	2.19	1.53	2.83	2.82	2.45	3.4	2.77	2.84	2.57	5.73	4.41	3.94	3.39	3.09	4.3	4.24	3.81	2	2.57	1.57	1.85	1.06	1.61	0.96	0.62	0.95	0.63	0.14	0.72	0.25	0.44	0.07	0.14	0.17
North_Russians	3.45	2.59	2.41	3.97	3.62	3.4	5.81	4.84	5.81	7.46	3.15	6.89	5.81	6.04	5.05	5.43	9.66	9.77	5.24	5.24	3.56	3.62	4.28	3.9	2.19	2.37	3.81	1.87	0.91	1.4	0.43	0.98	0.64	0.61	0.38
Central_Russians	4.29	3.04	2.97	4.32	4.32	3.45	5.77	5.39	5.06	5.9	2.46	4.96	3.91	6.35	6.77	5.66	6.42	6.8	4.94	4.01	3.36	3.63	2.97	2.46	1.52	1.38	2.49	1.2	0.41	0.98	0.35	0.9	0.49	0.4	0.4
Finns	2.87	2.27	2.28	3.48	3.5	3.28	5.25	4.57	5.12	7.84	4.36	12.93	11.27	5.62	4.97	9.38	15.24	14.26	4.49	5.24	3.43	3.3	3	2.39	1.83	1.67	3.54	1.42	0.81	1.95	0.33	1.11	0.58	0.67	0.55
Latvians	4.86	3.28	2.42	4.16	4.5	3.35	8.18	6.37	5.93	6.52	3.14	6.07	3.61	11.09	10.08	8.54	6.79	5.68	5.41	4	2.86	4.13	3.4	2.41	1.44	1.07	2.19	0.59	0.23	0.78	0.23	1.03	0.19	0.41	0.44
Lithuanians	4.27	3.07	2.91	4.59	4.16	3.94	7.59	5.79	6.49	4.58	3.47	4.65	3.57	10.63	10.16	6.93	4.5	5.91	5.82	4.16	3.24	3.3	2.39	2.18	1.23	0.63	2.94	1.09	0.24	0.98	0.23	0.79	0.03	0.33	0.29
Swedes	1.93	1.9	1.68	2.6	3.05	2.12	3.14	2.91	2.53	2.73	5.67	4.27	3.58	3.39	3.37	4.01	4.32	3.64	2.29	2.16	1.78	2.05	0.96	1.72	1.01	0.59	1.34	0.57	0.14	0.85	0.29	0.44	0.09	0.3	0.17
North_Russians	3.43	2.53	2.23	4.31	3.88	3.19	5.7	4.71	5.89	7.81	2.98	7.42	6.07	6.04	5.24	5.31	9.62	9.14	4.86	5.36	3.64	3.3	4.1	4.22	1.85	2.49	4.21	1.66	0.91	1.05	0.34	0.98	0.71	0.86	0.48
Central_Russians	3.8	3.32	2.53	4.04	4.17	3.89	6.45	5.64	6.3	6.87	2.87	4.89	3.16	6.35	6.9	5.74	6.35	6.63	4.92	3.97	3.7	3.47	3.08	2.69	1.83	1.32	2.54	1.15	0.41	1.19	0.42	0.9	0.48	0.7	0.56
Karelians	3.09	2.87	1.9	2.93	2.96	3.28	6.03	4.36	5.91	10.26	3.85	17.29	12.34	6.3	4.55	8.28	20.31	19.95	4.3	6.53	3.67	3.71	3.79	2.99	1.74	1.86	4.33	2.7	1.01	1.73	0.47	1.37	0.76	0.97	0.82
Latvians	4.93	4.03	2.79	4.09	3.91	3.69	7.97	6.7	5.19	6.89	3.48	5.87	4.24	11.09	10.64	8.84	6.19	5.93	6.12	3.61	3.47	4.17	2.88	2.09	1.81	0.91	2.34	0.53	0.23	0.71	0.14	1.03	0.05	0.37	0.35
Lithuanians	4.75	3.02	2.9	5.18	4.26	4.53	8.24	5.46	7.17	5.2	2.93	4.14	3.83	10.63	10.59	7.91	4.67	6.54	5.85	4.32	3.15	3.61	2.69	2.41	1.54	0.72	2.53	1.12	0.24	0.53	0.13	0.79	0.03	0.14	0.56
Swedes	1.93	2.23	1.69	2.64	3.04	2.23	3.55	3.22	2.68	3.05	5.09	4.19	3.57	3.39	3.35	4.35	4.02	3.94	2.38	2.35	1.57	2.16	1.16	1.7	0.94	0.61	1.51	0.52	0.14	0.66	0.23	0.44	0.1	0.15	0.34
North_Russians	3.12	2.69	2.39	3.75	4.28	2.82	5.82	4.77	5.61	6.83	3.1	6.71	5.95	6.04	5.16	5.8	9.7	9.12	4.84	5.31	3.95	3.47	4.29	4.35	1.95	2.36	4.04	1.75	0.91	1.59	0.4	0.98	0.63	0.65	0.73
Central_Russians	3.7	3.51	2.99	4.77	4.38	3.76	6.06	5.37	6.21	6.21	2.53	5.18	3.45	6.35	6.75	5.83	6.55	6.32	4.8	4.22	3.48	3.09	3.1	2.23	1.57	1.31	2.3	1.08	0.41	1.16	0.43	0.9	0.48	0.39	0.62
Vepsians	3.14	2.5	2.14	3.68	2.75	2.68	6.89	4.01	6.8	8.57	3.51	15.06	11.64	5.43	6.18	8.66	21.53	19.93	4.48	6.78	3.47	3.78	3.78	2.69	1.31	1.93	3.33	2.66	0.91	1.3	0.35	1.56	0.54	0.57	0.49
Latvians	4.08	3.83	2.96	4.48	4.15	4.36	7.48	7.25	6.42	6.13	3.29	5.31	4.07	11.09	10.43	8.85	6.09	4.79	6.12	3.71	3.29	4.39	3.41	1.74	1.11	0.92	2.56	0.49	0.23	0.62	0.19	1.03	0.05	0.45	0.22
Lithuanians	3.97	2.96	3.1	4.91	3.96	4.02	7.63	5.24	6.52	4.74	3.15	3.76	2.62	10.63	9.91	7.02	4.55	6.56	5.49	3.64	3.25	3.28	2.72	2.4	1.15	0.63	2.23	1.09	0.24	0.74	0.13	0.79	0.03	0.17	0.48
Swedes	2.01	2.01	1.67	2.79	3.02	2.61	3.38	3.17	2.56	3.04	5.22	4.64	3.29	3.39	3.34	4.21	3.91	3.69	2.18	2.45	1.62	1.78	1.25	1.84	1.13	0.56	1.12	0.59	0.14	0.42	0.32	0.44	0.1	0.15	0.13
North_Russians	3.3	2.57	2.21	3.78	3.8	3.14	6.21	4.59	5.89	7.31	3.09	7.19	5.78	6.04	5.17	6	9.75	9.24	4.73	5.47	3.56	3.14	4.78	4.57	2.1	2.39	4.32	1.69	0.91	1.51	0.4	0.98	0.68	0.91	0.6
Central_Russians	4.02	3.13	3.16	4.08	3.85	3.36	5.93	5.1	5.92	6.31	2.87	5.76	4.12	6.35	7.06	5.62	6.32	6.38	4.66	4.03	3.42	2.99	3.12	2.47	1.43	1.4	2.22	1.17	0.41	0.95	0.31	0.9	0.48	0.44	0.47
Estonians	3.39	3.36	2.55	4.54	3.94	3.19	5.68	5.25	5.66	5.98	4.22	9.02	6.02	9.04	7.42	8.02	8.03	7.5	4.38	4.74	3.47	3.13	2.82	2.28	1.71	1.26	2.49	0.98	0.52	0.86	0.24	0.93	0.3	0.42	0.54
Latvians	4.66	4.19	2.1	5.2	4.1	3.98	7.11	6.1	6.61	5.77	3.43	5.58	3.06	11.09	10.45	8.01	6.26	5.87	5.05	3.92	3.41	4.2	3.2	1.59	1.52	0.96	3.73	0.53	0.23	0.45	0.14	1.03	0.15	0.47	0.22
Lithuanians	4.7	3.25	2.91	4.54	4.92	3.76	8.17	5.55	6.36	5.56	3.55	4.42	3.2	10.63	10.94	8.08	4.89	6.47	5.55	3.68	3.58	3.28	2.79	2.09	1.59	0.68	2.59	1.08	0.24	1.08	0.22	0.79	0.03	0.11	0.31
Swedes	2.1	1.92	1.8	2.77	3.15	2.53	3.02	2.66	2.32	3.05	5.47	4.07	3.36	3.39	3.34	4.13	4.22	3.87	2.02	2.49	1.58	1.99	1.14	1.73	0.91	0.61	1.39	0.58	0.14	0.69	0.25	0.44	0.12	0.15	0.25
North_Russians	2.74	2.72	2.44	4.02	3.73	3.47	5.92	4.95	5.87	8.38	2.95	6.8	6.39	6.04	5.09	5.76	9.64	9.56	5.02	5.63	3.59	3.53	4.15	4.08	1.69	2.37	3.72	2.06	0.91	1.22	0.43	0.98	0.74	0.83	0.42
Central_Russians	3.82	3.35	3.21	4.68	4.31	3.5	5.35	5.23	5.58	5.9	2.59	4.48	3.96	6.35	6.6	6.43	6.11	6.48	4.43	4.39	3.4	2.95	3.17	2.45	1.37	1.21	2.56	1.07	0.41	1.01	0.42	0.9	0.49	0.57	0.53
B. p-values** for A
SOURCE*	Croats	Serbians	Romanians	Slovaks	Slovenes	Hungarians	Poles	Ukrainians	Saami	Finns	Karels	Vepsians	Estonians	Mordovians	Komis	Chuvashes	Tatars	Maris	Udmurts	Bashkirs	Khanty	Mansis	Nenets	Nganasans	Selkups	Tuvinians	Dolgans	Evens	Evenkis	Yakuts
Saami	1	1	1	1	1	1	1	1	0	0	0	0	0.219	0.981	0.042	0.002	0.534	0.004	0.083	0.066	0	0.127	0	0	0	0	0	0	0.026	0	0.723	1	1	0.998	0.202
Finns	0.768	0.949	0.801	0.944	0.967	0.758	0.89	0.901	0	0	0	0	0.007	0.347	0	0.121	0.234	0.119	0.223	0.34	0.14	0.118	0.01	0.009	0.005	0.452	0.035	0.032	0.297	0.024	0	0.909	0.983	0.291	0.045
Karels	0.655	0.6	0.994	0.984	0.943	0.686	0.111	0.808	0	0	0	0	0	0.773	0	0.119	0.013	0.335	0.655	0.185	0.025	0.001	0.006	0.007	0.177	0.183	0.007	0.009	0.034	0.15	0.114	0.596	0.985	0.186	0
Vepsians	0.323	0.924	0.499	0.73	0.994	0.851	0.611	0.681	0	0	0	0	0.022	0.563	0	0.003	0.156	0.197	0.937	0.625	0.072	0	0.012	0.012	0.023	0.687	0	0.168	0.242	0.094	0.329	0.873	0.613	0.122	0.007
Estonians	0.472	0.106	0.267	0.309	0.056	0.629	0.706	0.711	0.005	0.002	0	0.015	0.006	0.707	0.177	0.188	0.477	0.164	0.967	0.145	0.669	0.334	0.211	0.295	0.632	0.908	0.245	0.365	0.969	0.67	0.055	0.001	0.043	0.279	0.569
* - Uralic-speaking populations are shown with blue bold, their ibd-values (whole sample) with black bold font
** - significant p-values are highlighted, p-values are not available for intraregional comparisons

## Sheet: average_3_4cM
Table S7. Average identity-by-descent-segment share among North-East European populations
A. Average IBD sharing across regions (3-4 cM length class)
SOURCE*	Croats	Serbians	Romanians	Slovaks	Slovenes	Hungarians	Poles	Ukrainians	Central_Russians	North_Russians	Swedes	Finns	Saami	Latvians	Lithuanians	Estonians	Karels	Vepsians	Mordovians	Komis	Chuvashes	Tatars	Maris	Udmurts	Bashkirs	Khanty	Mansi	Nenets	Nganasans	Selkups	Tuvinians	Dolgans	Evens	Evenkis	Yakuts
Saami	0.51	0.56	0.41	0.6	0.43	0.25	1.58	0.82	1.41	4.07	1.44	6.36	28.67	1.35	1.25	2.95	7.98	7.43	1.26	3.15	1.48	1.38	1.88	1.28	0.84	1.69	1.78	1.29	1.26	0.54	0.2	0.57	0.56	0.55	0.35
Latvians	1.92	1.07	1.52	2.41	1.42	1.26	3.54	2.05	2.67	2.87	1.32	3.92	1.06	4.31	4.69	4.77	3.16	2.84	1.74	1.47	1.8	1.55	0.99	0.68	0.97	0.07	1.31	0.27	0.15	0.32	0	0.49	0	0.22	0.07
Lithuanians	1.28	1.14	0.71	1.85	1.5	1.63	3.2	2.64	2.24	2.2	1	2.35	0.71	5.08	5.5	2.71	1.91	2.69	1.75	1.34	1.01	1.77	1.02	0.77	0.81	0.37	1	0.31	0.25	0.16	0.05	0.19	0.09	0.05	0.15
Swedes	0.95	0.91	0.53	0.89	0.9	0.77	0.78	1.17	1.08	0.97	2.02	1.8	1.3	1.43	1.12	1.47	1.91	1.35	0.95	0.74	0.44	0.54	0.51	0.35	0.18	0.26	0.78	0.11	0.02	0.13	0.05	0.25	0.02	0.11	0.03
North_Russians	1.29	1.14	0.74	1.88	1.3	1.5	2.32	1.95	2.35	4.49	0.91	4.01	2.68	2.57	2.34	2.85	5.69	6.3	1.92	3.77	1.94	1.69	1.87	2.13	0.84	1.03	1.54	0.71	0.42	0.63	0.19	0.67	0.19	0.28	0.22
Central_Russians	1.4	1.09	1.09	1.5	1.57	1.57	2.72	2.06	3.36	2.41	1.15	2.19	1.47	2.47	2.17	2.89	3.7	3.07	1.62	1.74	1.31	1.62	1.21	0.76	0.7	0.3	1.65	0.49	0.13	0.2	0.06	0.37	0.13	0.15	0.17
Finns	1.39	0.41	0.88	0.9	1.01	1.24	2.01	1.28	2.7	4.25	1.68	11.11	6.84	2.91	1.84	6.16	10.6	7.69	1.74	3.25	1.73	1.46	1.5	1.39	0.67	0.45	1.44	0.56	0.28	0.44	0.05	0.76	0.13	0.26	0.08
Latvians	1.55	1.29	1.71	2.35	1.33	1.75	3.35	1.79	2.81	2.52	1.33	2.87	1.33	4.31	4.72	4.55	2.89	1.89	2.52	1.92	1.66	1.25	0.8	0.56	1.07	0.27	1.39	0.48	0.15	0.26	0	0.49	0	0.29	0
Lithuanians	1.61	1.06	0.67	2.02	1.52	1.59	3.45	2.2	2.57	2.6	1.05	1.5	0.79	5.08	6.61	2.8	1.93	2.19	2.28	1.11	1.62	1.86	1.01	0.79	1.06	0.47	1.06	0.31	0.25	0.26	0.24	0.19	0.19	0	0.09
Swedes	0.87	0.61	0.43	0.91	0.7	0.72	0.96	1	1.08	0.96	1.87	1.73	1.26	1.43	1.19	1.46	1.36	1.17	0.65	0.92	0.42	0.58	0.4	0.34	0.29	0.39	0.49	0.09	0.02	0.08	0	0.25	0	0.05	0.03
North_Russians	1.24	1.15	0.8	1.55	1.29	1.5	2.58	2.2	3.1	5.69	1.05	4.21	3.42	2.57	2.37	2.81	5.4	5.85	1.88	3.67	2.1	1.66	1.96	2.05	0.95	1.2	2.15	0.78	0.42	0.41	0.08	0.67	0.2	0.22	0.23
Central_Russians	1.63	1.39	0.88	1.44	1.52	1.48	2.48	2.58	2.77	2.79	1.09	2.55	1.57	2.47	2.29	2.95	3.36	3	1.91	1.76	1.87	0.82	1.01	1.08	0.78	0.25	1.35	0.59	0.13	0.46	0.06	0.37	0.08	0.11	0.1
Karels	1.41	0.89	1.01	1.42	1.35	1.1	2.62	2.01	3.83	4.51	1.9	10.32	7.22	2.86	1.84	4.48	18.09	16.41	2.1	4.01	1.78	1.67	1.59	1.37	0.89	1.01	2.49	1	0.44	0.59	0.1	0.6	0.2	0.25	0.14
Latvians	2.07	1.49	1.42	2.23	1.15	1.01	3.43	2.34	2.37	2.82	1.41	3.13	1.43	4.31	4.84	3.23	2.95	2.48	2.08	1.87	1.59	1.39	1.04	1.29	0.62	0.27	1.83	0.13	0.15	0.26	0	0.49	0	0.28	0.06
Lithuanians	1.26	1.21	0.68	2.11	1.28	1.37	3.79	2.58	2.58	2.48	1.03	1.84	1.44	5.08	5.93	2.75	1.87	2.36	2.32	1.57	1.26	0.9	1.05	0.72	0.82	0.43	1.39	0.41	0.25	0.26	0.15	0.19	0.19	0.1	0.06
Swedes	0.88	0.94	0.51	0.94	0.7	0.82	1.02	0.9	1.16	0.81	1.67	1.77	1.45	1.43	1.22	1.62	1.68	1.16	0.78	0.78	0.54	0.73	0.57	0.51	0.21	0.2	0.47	0.16	0.02	0.08	0.03	0.25	0	0	0.03
North_Russians	1.21	1.23	0.76	1.6	1.31	1.18	2.66	2.12	3.07	4.16	1.02	4.38	2.96	2.57	2.24	2.79	5.71	5.72	1.9	3.41	1.98	1.9	1.86	2.09	0.83	1.25	1.61	0.8	0.42	0.61	0.08	0.67	0.18	0.2	0.18
Central_Russians	1.75	1.18	1.09	1.87	1.46	1.67	2.38	2.18	3.24	2.41	0.95	2.48	1.63	2.47	2.51	2.4	3.3	3.09	1.99	1.63	1.63	1.51	1.38	0.9	0.76	0.38	1.28	0.57	0.13	0.32	0.06	0.37	0.13	0.12	0.27
Vepsians	1.25	1.46	0.65	1.69	1.26	1.12	2.27	1.97	3.73	4.55	1.44	8.28	6.83	2.47	2.34	2.77	15.6	15.06	1.91	4.33	1.12	1.69	1.44	1.72	0.48	0.67	1.65	0.95	0.53	0.21	0.17	0.61	0.26	0.25	0.22
Latvians	2.42	1.14	1.5	2.41	1.52	1.02	3.33	2	2.2	2.73	1.4	2.53	1.14	4.31	5.49	3.82	2.6	2.78	2.7	1.93	2.04	1.1	1.11	0.95	0.67	0.27	1.09	0.48	0.15	0.41	0	0.49	0	0.36	0.19
Lithuanians	1.52	1.22	0.46	1.92	1.42	1.09	3	1.99	2.21	2.48	1.22	2.04	1.56	5.08	6.26	2.88	1.36	2.39	2.38	1.45	1.06	1.57	1.06	0.54	0.73	0.38	0.59	0.21	0.25	0.15	0.14	0.19	0.09	0.15	0.05
Swedes	0.84	0.69	0.54	0.81	0.87	0.76	0.83	1.19	0.89	1.24	1.97	1.54	1.5	1.43	1.22	1.53	1.94	1.33	0.97	1.07	0.5	0.71	0.49	0.47	0.27	0.29	0.59	0.19	0.02	0.05	0.03	0.25	0.02	0.05	0.03
North_Russians	1.35	0.99	1.04	1.48	1.24	1.19	2.73	1.83	2.94	4.81	1.1	4.26	2.96	2.57	2.25	2.64	6.03	6.08	1.71	3.23	1.75	1.64	1.97	2.2	0.72	1.04	1.84	0.77	0.42	0.63	0.17	0.67	0.17	0.22	0.15
Central_Russians	1.61	1.16	1.09	1.54	1.38	1.31	2.58	2.23	3.45	2.93	1.15	2.94	1.59	2.47	2.53	3	3.59	3.32	1.91	1.95	1.43	1.05	1.29	1.05	0.63	0.36	1.2	0.53	0.13	0.45	0.08	0.37	0.13	0.2	0.17
Estonians	1.19	0.92	0.82	1.58	1.36	1.18	2.77	1.88	2.36	2.62	1.58	4.96	3.06	4.04	3.08	4.04	4.33	3.88	2.24	1.78	1.49	1.56	1.02	0.93	0.47	0.31	1.02	0.42	0.21	0.38	0.08	0.51	0.05	0.27	0.08
Latvians	1.96	1.13	1.95	2.45	1.09	1.2	3.32	1.79	2.11	2.77	1.34	2.69	1.26	4.31	4.37	4.05	2.89	2.9	1.68	1.85	1.97	1.36	0.94	1.15	0.48	0.2	1.68	0.55	0.15	0.21	0	0.49	0	0.22	0.13
Lithuanians	1.7	1.24	0.71	2.06	1.35	1.3	3.64	2.44	2.71	2.31	1.08	2.38	1.03	5.08	5.72	3.42	1.89	2.53	2.16	1.35	1.48	1.37	1.07	0.63	0.62	0.38	0.72	0.25	0.25	0.25	0.15	0.19	0.19	0.15	0.15
Swedes	1.01	0.84	0.55	0.96	0.89	0.9	1.11	1	1.1	1.08	1.85	1.52	1.61	1.43	1.1	1.46	1.96	1.13	0.56	0.71	0.4	0.63	0.24	0.41	0.15	0.36	0.54	0.13	0.02	0.13	0.05	0.25	0	0	0.08
North_Russians	1.27	0.89	0.82	1.81	1.4	1.58	2.51	2.08	2.43	4.02	0.93	3.55	3.56	2.57	2.36	2.83	5.66	5.64	1.89	3.29	2.18	1.61	1.77	2.09	0.87	1.14	1.16	0.89	0.42	0.51	0.14	0.67	0.2	0.18	0.25
Central_Russians	1.42	1.24	1.02	1.49	1.22	1.52	2.36	1.81	3.02	2.54	1.16	2.47	1.73	2.47	2.43	2.9	3.49	3.02	2.61	1.75	1.35	1.03	1.25	0.95	0.7	0.25	1.09	0.43	0.13	0.29	0.1	0.37	0.08	0.14	0.2
B. p-values** for A
SOURCE*	Croats	Serbians	Romanians	Slovaks	Slovenes	Hungarians	Poles	Ukrainians	Saami	Finns	Karels	Vepsians	Estonians	Mordvins	Komis	Chuvashes	Tatars	Maris	Udmurts	Bashkirs	Khanty	Mansis	Nenets	Nganasans	Selkups	Tuvinians	Dolgans	Evens	Evenkis	Yakuts
Saami	1	0.997	0.999	1	1	1	0.996	1	0	0	0	0	0.266	0.974	0.001	0.537	0.348	0.01	0.01	0.05	0	0.05	0	0	0.016	0.007	0.09	0	0	0.006	0.178	1	1	0.995	0.067
Finns	0.415	0.89	0.319	0.987	0.97	0.96	0.661	0.978	0	0	0	0	0	0.08	0	0.553	0.02	0.086	0.653	0.485	0.556	0.667	0.077	0.178	0.022	0.272	0.012	0.292	0.006	0.442	0.179	0.324	0.938	0.253	0.006
Karels	0.557	0.672	0.44	0.959	0.553	0.8	0.093	0.922	0	0	0	0	0	0.111	0	0.049	0.526	0.253	0.19	0.7	0.015	0	0	0.025	0.369	0.437	0.087	0.024	0	0.604	0.018	0.411	0.994	0.031	0
Vepsians	0.068	0.039	0.831	0.629	0.752	0.312	0.717	0.272	0	0	0	0	0.008	0.474	0	0.615	0.004	0.162	0.136	0.422	0.456	0.014	0.005	0.015	0.196	0.767	0.1	0.014	0.035	0.001	0.41	0.726	0.675	0.006	0.005
Estonians	0.824	0.728	0.705	0.388	0.839	0.409	0.128	0.389	0.1	0	0.034	0.093	0	0.336	0.68	0.786	0.812	0.673	0.82	0.858	0.854	0.2	0.248	0.498	0.536	0.554	0.188	0.779	0.109	0.654	0.392	0.005	0.239	0.264	0.781
* - Uralic-speaking populations are shown with blue bold, their ibd-values (whole sample) with black bold font
** - significant p-values are highlighted, p-values are not available for intraregional comparisons

## Sheet: average_4_5cM
Table S7. Average identity-by-descent-segment share among North-East European populations
A. Average IBD sharing across regions (4-5 cM length class)
SOURCE*	Croats	Serbians	Romanians	Slovaks	Slovenes	Hungarians	Poles	Ukrainians	Central_Russians	North_Russians	Swedes	Finns	Saami	Latvians	Lithuanians	Estonians	Karelians	Vepsians	Mordovianss	Komis	Chuvashes	Tatars	Maris	Udmurts	Bashkirs	Khanty	Mansis	Nenets	Nganasans	Selkups	Tuvinians	Dolgans	Evens	Evenkis	Yakuts
Saami	0.13	0.1	0.07	0.26	0.1	0.19	0.62	0.13	0.93	1.04	1	3	21.97	0.39	0.19	1.44	4.17	3.73	0.23	1.32	0.46	0.57	0.46	0.47	0.19	0.33	0.73	0.43	0.4	0.23	0.03	0.29	0.13	0.17	0.1
Latvians	0.64	0.26	0.47	1.38	0.64	0.55	1.26	0.92	0.82	0.81	0.45	0.61	0.33	2.86	2.79	2.5	0.69	1.25	0.82	0.28	0.63	0.8	0.63	0.2	0.17	0	0.44	0	0	0.09	0	0.08	0	0.09	0
Lithuanians	0.6	0.32	0.57	0.63	0.71	0.61	1.08	1.08	1.44	0.77	0.43	1.26	0.31	2.56	3.55	1.19	0.49	0.97	0.81	0.32	0.19	0.56	0.31	0.34	0.12	0.13	0.51	0	0	0	0	0.07	0	0.13	0
Swedes	0.22	0.28	0.1	0.28	0.22	0.24	0.31	0.31	0.31	0.42	0.95	0.73	0.56	0.52	0.45	0.74	0.55	0.67	0.04	0.36	0.17	0.1	0.07	0.14	0.03	0.11	0.14	0.18	0.04	0.03	0.04	0.04	0	0	0.07
North_Russians	0.7	0.52	0.44	0.68	0.64	0.32	1.59	0.9	1.2	2.94	0.51	1.95	1.6	0.89	0.93	0.87	3.44	2.9	0.88	1.65	0.62	0.51	0.8	1.2	0.05	0.17	0.92	0.42	0.11	0.13	0.06	0.22	0.08	0.11	0.11
Central_Russians	0.49	0.49	0.5	0.72	0.69	0.5	1.03	1.04	1.2	1.19	0.27	1.29	0.56	1.04	1.25	0.95	1.85	1.44	0.97	0.78	0.72	0.5	0.47	0.25	0.13	0.1	0.75	0.07	0.03	0.1	0.07	0.17	0.03	0.11	0.04
Finns	0.45	0.3	0.17	0.47	0.49	0.38	1.25	0.47	1.15	2.01	1.03	7.66	3	0.88	0.67	1.9	6.69	5.04	0.81	1.45	0.3	0.64	0.61	0.65	0.2	0.17	0.66	0.07	0	0.07	0	0.2	0.03	0.17	0
Latvians	0.7	0.26	0.35	1	0.55	0.54	1.28	1.07	0.87	1.02	0.79	0.95	0.43	2.86	2.34	2.25	0.88	0.78	1	0.46	0.27	0.63	0.36	0.18	0.19	0	0.09	0	0	0	0	0.08	0	0.09	0
Lithuanians	0.92	0.5	0.38	1.02	0.71	0.51	1.22	0.88	0.96	0.75	0.37	0.76	0.38	2.56	2.77	1.51	0.67	0.82	0.98	0.37	0.37	0.5	0.18	0.06	0.06	0.06	0.38	0	0	0.06	0	0.07	0	0.07	0
Swedes	0.25	0.25	0.07	0.28	0.18	0.21	0.39	0.11	0.41	0.34	1.11	0.75	0.64	0.52	0.35	0.66	0.91	0.66	0.25	0.35	0.17	0.21	0.1	0.15	0.03	0.04	0.18	0.11	0.04	0.07	0	0.04	0	0	0.03
North_Russians	0.47	0.29	0.36	0.63	0.47	0.35	1.03	0.78	1.33	2.85	0.33	2.21	1.35	0.89	0.83	1.05	3.23	3.32	0.72	1.7	0.7	0.71	0.72	1.1	0.11	0.23	1.14	0.39	0.11	0.33	0.06	0.22	0.08	0.06	0.09
Central_Russians	0.56	0.52	0.49	1.04	0.82	0.38	1.08	0.74	1.09	1.34	0.2	1.36	0.8	1.04	1.25	0.83	1.83	1.66	1.16	0.71	0.73	0.5	0.5	0.28	0.18	0.1	0.53	0.07	0.03	0.21	0.07	0.17	0.03	0.11	0.03
Karelians	0.5	0.26	0.31	0.22	0.58	0.51	1.65	0.63	1.4	3.07	0.5	6.66	3.72	1.01	0.58	1.45	10.36	9.3	0.73	2.75	0.44	0.7	0.85	0.52	0.28	0.19	1	0.44	0.18	0.09	0.05	0.32	0.09	0.05	0
Latvians	0.45	0.72	0.71	1.19	0.45	0.8	1.53	1.09	0.8	0.71	0.51	0.52	0.42	2.86	2.4	2.37	0.6	1.28	1.11	0.38	0.47	0.47	0.46	0.2	0	0	0.27	0	0	0.09	0	0.08	0	0	0
Lithuanians	0.61	0.55	0.43	0.57	0.66	0.69	1.66	0.79	1.37	0.77	0.31	0.62	0.25	2.56	2.98	1.7	0.25	0.64	1.09	0.38	0.44	0.45	0.43	0.13	0.24	0.06	0.56	0	0	0	0	0.07	0	0.07	0
Swedes	0.33	0.21	0.14	0.21	0.18	0.13	0.63	0.25	0.37	0.35	0.83	0.84	0.53	0.52	0.45	0.62	0.6	0.52	0.21	0.3	0.2	0.07	0.1	0.11	0.1	0.08	0.14	0.07	0.04	0.07	0.04	0.04	0	0	0.04
North_Russians	0.55	0.27	0.37	0.7	0.46	0.43	1.51	0.68	1.18	2.79	0.36	2.4	1.41	0.89	0.9	1.2	2.9	3.34	0.66	1.55	0.51	0.63	1.06	1.14	0.14	0.2	1.18	0.45	0.11	0.5	0	0.22	0.11	0.03	0.03
Central_Russians	0.71	0.55	0.5	0.94	0.59	0.38	1.25	0.94	1.38	1.08	0.3	1.16	0.42	1.04	1.15	1.15	1.5	1.64	1.13	0.81	0.52	0.31	0.46	0.36	0.18	0.1	0.75	0.1	0.03	0.03	0	0.17	0	0.15	0.03
Vepsians	0.88	0.42	0.33	0.27	0.17	0.43	1.16	0.93	1.69	3.16	0.52	5.91	3.58	1.1	0.82	2.46	8.78	12.87	0.23	2.44	0.7	0.46	0.8	0.51	0.18	0.41	1.46	0.63	0.17	0.35	0	0.51	0.11	0.18	0
Latvians	0.53	0.72	0.7	1.09	0.54	0.45	1.18	1.01	1.25	0.62	0.52	1.06	0.44	2.86	2.62	1.36	1.08	1.35	1.18	0.28	0.62	0.53	0.43	0.29	0.1	0	0.44	0	0	0	0	0.08	0	0.09	0
Lithuanians	0.87	0.61	0.18	0.5	0.97	0.67	1.48	1.2	1.35	0.76	0.54	1.14	0.43	2.56	3.19	1.14	0.68	0.83	0.63	0.39	0.31	0.24	0.12	0.47	0.06	0.13	0.18	0	0	0	0	0.07	0	0	0
Swedes	0.18	0.11	0.24	0.29	0.19	0.24	0.45	0.22	0.31	0.34	0.9	0.67	0.75	0.52	0.45	0.54	0.58	0.59	0.32	0.33	0.17	0.27	0.13	0.14	0.1	0.08	0.17	0.14	0.04	0.03	0.04	0.04	0	0	0.03
North_Russians	0.32	0.4	0.47	0.55	0.4	0.31	1.08	0.8	1.07	2.34	0.4	2.05	1.96	0.89	0.72	0.97	3.43	3.23	0.89	1.68	0.6	0.72	0.78	1.09	0.11	0.23	0.73	0.34	0.11	0.16	0.06	0.22	0.06	0.05	0.06
Central_Russians	0.6	0.51	0.6	1.01	0.49	0.31	1.36	0.74	1.2	1.19	0.37	1.24	0.53	1.04	1.08	0.91	1.82	1.67	0.96	0.8	0.86	0.49	0.63	0.35	0.18	0.07	0.43	0.1	0.03	0.2	0.11	0.17	0.03	0.07	0.03
Estonians	0.19	0.34	0.31	0.4	0.47	0.39	0.99	0.47	0.75	0.95	0.67	1.93	1.38	2.03	0.87	2.08	2.57	1.83	0.75	0.66	0.58	0.32	0.37	0.51	0.25	0.07	0.38	0.06	0.09	0.12	0.03	0.28	0.03	0.03	0.03
Latvians	0.99	0.54	0.37	0.88	0.46	0.81	1.08	0.73	0.85	0.74	0.36	0.81	0.51	2.86	2.07	2.18	0.7	1.07	1.11	0.45	0.64	0.72	0.26	0.19	0.27	0	0.18	0	0	0.09	0	0.08	0	0	0
Lithuanians	0.85	0.63	0.51	0.75	0.53	0.71	1.83	0.75	1.32	0.96	0.25	1.27	0.38	2.56	3.55	0.74	0.67	0.71	0.75	0.13	0.32	0.49	0.12	0.26	0.06	0.06	0.63	0	0	0.06	0	0.07	0	0.06	0
Swedes	0.26	0.17	0.11	0.1	0.22	0.24	0.28	0.17	0.32	0.24	0.94	0.92	0.5	0.52	0.35	0.53	0.68	0.8	0.28	0.15	0.1	0.24	0.13	0.11	0.07	0.07	0.14	0.14	0.04	0.03	0	0.04	0	0	0.04
North_Russians	0.49	0.34	0.45	0.67	0.49	0.41	1.03	0.47	1.21	2.19	0.47	2.12	1.53	0.89	0.93	1.21	3.2	2.97	0.91	1.51	0.55	0.52	0.57	1.36	0.11	0.2	0.57	0.34	0.11	0.37	0.06	0.22	0.11	0.14	0.06
Central_Russians	0.7	0.52	0.67	0.84	0.59	0.35	1.21	0.55	1.22	1.23	0.27	1.45	0.88	1.04	1.28	0.84	1.51	1.47	1	0.8	0.73	0.63	0.42	0.24	0.14	0.07	0.53	0.1	0.03	0.24	0.07	0.17	0.03	0.15	0.03
B. p-values** for A
SOURCE*	Croats	Serbians	Romanians	Slovaks	Slovenes	Hungarians	Poles	Ukrainians	Saami	Finns	Karelians	Vepsians	Estonians	Mordovianss	Komis	Chuvashes	Tatars	Maris	Udmurts	Bashkirs	Khanty	Mansis	Nenets	Nganasans	Selkups	Tuvinians	Dolgans	Evens	Evenkis	Yakuts
Saami	0.988	1	0.994	1	0.998	0.988	0.998	0.996	0	0.004	0	0.001	0.114	0.995	0.053	0.915	0.876	0.095	0.318	0.026	0.087	0.025	0.008	0	0.104	0.739	0.054	0.089	0.148	0.052
Finns	0.274	0.951	0.938	0.88	0.964	0.34	0.101	0.841	0	0	0	0	0.007	0.584	0.002	0.052	0.016	0.106	0.225	0.33	0.324	0.11	0.123	1	0.671	1	0.18	0.016	0.116	0.009
Karelians	0.821	0.531	0.603	0.974	0.267	0.945	0.141	0.132	0	0	0	0	0	0.844	0	0.129	0.218	0.269	0.144	0.004	0.148	0.001	0.094	0.012	0.071	0.123	0.036	0.087	1	0
Vepsians	0.348	0.053	0.29	0.575	0.875	0.237	0.007	0.267	0.001	0	0	0	0.046	0.926	0.002	0.024	0.071	0.327	0.627	0.179	0	0.816	0.026	0.044	0.112	0.213	0.001	0.433	0.257	0.094
Estonians	0.981	0.679	0.582	0.69	0.984	0.027	0.506	0.356	0.425	0.01	0.073	0.115	0	0.856	0.542	0.942	0.491	0.463	0.545	0.247	0.959	0.926	0.808	0.276	0.956	0.113	0.056	0.451	0.761	0.78
* - Uralic-speaking populations are shown with blue bold, their ibd-values (whole sample) with black bold font
** - significant p-values are highlighted, p-values are not available for intraregional comparisons
