# Supplementary material for: Genes reveal traces of common recent demographic history for most of the Uralic-speaking populations
Source: Genome Biol. 2018 Sep 21;19:139. doi: 10.1186/s13059-018-1522-1 (PMC6151024; doi:10.1186/s13059-018-1522-1)
Supplement: Supplementary file 9 — Table S8. Average identity-by-descent-segment share in Central and East European populations. (XLSX 44 kb) [file 13059_2018_1522_MOESM9_ESM.xlsx]

## Sheet: average_1_2cM
Table S8. Average identity-by-descent-segment share among Central and East European populations
A. Average IBD sharing across regions (2-3 cM length class)
SOURCE*	Croats	Serbians	Romanians	Slovaks	Slovenes	Hungarians	Poles	Ukrainians	Central_Russians	North_Russians	Swedes	Finns	Saami	Latvians	Lithuanians	Estonians	Karelians	Vepsians	Mordovians	Komis	Chuvashes	Tatars	Maris	Udmurts	Bashkirs	Khantys	Mansis	Nenets	Nganasans	Selkups	Tuvinians	Dolgans	Evens	Evenkis	Yakuts
Hungarians	3.52	2.82	2.68	4.15	3.28	3.22	3.76	3.2	3.17	3.35	3.13	2.69	2.08	3.63	3.59	3.63	3.06	2.66	3.03	2.45	2.11	2.04	1.74	1.91	1.37	0.83	1.55	0.63	0.17	0.53	0.47	0.42	0.17	0.27	0.27
Romanians	2.67	3.14	3.05	2.71	2.72	2.49	2.92	2.83	2.98	3.01	2.3	2.13	1.37	2.83	2.73	2.72	2.2	1.95	2.73	1.76	1.54	2.05	1.43	1.33	1.04	0.61	1.38	0.64	0.25	0.49	0.48	0.38	0.14	0.42	0.29
Slovaks	3.78	3.18	2.58	3.56	3.97	4.06	4.04	4.69	3.65	3.59	3.44	3.54	1.81	4.41	4.5	3.95	3.58	3.39	3.92	2.66	2.29	2.36	2.05	2.01	1.57	0.65	1.86	0.58	0.12	0.4	0.36	0.42	0.21	0.34	0.37
Slovenes	3.39	3.45	2.84	3.92	3.84	3.15	3.6	3.98	3.77	3.37	3.37	2.8	2.38	4.12	3.83	3.43	3.11	3.64	3.4	2.54	2.48	2.67	1.61	1.64	1.35	0.68	2.02	0.52	0.09	0.65	0.36	0.59	0.1	0.35	0.26
Serbians	3.69	3.6	3.1	2.99	3.01	2.89	3.3	3.56	3.52	2.94	2.48	2.65	1.58	3.54	3.12	2.95	2.63	2.59	2.97	1.97	2.1	2.21	1.74	1.65	1.31	0.62	2.21	0.69	0.15	0.88	0.43	0.43	0.06	0.19	0.24
Croats	3.57	3.91	2.75	3.76	3.39	3.67	3.7	3.65	3.64	3.43	2.85	2.59	2	3.54	3.79	3.51	2.53	2.74	3.21	2.31	1.86	2.33	1.84	1.55	1.13	0.63	1.49	0.76	0.07	0.98	0.44	0.75	0.05	0.12	0.26
Ukrainians	3.52	3.59	2.92	4.57	4.06	3.47	4.47	4.58	4.35	4.09	3.05	3.46	2.2	4.74	5.11	4.26	3.77	3.62	4.02	2.68	2.68	2.75	2.12	1.58	1.58	0.92	2.37	0.88	0.17	0.98	0.48	0.74	0.14	0.3	0.46
Poles	3.63	2.86	2.83	4.16	3.92	3.19	4.81	4.66	4.84	4.9	3.63	4.55	2.98	5.97	6.06	5.16	5.07	4.74	4.34	4.03	3.26	3.32	2.72	2.56	1.96	1.04	2.03	1.06	0.28	0.99	0.66	1.14	0.28	0.31	0.45
Mordovians	3.05	3.05	2.66	3.81	3.19	2.97	4.09	4.41	4.99	3.92	2.81	3.66	3	4.89	4.5	4.1	3.91	3.39	4.54	3.32	3.43	3.03	2.89	2.71	2.09	1.7	2.61	1.31	0.82	1.42	0.67	0.95	0.55	0.7	0.76
Central_Russians	3.65	3.65	3.06	4.33	3.54	3.52	4.92	4.59	4.67	4.77	3.2	4.48	2.94	5.13	5.63	5.31	4.48	5.05	4.45	3.46	3.14	2.77	3.19	2.15	1.81	1.05	2.51	1.22	0.57	1.1	0.51	0.81	0.42	0.53	0.54
Chuvashes	1.97	1.97	1.76	2.58	2.41	1.86	3.09	2.53	3	3.08	2.62	3.47	3.47	2.95	2.91	2.93	3.31	2.71	3.32	3.58	8.34	4	10.54	4.33	2.72	3.54	4.15	2.94	2.02	2.87	1.52	1.65	1.68	1.25	1.08
Maris	1.69	1.36	1.53	1.74	1.65	1.67	2.6	2.29	2.93	3.6	1.86	2.14	3.46	2.61	2.5	2.95	2.86	3.04	3.09	4.21	10.63	4.4	13.35	5.74	3.87	4.71	4.36	3.82	2.8	3.31	1.77	1.91	1.73	1.55	1.37
Bashkirs	1.36	1.21	1.06	1.34	1.4	1.18	2	1.55	1.63	2.11	1.33	1.76	1.76	1.59	1.37	1.7	1.4	1.74	2.15	3	2.87	3.25	3.33	4.1	6.43	5.38	4.42	4.45	2.86	4.22	3.38	3.06	3.47	3.36	3.15
Chuvashes	2.05	2.03	1.97	2.3	2.33	2.12	3.1	2.6	2.86	3.23	2.46	3.02	3.17	2.95	2.94	3.42	2.98	3.05	3.27	3.58	8.31	4.03	10.23	4.37	3.19	3.67	3.71	2.98	2.02	2.45	1.33	1.65	1.67	1.39	1.1
Tatars	2.17	2.09	2	2.31	2.51	1.99	3.2	2.83	2.89	2.83	2.44	2.46	2.19	3.38	2.84	2.93	3.28	2.84	3.27	4.07	4.35	3.32	4.54	5.06	3	3.39	2.79	2.33	1.68	1.99	1.81	1.68	1.56	1.97	1.33
Komis**	2.32	1.78	1.92	2.92	2.54	2.38	3.7	2.66	3.66	4	2.91	4.12	3.59	3.85	3.2	3.8	4.51	4.95	3.4	6.89	3.75	3.86	4.11	8.36	2.95	5.14	4.4	3.54	1.9	2.97	1.13	1.39	1.1	1	1.08
Udmurts	1.58	1.45	1.44	1.53	1.49	1.72	3.41	1.7	2.64	3.53	2.19	2.63	3.13	1.96	2.09	2.2	2.59	2.71	2.67	8.01	4.24	5.24	5.57	19.39	3.81	5.67	5.81	4.22	2.33	3.62	1.32	1.51	1.68	1.31	0.97
Bashkirs	1.28	1.37	0.91	1.51	1.2	1.28	1.98	1.81	1.69	1.98	1.45	1.79	1.59	1.59	1.33	1.85	1.63	1.79	2.05	3.11	2.87	3.26	3.43	3.95	6.02	5.33	3.94	4.05	2.86	4.09	3.08	3.06	3.3	3.3	3.29
Chuvashes	2.11	2.06	1.83	2.41	2.46	2.4	3.19	2.53	2.81	3.07	2.59	3.48	3.32	2.95	3.09	3.17	3.06	3.24	3.38	3.93	8.42	4.25	10.59	4.52	2.86	3.42	3.58	2.9	2.02	2.17	1.37	1.65	1.67	1.24	1.16
Tatars	2.18	2.04	1.76	2.5	2.25	1.99	3.04	2.55	2.88	2.7	2.23	2.85	2.6	3.38	2.72	2.79	2.93	2.69	3.48	3.67	3.93	3.29	4.9	5.29	3.24	3.5	2.99	2.21	1.68	1.92	1.67	1.68	1.54	1.77	1.44
B. p-values*** for A
SOURCE*	Croats	Serbians	Romanians	Slovaks	Slovenes	Hungarians	Poles	Ukrainians	Central_Russians	North_Russians	Swedes	Finns	Saami	Latvians	Lithuanians	Estonians	Karelians	Vepsians	Mordovians	Komis	Chuvashes	Tatars	Maris	Udmurts	Bashkirs	Khantys	Mansis	Nenets	Nganasans	Selkups	Tuvinians	Dolgans	Evens	Evenkis	Yakuts
Hungarians						0.75			0.981	0.496	0.229	0.914	0.652	0.959	0.915	0.737	0.708	0.907	0.997	0.615	0.733	0.998	0.964	0.15	0.453	0.276	0.631	0.366	0.388	0.198	0.813	0.987	0.506	0.199	0.801
Mordovians	0.397	0.023	0.259	0.077	0.408	0.48	0.889	0.212	0.786	0.036	0.1	0.767	0.998	0.031	0.688	0.599	0.318	0.941	0.151	0.739		0.671	0.997	0.918	0.836	0.834	0.332	0.927	0.953	0.961	0.971	0.917	0.967	0.949	0.795
Maris	0.72	0.767	0.79	0.422	0.916	0.999	0.207	0.504	0.055	0.031	0.346	0.962	0.013	0.423	0.49	0.401	0.085	0.049	0.43	0.009			0	0.023		0.018	0.018	0.034	0.022	0.023	0.902	0.812	0.817	0.974	0.931
Komis**	0.981	1	0.364	1	0.572	0	0.989	1	0.163	1	0	1	0.496	1	1	0.04	1	1	0	0	0.584	0.143	1	0.503	1	0	0.001	0	0	0.405	0.916	1	1	1	1
Udmurts	0.635	0.73	0.952	0.46	0.794	0.294	0.948	0.999	0.445	0.199	0.351	0.385	0	0.966	0.901	0.716	0.243	0.181	0.922	0			0.681	0		0	0.001	0.018	0.374	0.232	1	0.997	0.978	0.999	0.987
* - Uralic-speaking populations are shown with blue bold, their ibd-values (whole sample) with black bold font
**- p-values are not available for Komis because of the lack of non-Uralic-speaking control to carry out permutations
*** - significant p-values are highlighted, p-values are not available for intraregional comparisons

## Sheet: average_2_3cM
Table S8. Average identity-by-descent-segment share among Central and East European populations
A. Average IBD sharing across regions (2-3 cM length class)
SOURCE*	Croats	Serbians	Romanians	Slovaks	Slovenes	Hungarians	Poles	Ukrainians	Central_Russians	North_Russians	Swedes	Finns	Saami	Latvians	Lithuanians	Estonians	Karelians	Vepsians	Mordovians	Komis	Chuvashes	Tatars	Maris	Udmurts	Bashkirs	Khantys	Mansis	Nenets	Nganasans	Selkups	Tuvinians	Dolgans	Evens	Evenkis	Yakuts
Hungarians	3.22	2.46	2.47	3.49	3.68	2.73	3.68	3.35	3.57	3.42	2.4	3.38	1.73	3.96	3.82	3.89	3.1	2.92	3.72	2.07	1.99	2.21	1.62	1.3	1.08	0.6	1.52	0.23	0.08	0.39	0.33	0.34	0.05	0.27	0.35
Romanians	3.14	3.15	3.36	2.27	2.58	2.32	2.77	3.35	2.91	2.43	1.74	2.32	1.27	2.57	2.86	2.5	2.27	2.19	2.37	1.94	1.86	2.14	1.35	1.2	1.22	0.62	1.63	0.38	0.19	0.41	0.29	0.41	0.15	0.1	0.1
Slovaks	3.52	2.66	2.1	3.55	3.94	3.18	4.47	4.15	4.78	3.86	2.84	3.14	1.82	4.62	4.99	5	2.91	4.02	3.75	2.38	2.06	2.64	2.08	1.49	1.16	0.73	1.69	0.58	0.17	0.33	0.38	0.53	0.05	0.32	0.09
Slovenes	3.79	2.89	2.75	3.59	4.19	3.28	3.76	4.36	4.35	3.65	3.16	3.27	1.75	4.07	4.66	3.96	2.65	3.35	4.06	2.4	2.11	2.65	1.79	1.37	0.95	0.46	1.72	0.38	0.04	0.53	0.27	0.28	0.05	0.21	0.17
Serbians	3.64	4	3.09	3.3	2.94	2.38	3.17	3.44	3.68	2.56	2.05	2.29	1.13	3.76	3.16	3.19	2.84	2.57	2.17	1.75	1.67	1.57	1.48	1.08	0.68	0.42	2.06	0.18	0.12	0.46	0.27	0.23	0.18	0.1	0.07
Croats	3.58	3.71	3.18	3.77	3.51	2.86	4.88	4.08	4.16	3.39	1.99	3.09	1.81	4.61	3.94	3.22	2.8	3.2	4.1	2.48	1.99	2.66	1.31	1.33	1.09	0.65	1.69	0.48	0.05	0.47	0.02	0.46	0.05	0.11	0.17
Ukrainians	4.28	3.44	2.98	4.32	3.93	3.45	5.8	5.74	4.77	4.45	2.87	4.1	2.26	6.29	5.95	5.19	4.5	3.82	4.28	2.99	2.62	2.67	2.45	1.75	1.42	0.79	1.96	0.58	0.15	0.47	0.33	0.5	0.18	0.29	0.25
Poles	4.14	2.98	2.88	4.55	3.98	3.65	6.09	5.83	6.01	6.48	3.16	5.59	3.75	7.63	8.39	5.94	6.23	6.22	4.71	4.11	2.84	3.36	2.78	3.27	1.9	1.29	2.79	1.01	0.35	1.12	0.24	0.68	0.16	0.34	0.26
Mordovians	3.9	2.64	2.62	4.21	3.83	3.74	4.53	4.84	4.32	5.19	1.86	4.15	3.03	5.72	5.47	4.5	4.25	4.26	7.63	4.12	3.65	2.69	3.37	2.94	1.88	1.34	3.07	1.02	0.64	1.05	0.65	0.84	0.33	0.45	0.58
Central_Russians	3.87	3.34	3.07	4.35	4.62	3.37	6.02	5.75	5.96	5.75	2.51	5.5	3.74	6.35	6.25	6.1	6.14	6.37	4.88	4.29	3.53	3.32	2.9	2.7	1.68	1.3	3.14	1.33	0.41	0.75	0.4	0.9	0.45	0.57	0.58
Chuvashes	1.97	1.59	1.74	2.21	2.11	2	3.03	2.58	3.62	3.92	1.61	3.73	3.54	3.27	3.19	3.14	3.6	3.85	3.11	4.9	14.79	6.28	20.01	5.31	3.71	4.45	4.95	3.9	3.19	2.57	1.04	1.84	1.46	1.56	1.3
Maris	1.35	1.59	1.26	2.27	1.86	1.26	3.08	2.52	3.04	4.84	0.96	2.85	4.04	3.03	2.9	2.74	3.34	3.66	3.15	5.72	19.79	7.7	27.46	7.26	3.89	6.72	5.87	4.7	3.76	3.36	1.22	1.89	1.68	1.9	1.35
Bashkirs	1.03	0.73	1.24	1.42	1.2	1.18	1.63	1.45	1.49	1.76	1.04	1.62	1.92	1.54	1.62	1.57	1.85	1.7	1.94	3.24	3.54	3.4	4.32	4.27	9.83	7.01	5.28	5.11	3.7	4.23	3.03	2.97	2.86	2.31	3.01
Chuvashes	1.86	1.7	1.75	1.98	2.35	2.02	3.24	2.69	3.61	3.78	1.54	3.81	3.43	3.27	3.26	3.75	3.39	3.94	3.38	4.4	15.72	6.48	20.09	5.73	3.41	4.27	4.14	3.02	3.19	2.68	1.16	1.84	1.42	1.58	1.23
Tatars	2.13	1.78	1.52	2.43	2.41	2.2	3.44	2.81	3.15	3.04	2.09	3.81	2.98	3.99	3.28	3.1	3.83	3.31	3.02	4.8	6.01	3.62	7.84	6.12	2.83	3.51	2.92	2.24	1.53	1.97	1.46	1.73	1.02	1.35	1.95
Komis**	2.59	2.01	1.67	2.74	2.17	2.27	3.59	2.9	4.11	5.42	2.63	4.73	4.62	4.26	4.09	4.26	6.83	6.95	3.82	12.32	4.5	4.84	6.03	12.11	3.26	5.62	5.13	4.19	2.53	3.09	0.92	1.98	1.42	1.08	0.65
Udmurts	1.48	1.35	1.05	1.43	1.53	1.34	2.19	1.96	2.79	4.85	1.51	2.77	3.67	1.91	2.37	2.12	3.35	2.6	3.1	11.75	6.17	6.49	6.6	32.14	4.14	8.26	5.95	4.99	2.88	3.84	1.12	2.26	1.81	1.21	1.15
Bashkirs	1.12	0.69	1.1	1.32	1.16	1.17	1.67	1.42	1.46	2.14	0.9	1.59	1.98	1.54	1.54	1.92	1.84	1.58	1.65	2.79	3.69	3.33	4.23	4.33	11.45	6.97	4.6	5.15	3.7	3.8	2.64	2.97	2.78	2.89	2.87
Chuvashes	2.23	1.73	1.78	2.08	2.06	1.83	3.37	2.98	3.15	3.56	1.79	3.43	3.89	3.27	3.41	3.51	3.33	3.85	3.09	4.48	15.58	6	19.89	5.13	3.53	4.36	4.22	3.35	3.19	2.46	1.01	1.84	1.63	1.56	1.26
Tatars	2.41	1.71	1.79	2.29	2.52	2.14	3.59	3.16	3.09	3.44	1.74	3.25	2.73	3.99	3.39	3.13	3.77	3.65	2.98	4.17	6.14	3.64	7.25	5.87	3.36	3.51	3.06	2.29	1.53	2.09	1.24	1.73	1.23	1.47	1.72
B. p-values*** for A
SOURCE*	Croats	Serbians	Romanians	Slovaks	Slovenes	Hungarians	Poles	Ukrainians	Central_Russians	North_Russians	Swedes	Finns	Saami	Latvians	Lithuanians	Estonians	Karelians	Vepsians	Mordovians	Komis	Chuvashes	Tatars	Maris	Udmurts	Bashkirs	Khantys	Mansis	Nenets	Nganasans	Selkups	Tuvinians	Dolgans	Evens	Evenkis	Yakuts
Hungarians	d	0.957	1	0.531	0.757	0.995	0.99	0.98	1	0.963	0.584	0.223	0.608	0.964	0.931	0.933	0.931	0.962	0.925	0.701	0.945	0.639	0.867	0.506	0.856	0.785	0.111	0.397	0.904	0.876	0.612	0.836	0.954	0.151	0.083
Mordovians	0.018	0.52	0.32	0.26	0.064	0.045	0.619	0.102	0.754	0.728	0.827	0.718	0.816	0.136	0.138	0.597	0.982	0.992	0	0.855	1	0.944	1	0.962	0.98	0.993	1	0.991	0.995	0.967	0.393	0.988	0.996	0.99	0.94
Maris	0.878	0.403	0.481	0.095	0.972	0.818	0.316	0.873	0.041	0	0.974	0.071	0	0.318	0.258	0.397	0.035	0.188	0.01	0.001	0	0	0	0.003	0.968	0.026	0.013	0.037	0.028	0.275	0.934	0.891	0.23	0.641	0.962
Komis**	0	0	1	0	0.112	0	0.97	0.987	0.059	0.018	1	1	1	1	0.163	0.008	1	1	0.214	0.509	0.303	0.886	0	0	1	1	0.204	0	1	0	1	1	1	0.983	0.59
Udmurts	0.868	0.973	0.381	0.919	0.887	0.814	0.871	0.55	0.862	0.013	0.655	0.549	0.034	0.991	0.914	0.881	0.592	0.49	0.458	0	0.87	0.001	0.934	0	0.983	0	0.063	0	0.477	0.47	0.997	0.466	0.728	0.997	0.99
* - Uralic-speaking populations are shown with blue bold, their ibd-values (whole sample) with black bold font
**- p-values are not available for Komis because of the lack of non-Uralic-speaking control to carry out permutations
*** - significant p-values are highlighted, p-values are not available for intraregional comparisons

## Sheet: average_3_4cM
Table S8. Average identity-by-descent-segment share among Central and East European populations
A. Average IBD sharing across regions (3-4 cM length class)
SOURCE	Croats	Serbians	Romanians	Slovaks	Slovenes	Hungarians	Poles	Ukrainians	Central_Russians	North_Russians	Swedes	Finns	Saami	Latvians	Lithuanians	Estonians	Karelians	Vepsians	Mordovians	Komis	Chuvashes	Tatars	Maris	Udmurts	Bashkirs	Khantys	Mansis	Nenets	Nganasans	Selkups	Tuvinians	Dolgans	Evens	Evenkis	Yakuts
Hungarians	1.24	1.12	1.06	1.71	1.48	1.46	1.6	1.65	1.4	1.38	0.71	1.06	0.42	1.35	1.67	1.05	0.91	1.29	1.1	0.74	0.86	0.83	0.59	0.25	0.41	0.2	0.72	0.13	0.1	0.18	0.05	0.13	0.05	0.13	0.05
Romanians	0.93	1.33	1.17	1.44	0.85	1.04	1.19	1.23	1.06	0.88	0.49	0.57	0.31	1.42	0.53	0.86	0.74	0.79	0.89	0.7	0.79	0.65	0.37	0.41	0.24	0.13	0.63	0.1	0.07	0.2	0.1	0.1	0	0.21	0.07
Slovaks	1.26	1.09	1.24	1.92	1.72	1.64	2.03	1.95	1.83	1.84	0.98	1.16	0.53	2.18	1.99	1.69	1.05	1.44	1.2	0.87	0.99	0.91	0.69	0.61	0.6	0.25	0.64	0.09	0	0.09	0.03	0.14	0.04	0.09	0.06
Slovenes	1.49	1.2	0.9	1.67	2.8	1.53	1.99	1.85	1.73	1.3	0.83	1.27	0.33	1.33	1.56	1.31	1.36	1.28	1.89	0.71	0.84	1.13	0.61	0.45	0.38	0.1	0.76	0.13	0	0.16	0.04	0.13	0	0.1	0.13
Serbians	2.04	3.06	1.29	1.29	1.25	1.35	1.28	1.65	1.26	1.2	0.7	0.7	0.49	1.23	1.12	1.21	0.94	1	0.93	0.67	1.22	0.71	0.36	0.31	0.31	0.1	0.35	0.07	0	0.1	0	0.2	0.07	0.1	0.11
Croats	1.72	1.91	0.87	1.5	1.6	1.16	1.54	1.98	1.74	1.29	0.73	1.02	0.59	1.86	1.76	1.3	1.32	1.4	1.65	0.75	0.57	0.68	0.64	0.4	0.33	0.12	0.78	0.07	0.07	0.29	0	0.22	0	0.07	0.04
Ukrainians	2.22	1.32	1.5	2.27	1.55	1.62	2.63	2.22	2.1	2.33	1.04	1.24	0.99	2.16	2.13	1.6	1.81	1.67	1.76	1.02	1.06	1.09	0.98	0.61	0.33	0.22	0.79	0.27	0.05	0.35	0.07	0.23	0.07	0.08	0.15
Poles	1.7	1.41	1.22	1.61	1.78	1.21	2	2.73	2.35	2.53	0.95	1.97	1.64	3.39	3.79	2.56	2.73	2.85	3	1.81	1.15	1.44	1.29	1.45	0.62	0.27	1.18	0.25	0.31	0.31	0.11	0.25	0.08	0.12	0.15
Mordovians	1.29	0.92	0.98	1.36	1.94	1.27	2.57	2.06	2.49	1.64	0.61	1.52	1.39	2.3	2.11	1.85	2.25	1.36	4.71	1.12	2.08	1.73	1.24	0.55	1.02	0.65	0.77	0.4	0.23	0.46	0.31	0.44	0.36	0.1	0.32
Central_Russians	1.48	1.13	1.1	1.55	1.39	1.61	2.72	2.55	3.01	2.56	1.24	2.71	1.9	2.47	2.41	2.52	3.51	3.11	1.93	1.64	1.56	1.3	1.56	1.07	0.76	0.36	1.21	0.57	0.13	0.26	0.08	0.37	0.08	0.12	0.13
Chuvashes	0.79	0.67	0.72	0.88	0.77	0.44	1.22	1.1	1.61	2	0.4	1.7	1.14	1.77	1.22	1.44	1.85	1.35	1.86	2.65	14.51	4.91	14.97	2.6	1.78	2.35	1.73	1.52	1.16	0.91	0.33	0.68	0.5	0.55	0.6
Maris	0.7	0.2	0.4	0.61	0.61	0.67	1.08	1.06	1.2	1.69	0.49	1.57	2.21	1.08	1.13	1.14	1.4	1.63	1.41	1.81	16.2	5.18	23.13	3.58	2.12	2.84	2.98	1.99	1.37	1.79	0.52	0.66	1.16	0.83	0.64
Bashkirs	0.3	0.27	0.31	0.49	0.46	0.34	0.59	0.43	0.75	1.09	0.16	0.61	0.53	0.68	0.73	0.35	0.67	0.54	0.76	1.13	1.56	1.72	2.33	1.58	9.81	3.57	1.7	2.34	1.46	1.99	1.23	1.24	1.29	1.42	1.41
Chuvashes	0.83	0.86	0.71	1.03	0.76	0.85	1.58	1.31	1.32	2.25	0.48	1.44	1.14	1.77	1.34	1.74	1.79	1.21	1.85	2.62	14.09	3.85	15.47	2.46	2.12	2.47	1.54	1.58	1.16	1.16	0.36	0.68	0.39	0.66	0.49
Tatars	0.59	0.65	0.84	0.95	1.2	1.04	1.22	1.31	1.23	1.2	0.63	1.34	1.14	1.44	1.46	1.36	1.6	1.96	1.36	2.23	4.44	2.65	5.35	3.5	2.04	1.91	1.65	0.74	0.39	0.81	0.32	0.49	0.57	0.38	0.52
Komis	1.22	0.72	0.48	0.81	0.98	1.2	1.62	1.15	1.84	3.17	1.1	3.18	3.02	1.81	1.5	2.01	4.96	4.55	1.24	8.83	2.53	1.99	2.17	7.3	1.36	3.27	2.21	2.38	1.19	1.31	0.27	0.69	0.36	0.32	0.51
Udmurts	0.3	0.43	0.48	0.72	0.48	0.57	0.79	0.5	1.02	2.05	0.3	1.32	1.45	0.93	0.74	1.03	1.22	1.3	0.89	6.33	2.57	3.75	3.04	25.32	1.83	3.64	2.76	2.28	0.99	1.01	0.49	0.56	0.6	0.57	0.47
Bashkirs	0.29	0.25	0.26	0.51	0.53	0.39	0.69	0.48	0.9	0.79	0.21	0.64	0.61	0.68	0.65	0.41	0.66	0.56	0.71	1.37	1.73	2.35	2.49	2.05	9.3	3.83	1.69	2.42	1.46	1.91	1.04	1.24	1.16	1.38	1.19
Chuvashes	0.86	0.93	0.72	0.85	0.79	0.8	1.51	1.2	1.33	1.77	0.29	1.65	1.44	1.77	1.19	1.22	1.65	1.14	1.84	2.49	14.85	4.74	15.02	2.77	1.82	2.38	2.03	1.64	1.16	1.03	0.5	0.68	0.47	0.61	0.42
Tatars	0.79	0.87	0.84	0.96	1.21	0.83	1.44	1.2	1.11	1.87	0.81	1.53	1.1	1.44	1.33	1.31	1.74	1.68	1.26	2.27	4.18	2.84	5.16	3.5	1.59	1.88	1.81	0.6	0.39	0.8	0.33	0.49	0.48	0.42	0.61
B. p-values*** for A
SOURCE*	Croats	Serbians	Romanians	Slovaks	Slovenes	Hungarians	Poles	Ukrainians	Central_Russians	North_Russians	Swedes	Finns	Saami	Latvians	Lithuanians	Estonians	Karelians	Vepsians	Mordovians	Komis	Chuvashes	Tatars	Maris	Udmurts	Bashkirs	Khantys	Mansis	Nenets	Nganasans	Selkups	Tuvinians	Dolgans	Evens	Evenkis	Yakuts
Hungarians	0.998	0.987	0.706	0.561	0.64	0.817	0.815	0.913	0.7	0.99	0.831	0.948	0.989	0.988	0.857	0.915	0.98	0.459	0.957	0.377	0.996	0.832	0.679	0.93	0.75	0.503	0.991	0.495	0.271	0.68	0.658	0.754	0.387	0.172	1
Mordovians	0.384	0.834	0.771	0.225	0.516	0.373	0.329	0.254	0.418	0.725	0.831	0.473	0.975	0.323	0.022	0.875	0.97	0.967	0	0.998	1	0.994	1	1	0.818	0.955	0.819	0.788	0.961	0.941	0.537	0.719	0.182	0.941	0.993
Maris	0.148	0.92	0.518	0.938	0.526	0.873	0.454	0.614	0.258	0.015	0.259	0.043	0.004	0.73	0.58	0.41	0.181	0.349	0.609	0.106	0	0.01	0	0.063	0.995	0.354	0.013	0.594	0.1	0.386	0.995	0.789	0.031	0.641	0.658
Komi**	1	1	0.905	0	0	0	0.001	1	0	1	0.172	0.058	1	0	1	0.101	0.006	1	0.991	0.901	0.395	0.855	1	0.208	1	0	0.212	1	1	0.981	1	1	0.846	0.164	1
Udmurts	0.972	0.953	0.926	0.817	0.987	0.689	0.864	0.925	0.73	0.037	0.653	0.257	0.11	0.889	0.967	0.789	0.384	0.033	0.99	0	0.997	0.173	0.998	0	0.997	0.032	0.048	0.093	0.572	0.066	0.996	0.921	0.407	0.894	0.999
* - Uralic-speaking populations are shown with blue bold, their ibd-values (whole sample) with black bold font
**- p-values are not available for Komis because of the lack of non-Uralic-speaking control to carry out permutations
*** - significant p-values are highlighted, p-values are not available for intraregional comparisons

## Sheet: average_4_5cM
Table S8. Average identity-by-descent-segment share among Central and East European populations
A. Average IBD sharing across regions (4-5 cM length class)
SOURCE*	Croats	Serbians	Romanians	Slovaks	Slovenes	Hungarians	Poles	Ukrainians	Central_Russians	North_Russians	Swedes	Finns	Saami	Latvians	Lithuanians	Estonians	Karelians	Vepsians	Mordovians	Komis	Chuvashes	Tatars	Maris	Udmurts	Bashkirs	Khantys	Mansis	Nenets	Nganasans	Selkups	Tuvinians	Dolgans	Evens	Evenkis	Yakuts
Hungarians	0.72	0.4	0.23	0.79	0.44	0.52	0.5	0.39	0.36	0.3	0.13	0.43	0.33	0.53	0.63	0.58	0.31	0.39	0.39	0.23	0.29	0.29	0.21	0.06	0.17	0.03	0.2	0.1	0.06	0.06	0.04	0.03	0	0	0
Romanians	0.45	0.78	0.54	0.55	0.22	0.4	0.34	0.6	0.5	0.45	0.19	0.1	0.14	0.54	0.31	0.45	0.17	0.35	0.31	0.23	0.36	0.09	0.19	0.13	0.13	0.04	0.14	0.05	0	0	0	0	0.04	0.04	0.13
Slovaks	0.64	0.55	0.42	1.16	0.59	0.46	1.01	0.87	0.62	0.72	0.21	0.22	0.16	0.88	0.8	0.65	0.29	0.38	0.61	0.46	0.44	0.17	0.38	0.12	0.08	0	0.33	0.09	0	0	0	0.04	0	0	0
Slovenes	0.91	0.59	0.25	0.62	1.12	0.51	0.68	1	0.57	0.55	0.17	0.17	0.08	0.51	0.78	0.34	0.46	0.38	0.7	0.33	0.34	0.21	0.37	0.21	0.34	0	0.17	0.04	0	0.04	0	0.12	0	0	0
Serbians	0.81	2.05	0.67	0.45	0.77	0.54	0.31	0.79	0.43	0.31	0.09	0.23	0.05	0.4	0.67	0.36	0.31	0.36	0.36	0.22	0.37	0.09	0.22	0.09	0.1	0.04	0.31	0.05	0	0.04	0	0.05	0	0	0
Croats	1.01	1.08	0.63	0.73	0.97	0.76	1.08	0.53	0.54	0.49	0.25	0.41	0.38	0.63	0.75	0.35	0.45	0.54	0.65	0.14	0.1	0.14	0.2	0.31	0.29	0.05	0.39	0	0	0.05	0.05	0	0	0	0.05
Ukrainians	0.82	0.69	0.55	0.65	0.88	0.71	1.08	0.78	0.77	0.66	0.25	0.69	0.35	0.98	0.97	0.66	0.71	0.89	0.59	0.35	0.48	0.35	0.28	0.15	0.34	0.07	0.53	0.12	0	0.03	0.04	0.1	0.03	0	0.03
Poles	0.68	0.28	0.47	0.82	0.4	0.64	0.59	0.84	0.93	0.95	0.39	0.97	0.73	1.37	1.75	0.64	1.03	1.48	0.52	0.2	0.29	0.54	0.68	0.88	0.09	0.1	0.29	0.15	0.05	0.19	0	0.1	0	0.05	0.1
Mordovians	0.46	0.38	0.34	0.71	0.75	0.84	0.62	0.74	0.81	0.85	0.17	0.8	0.26	1.11	0.9	0.8	0.64	0.6	3.8	0.42	0.58	0.7	0.38	0.17	0.21	0.12	0.29	0.04	0.05	0.12	0.04	0.12	0.12	0.22	0.08
Central_Russians	0.77	0.53	0.41	0.8	0.77	0.29	1.16	0.88	1.53	1.19	0.21	1.3	1.02	1.04	1.25	0.91	1.43	1.76	1.16	0.77	0.64	0.35	0.56	0.14	0.14	0.1	0.75	0.1	0.03	0.14	0	0.17	0	0.11	0.11
Chuvashes	0.24	0.32	0.21	0.28	0.16	0.23	0.55	0.55	0.53	0.52	0.08	0.63	0.39	0.52	0.39	0.64	0.63	0.59	0.89	0.97	10.92	2.71	10.65	1.11	1.31	0.54	0.43	0.35	0.36	0.34	0.16	0.36	0.12	0.15	0.11
Maris	0.14	0.17	0.18	0.28	0.38	0.23	0.27	0.36	0.4	0.68	0.13	0.54	0.44	0.4	0.49	0.35	0.57	0.74	0.64	1.17	12.34	3.45	19.01	1.98	0.89	1.13	0.85	0.49	0.59	0.62	0.09	0.14	0.27	0.19	0.04
Bashkirs	0.25	0.07	0.12	0.16	0.19	0.03	0.15	0.19	0.13	0.12	0.06	0.32	0.22	0.16	0.12	0.22	0.26	0.12	0.32	0.56	1.23	0.99	1.26	0.55	7.71	1.35	1.22	0.93	0.59	0.91	0.28	0.56	0.42	0.59	0.58
Chuvashes	0.24	0.36	0.27	0.28	0.04	0.23	0.55	0.19	0.39	0.67	0.16	0.67	0.63	0.52	0.43	0.11	0.59	0.55	0.85	0.9	10.56	2.94	11.01	1.47	1.63	0.58	0.55	0.31	0.36	0.19	0.04	0.36	0.16	0.11	0.12
Tatars	0.23	0.23	0.24	0.39	0.23	0.23	0.5	0.31	0.43	0.48	0.12	0.36	0.4	0.51	0.43	0.28	0.66	0.58	0.5	0.63	2.65	1.78	2.96	1.96	1.41	0.36	0.77	0.41	0.35	0.23	0.15	0.24	0.11	0.24	0.12
Komis**	0.25	0.23	0.32	0.46	0.23	0.27	0.44	0.68	0.68	2.05	0.36	1.35	1.23	0.36	0.36	0.76	3.17	2.85	0.59	7.2	0.84	0.64	1.24	4.09	0.82	1.26	1.47	0.97	0.35	0.25	0.15	0.35	0.2	0.25	0.12
Udmurts	0.2	0.12	0.04	0.08	0.15	0.04	0.56	0.19	0.16	1.67	0.16	0.54	0.44	0.25	0.28	0.36	0.59	0.5	0.15	3.9	1.25	2.54	1.75	19.07	1.08	1.31	1.42	1.03	0.48	0.46	0.08	0.19	0.16	0.08	0.2
Bashkirs	0.07	0.12	0.12	0.22	0.29	0.19	0.13	0.25	0.12	0.25	0.12	0.38	0.22	0.16	0.12	0.18	0.39	0.22	0.35	0.78	1.48	0.86	1.36	0.67	8.62	1.41	1.05	0.97	0.59	0.86	0.35	0.56	0.39	0.54	0.54
Chuvashes	0.24	0.24	0.28	0.24	0.04	0.34	0.53	0.32	0.61	0.64	0.08	0.79	0.63	0.52	0.39	0.45	0.67	0.56	0.82	1.04	10.78	2.84	11.71	1.43	1.11	0.61	0.59	0.5	0.36	0.19	0.08	0.36	0.16	0.22	0.15
Tatars	0.23	0.28	0.28	0.33	0.47	0.48	0.63	0.21	0.56	0.63	0.16	0.56	0.46	0.51	0.24	0.46	0.92	0.44	0.28	0.42	3.04	1.53	3.26	1.79	0.71	0.47	0.6	0.32	0.35	0.26	0.15	0.24	0.12	0.17	0.12
B. p-values*** for A
SOURCE*	Croats	Serbians	Romanians	Slovaks	Slovenes	Hungarians	Poles	Ukrainians	Central_Russians	North_Russians	Swedes	Finns	Saami	Latvians	Lithuanians	Estonians	Karelians	Vepsians	Mordovians	Komis	Chuvashes	Tatars	Maris	Udmurts	Bashkirs	Khanty	Mansis	Nenets	Nganasans	Selkups	Tuvinians	Dolgans	Evens	Evenkis	Yakuts
Hungarians	0.981	0.924	1	0.642	0.706	0.127	0.504	0.811	0.938	0.937	0.797	0.208	0.542	0.878	0.916	0.237	0.415	0.608	0.788	0.542	0.612	0.029	0.598	0.849	0.831	0.6	0.288	0.349	0.064	0.717	0.094	0.832	1	1	1
Mordovians	0.137	0.62	0.973	0.735	0.164	0.041	0.634	0.066	0.277	0.581	0.851	0.967	0.967	0.092	0.473	0.193	0.857	0.833	0	0.962	0.999	0.837	1	1	0.955	0.954	0.966	0.918	0.868	0.543	0.206	0.903	0.654	0.065	0.611
Maris	1	0.619	0.892	0.37	0.497	0.042	0.178	0.633	0.559	0.225	0.815	0.117	0.146	0.448	0.348	0.833	0.156	0.136	0.851	0.016	0	0.007	0	0.018	0.998	0.19	0.746	0.913	0.176	0.278	0.89	0.944	0.486	0.927	0.81
Komis**	1	1	0	1	0	1	0	0.188	0.937	1	1	0.789	1	0	1	0.342	0.973	1	1	0.875	0.829	0	0	0	1	1	0	0	1	1	1	0	0	0	1
Udmurts	0.417	0.771	0.937	0.981	0.728	0.645	0.685	0.782	0.949	0.001	0.704	0.321	0.026	0.803	0.426	0.164	0.513	0.251	0.965	0	0.999	0.188	0.999	0	1	0.044	0.44	0.11	0.394	0.169	0.887	0.923	0.938	0.974	0.997
* - Uralic-speaking populations are shown with blue bold, their ibd-values (whole sample) with black bold font
**- p-values are not available for Komis because of the lack of non-Uralic-speaking control to carry out permutations
*** - significant p-values are highlighted, p-values are not available for intraregional comparisons
