# Supplementary material for: Genes reveal traces of common recent demographic history for most of the Uralic-speaking populations
Source: Genome Biol. 2018 Sep 21;19:139. doi: 10.1186/s13059-018-1522-1 (PMC6151024; doi:10.1186/s13059-018-1522-1)
Supplement: Supplementary file 10 — Table S9. Average identity-by-descent-segment share in Siberian populations. (XLSX 41 kb) [file 13059_2018_1522_MOESM10_ESM.xlsx]

## Sheet: average_1_2cM
Table S9. Average identity-by-descent-segment share among Siberian populations
A. Average IBD sharing across regions (2-3 cM length class)
SOURCE*	Croats	Serbians	Romanians	Slovaks	Slovenes	Hungarians	Poles	Ukrainians	Central_Russians	North_Russians	Swedes	Finns	Saami	Latvians	Lithuanians	Estonians	Karelians	Vepsians	Mordovians	Komis	Chuvashes	Tatars	Maris	Udmurts	Bashkirs	Khantys	Mansis	Nenets	Nganasans	Selkups	Tuvinians	Dolgans	Evens	Evenkis	Yakuts
Mansis**	1.75	1.6	1.44	1.75	1.86	1.65	2.78	2.23	2.71	3.24	1.65	2.7	3	2.27	2.68	2.61	3.09	3.2	2.67	4.52	3.37	3	4.41	5.18	4.22	12.78	8.48	8.95	5.01	7.27	2.06	2.94	2.76	2.43	2.01
Khanty**	0.67	0.6	0.6	0.6	0.66	0.97	0.96	0.83	1.22	1.57	0.93	1.35	2.28	0.82	0.94	1.48	1.72	1.56	1.78	4.83	2.92	3.14	5.25	6.2	5.1	15.29	9.72	13.64	9.06	12.12	3.06	3.55	4.61	3.34	3.32
Nenets**	0.71	0.67	0.69	0.66	0.43	0.68	0.93	0.74	1.34	1.62	0.69	1.14	2.42	0.64	0.84	0.97	1.56	1.62	1.59	3.77	2.85	2.17	3.69	4.61	4.28	13.29	5.71	14.56	17.63	14.87	8.01	8.94	9.49	8.54	7.18
Evenkis	0.16	0.27	0.44	0.25	0.31	0.33	0.38	0.31	0.51	0.63	0.25	0.4	1.08	0.23	0.32	0.46	0.65	0.71	0.49	1.06	1.38	1.76	1.62	1.44	3.04	3.27	2.49	8.39	13.93	6.33	10.41	13.99	13.9	12.96	13.76
Evens	0.07	0.03	0.11	0.23	0.03	0.13	0.36	0.34	0.51	0.64	0.02	0.43	1.53	0.1	0.18	0.12	0.82	0.62	0.62	0.92	1.52	1.62	2.05	1.79	4.09	4.24	2.72	10.35	17.2	8.82	10.21	15.13	18.28	14.82	13.38
Yakuts	0.3	0.23	0.35	0.35	0.23	0.27	0.48	0.38	0.42	0.73	0.3	0.56	0.93	0.41	0.28	0.41	0.52	0.37	0.7	1.03	1.38	1.58	1.6	1.26	3.32	3.18	2.2	6.93	11.3	5.79	9.81	13.12	12.93	14.6	14.35
Tuvinians	0.32	0.34	0.5	0.47	0.31	0.4	0.58	0.49	0.57	0.71	0.28	0.59	0.74	0.39	0.24	0.43	0.39	0.6	0.58	1.08	1.18	1.6	1.56	1.37	3.71	2.99	1.84	7.56	10.97	6.56	10.55	9.1	9.72	11.1	9.35
Dolgans	0.68	0.48	0.35	0.56	0.66	0.14	1.25	0.85	0.91	1.2	0.49	0.75	1.43	0.86	0.56	0.85	1.19	1.27	0.89	1.34	1.84	1.38	1.98	1.66	3.01	3.58	3.05	9.47	13.7	7.37	8.99	9.38	15.39	14.03	13.47
Nganasans	0.03	0.1	0.15	0.05	0.11	0.16	0.26	0.23	0.64	0.59	0.21	0.44	1.91	0.1	0.24	0.45	1.12	0.73	0.73	1.69	1.92	1.43	2.94	1.96	2.54	9.33	4.57	17.76	16.33	11.07	11.14	13.7	16.97	14.43	11.3
Evenkis	0.2	0.11	0.31	0.19	0.39	0.31	0.21	0.28	0.45	0.75	0.21	0.47	1.27	0.23	0.32	0.37	0.8	0.59	0.68	1.01	1.14	1.5	1.4	1.14	3.31	3.09	2.34	7.84	13.93	7.13	11.07	13.99	13.98	13.28	14.84
Evens	0.1	0.08	0.04	0.17	0.13	0.18	0.25	0.14	0.54	0.71	0	0.4	1.62	0.1	0.2	0.16	0.88	0.38	0.46	1.09	1.59	1.69	1.7	1.62	3.5	4.84	3.69	10.22	17.2	9	10.12	15.13	17.16	13.35	12.63
Yakuts	0.27	0.29	0.34	0.36	0.22	0.29	0.5	0.36	0.5	0.69	0.36	0.52	0.99	0.41	0.28	0.44	0.56	0.4	0.69	0.94	1.36	1.79	1.67	1.23	3.74	3.14	1.25	7.62	11.3	5.99	9.53	13.12	11.54	14.47	13.82
Tuvinians	0.38	0.38	0.5	0.25	0.25	0.45	0.51	0.53	0.42	0.7	0.39	0.51	0.79	0.39	0.3	0.43	0.52	0.6	0.8	1.05	1.54	1.92	1.54	1.21	3.93	3.08	2.08	7.21	10.97	7.15	10.81	9.1	9.4	10.52	9.82
Dolgans	0.74	0.4	0.31	0.31	0.44	0.32	1.29	0.85	0.71	0.84	0.36	0.87	1.5	0.86	0.56	0.72	1.2	1.44	1.04	1.17	1.43	1.93	1.79	1.8	3.21	3.67	3.63	8.31	13.7	7.7	9.69	9.38	14.85	13.61	13.81
Selkups**	1.02	0.65	0.59	0.67	0.54	0.62	0.95	0.66	1.31	1.23	0.71	1.08	2.11	0.84	0.69	0.93	1.07	1	1.39	2.92	2.74	1.97	3.2	3.27	3.72	11.57	7.17	14.55	13.19	13.1	7.48	7.8	9.11	7.25	5.81
Evenkis	0.11	0.27	0.36	0.36	0.32	0.31	0.53	0.23	0.63	0.85	0.23	0.41	0.94	0.23	0.25	0.48	0.58	0.61	0.58	1.08	1.34	1.87	1.5	1.49	3.57	3.1	3.01	8.36	13.93	7.59	10.59	13.99	13.98	12.83	13.71
Evens	0.1	0.12	0.13	0.18	0.17	0.2	0.18	0.18	0.38	0.57	0.05	0.34	1.61	0.1	0.16	0.19	0.82	0.55	0.66	1.26	1.88	1.92	1.92	1.99	3.19	4.28	2.29	10	17.2	8.47	9.96	15.13	17.24	16.07	11.58
Yakuts	0.28	0.25	0.3	0.26	0.33	0.36	0.47	0.43	0.48	0.85	0.28	0.55	1.1	0.41	0.23	0.42	0.43	0.41	0.72	0.94	1.4	1.65	1.54	1.42	3.06	2.89	2.6	7.13	11.3	5.96	9.85	13.12	12.18	14.12	14.29
Tuvinians	0.38	0.38	0.51	0.29	0.28	0.47	0.56	0.52	0.57	0.69	0.22	0.49	0.77	0.39	0.28	0.33	0.51	0.48	0.57	1.02	1.59	1.77	1.45	1.27	3.49	2.92	1.82	7.04	10.97	7.57	11	9.1	9.54	10.54	9.65
Dolgans	0.91	0.39	0.42	0.53	0.64	0.42	1.41	0.61	0.87	0.97	0.2	0.98	1.48	0.86	0.38	0.94	1.24	1.22	0.9	1.12	1.51	1.52	1.8	1.39	2.89	3.6	3.24	8.72	13.7	7.09	8.83	9.38	14.73	14.47	12.38
B. p-values*** for A
SOURCE*	Croats	Serbians	Romanians	Slovaks	Slovenes	Hungarians	Poles	Ukrainians	Central_Russians	North_Russians	Swedes	Finns	Saami	Latvians	Lithuanians	Estonians	Karelians	Vepsians	Mordovians	Komis	Chuvashes	Tatars	Maris	Udmurts	Bashkirs	Khanty	Mansis	Nenets	Ngansasans	Selkups	Tuvinians	Dolgans	Evens	Evenkis	Yakuts
Mansis**	0.658	0	0.993	0.005	0	0	0.944	0	0	0.089	0	0.396	0.485	0	0	0.946	0.223	0	0	0	1	0.448	1	0.874	1	0.918	0.97	0.829	1	1	1	1	1	0	0.003
Khanty**	0.998	0.998	0.611	0.367	0.067	0.013	1	0.541	0.999	1	0.051	0.999	0.61	0	1	0.54	0.97	1	1	0	0.638	0.892	1	0.106	1	0	0.892	0.808	1	0.444	0.998	1	0	1	1
Nenets**	0	0.001	0.001	0.017	0.058	0.026	0.049	0.032	0.01	0	0	0.004	0	0.042	0	0	0.001	0.002	0	0	0	0.033	0	0	0	0	0	0	0	0	1	0.998	1	1	1
Nganasans	0.983	0.943	0.992	0.994	0.993	0.765	0.817	0.981	0.185	0.179	0.689	0.085	0	0.996	0.701	0.242	0.02	0.059	0.674	0	0.026	0.863	0	0.001	0.987	0	0.001	0	0.003	0	0.364	0.08	0.002	0.038	0.796
Selkups**	0	0	0.008	0.011	0.031	0.015	0.001	0.086	0	0	0	0.001	0	0	0.001	0.049	0.003	0.004	0	0	0	0.124	0	0	0.26	0	0	0	0.364	0	1	1	1	1	1
* - Uralic-speaking populations are shown with blue bold, their ibd-values (whole sample) with black bold font
**- p-values are not available for Mansis, Khanty, Nenets and Selkups because of the lack of non-Uralic-speaking controls to carry out permutations
*** - significant p-values are highlighted (green - Uralic/non-Uralic pair; blue - Uralic/Uralic pair), p-values are not available for intraregional comparisons

## Sheet: average_2_3cM
Table S9. Average identity-by-descent-segment share among Siberian populations
A. Average IBD sharing across regions (2-3 cM length class)
SOURCE*	Croats	Serbians	Romanians	Slovaks	Slovenes	Hungarians	Poles	Ukrainians	Central_Russians	North_Russians	Swedes	Finns	Saami	Latvians	Lithuanians	Estonians	Karelians	Vepsians	Mordovians	Komis	Chuvashes	Tatars	Maris	Udmurts	Bashkirs	Khantys	Mansis	Nenets	Nganasans	Selkups	Tuvinians	Dolgans	Evens	Evenkis	Yakuts
Mansis**	1.58	1.55	1.44	2.24	1.9	1.89	2.91	2.47	3.15	3.98	1.4	3.34	3.68	2.77	2.49	2.42	4.15	3.82	2.65	5.52	4.07	2.92	5.52	6.28	4.6	21.92	12.16	13.43	7.27	11.42	2.28	3.27	3.14	3.16	2.3
Khanty**	0.64	0.32	0.67	0.46	0.5	0.74	1.12	1.04	1.25	3.12	0.71	1.64	3.8	0.98	0.7	1.81	1.91	1.83	1.5	5.23	4.95	3.24	6.2	8.14	7.43	28.99	23.58	19.9	13.58	17.96	3.95	5.76	4.97	4	3.38
Nenets**	0.48	0.19	0.64	0.54	0.31	0.6	0.87	0.45	1.59	1.72	0.62	1.64	3.14	0.61	0.83	1.27	2.27	2.32	1.28	3.61	3.78	2.14	4.66	5.29	4.36	20.35	12.34	29.98	29.22	22.47	10.54	12.52	13.37	13.22	10.45
Evenkis	0.19	0.03	0.11	0.25	0.09	0.19	0.41	0.31	0.61	0.67	0.23	0.6	1.18	0.4	0.15	0.45	1.01	0.65	0.7	0.92	1.58	1.41	2.06	1.46	3.17	3.97	3.74	13.19	23.94	12.53	12.75	26.11	23.22	26.82	27.37
Evens	0	0.09	0.31	0.17	0.04	0.03	0.2	0.13	0.5	0.56	0.12	0.5	2.26	0.15	0.07	0.38	0.8	0.66	0.29	1.04	1.56	1.04	1.69	1.64	3.24	4.42	3.32	13.1	28.76	13.38	10.93	23.25	29.74	21.54	20.08
Yakuts	0.21	0.19	0.17	0.21	0.13	0.4	0.36	0.44	0.48	0.56	0.14	0.58	1.05	0.28	0.4	0.29	0.54	0.81	0.42	0.72	1.21	1.22	1.56	1.22	3.55	3.13	1.93	10.87	18.34	10.16	11.95	24.22	17.72	26.48	29.62
Tuvinians	0.13	0.18	0.16	0.46	0.19	0.39	0.2	0.23	0.41	0.34	0.21	0.18	0.82	0.16	0.19	0.27	0.41	0.33	0.78	0.82	1.22	1.02	1.22	0.89	2.87	3.69	1.32	9.87	16.45	6.45	16.54	10.31	11.28	13.24	11.9
Dolgans	0.58	0.3	0.33	0.49	0.27	0.16	0.81	0.73	0.99	0.95	0.29	0.83	1.47	1.03	0.68	0.91	1.33	1.64	0.79	1.49	1.66	1.59	1.89	2.59	3.06	5.82	2.16	12.24	22.84	10.75	9.36	18.48	23.91	26.37	23.51
Nganasans	0.1	0.19	0.09	0.19	0.05	0.08	0.5	0.21	0.18	0.84	0.2	0.73	2.47	0.23	0.26	0.41	1	1.04	0.61	2.9	3.1	1.71	3.21	2.61	3.41	12.14	8.04	27.88	36.93	25.69	15.75	22.84	29.12	23.3	17.96
Evenkis	0.14	0.11	0.22	0.26	0.15	0.17	0.31	0.22	0.66	0.86	0.36	0.88	1.46	0.4	0.18	0.34	0.86	0.6	0.5	1.02	1.54	1.42	1.8	1.55	2.81	3.57	2.46	13.87	23.94	11.03	12.19	26.11	22.93	26.04	28.43
Evens	0.03	0.08	0.08	0.09	0.12	0	0.28	0.19	0.43	0.85	0.19	0.48	2.12	0.15	0.07	0.44	0.55	0.51	0.42	1.49	1.57	1.06	1.9	1.68	2.8	5.22	3.29	13.27	28.76	12.68	11.66	23.25	29.81	21.87	16.89
Yakuts	0.4	0.23	0.23	0.19	0.12	0.33	0.42	0.28	0.48	0.42	0.25	0.51	0.96	0.28	0.34	0.48	0.65	0.71	0.7	0.96	1.36	1.52	1.33	1.22	3.49	3.02	1.94	11.18	18.34	6.84	11.84	24.22	20.38	28.3	27.92
Tuvinians	0.17	0.17	0.25	0.34	0.24	0.27	0.33	0.22	0.3	0.37	0.2	0.17	0.87	0.16	0.2	0.24	0.41	0.29	0.63	0.96	1.22	1.3	1.17	0.85	2.25	3.65	2.27	9.85	16.45	7.97	16.21	10.31	11.14	12.12	11.29
Dolgans	0.68	0.09	0.44	0.3	0.29	0.22	0.8	0.46	0.73	0.99	0.55	0.88	2.23	1.03	0.78	1.04	1.44	1.21	0.85	1.87	2.08	1.82	1.64	2.19	3.13	5.56	3.63	11.95	22.84	9.99	10.87	18.48	22.73	27.46	24.59
Selkups**	0.44	0.26	0.65	0.37	0.43	0.39	0.77	0.83	0.73	1.52	0.57	1.54	2.23	0.68	0.79	0.77	1.4	1.35	1.17	3.49	2.62	1.87	3.17	3.8	4.44	17.62	11.79	21.66	24.12	21.58	8.55	10.71	11.5	11.82	8.78
Evenkis	0.16	0.12	0.13	0.24	0.15	0.11	0.36	0.15	0.49	0.92	0.3	0.52	1.04	0.4	0.18	0.36	0.95	0.65	0.45	1.19	1.65	1.79	1.92	1.59	2.74	3.97	3.97	13.29	23.94	8.69	12.13	26.11	23.95	26.31	28.05
Evens	0.07	0.24	0.19	0.09	0.04	0	0.15	0.13	0.39	0.59	0.07	0.64	1.74	0.15	0.07	0.27	0.63	0.44	0.43	1.35	1.52	1.21	1.84	1.8	2.38	4.94	2.37	13.11	28.76	9.29	11.98	23.25	28.31	23.45	20.04
Yakuts	0.17	0.24	0.23	0.13	0.17	0.33	0.44	0.21	0.65	0.58	0.18	0.88	0.88	0.28	0.47	0.45	0.46	0.76	0.56	0.94	1.44	1.57	1.41	1.3	2.86	3.16	1.74	10.73	18.34	9.92	11.88	24.22	20.27	26.41	28.02
Tuvinians	0.17	0.13	0.21	0.36	0.22	0.34	0.3	0.26	0.28	0.46	0.33	0.17	0.71	0.16	0.2	0.34	0.44	0.31	0.6	0.86	1.32	1.46	1.17	1.06	2.83	3.33	1.77	10.41	16.45	9.65	15.59	10.31	10.97	11.69	12.12
Dolgans	0.59	0.21	0.49	0.56	0.25	0.38	0.81	0.73	0.97	1.23	0.3	0.78	2.17	1.03	0.73	0.83	1.31	1.63	0.78	2.08	1.6	1.56	1.79	2.18	3.04	5.9	2.53	12.25	22.84	9.81	10.07	18.48	22.65	26.56	25.49
B. p-values*** for A
SOURCE*	Croats	Serbians	Romanians	Slovaks	Slovenes	Hungarians	Poles	Ukrainians	Central_Russians	North_Russians	Swedes	Finns	Saami	Latvians	Lithuanians	Estonians	Karelians	Vepsians	Mordovians	Komis	Chuvashes	Tatars	Maris	Udmurts	Bashkirs	Khanty	Mansis	Nenets	Ngansasans	Selkups	Tuvinians	Dolgans	Evens	Evenkis	Yakuts
Mansis**	1	1	1	0	0	1	0.987	0.878	1	0	0	0.751	1	1	0	0	0	0.019	1	1	0.051	0.999	1	0.001	1	1	1	0	0	0.683	0.051	1	0	0.006	0.673
Khanty**	0.034	1	0.992	0.698	0.004	1	0	1	0.997	0	1	0.784	0.008	0	0	0.01	0.383	0.458	0	0.41	0.988	0	1	1	0.143	0	0.001	0	1	1	0.652	1	0	0.092	1
Nenets**	0.017	0.074	0.108	0.003	0.007	0.02	0	0.141	0.001	0	0.103	0.002	0	0.058	0.004	0.027	0	0	0.018	0	0	0	0	0	0	0	0	0	0	0	0.996	0.999	0.998	1	1
Nganasans	0.763	0.799	0.839	0.824	0.941	0.979	0.534	0.701	0.882	0.012	0.851	0.469	0	0.682	0.69	0.692	0.261	0.082	0.325	0	0	0.311	0	0	0.016	0	0	0	0	0	0.001	0.171	0.002	0.24	0.956
Selkups**	0.021	0.261	0.019	0.036	0.084	0.256	0	0	0.044	0.002	0.06	0	0.005	0.018	0.001	0.009	0.018	0	0	0	0	0.429	0	0	0	0	0	0	0.064	0	1	1	0.999	1	1
* - Uralic-speaking populations are shown with blue bold, their ibd-values (whole sample) with black bold font
**- p-values are not available for Mansis, Khanty, Nenets and Selkups because of the lack of non-Uralic-speaking controls to carry out permutations
*** - significant p-values are highlighted (green - Uralic/non-Uralic pair; blue - Uralic/Uralic pair), p-values are not available for intraregional comparisons

## Sheet: average_3_4cM
Table S9. Average identity-by-descent-segment share among Siberian populations
A. Average IBD sharing across regions (3-4 cM length class)
SOURCE*	Croats	Serbians	Romanians	Slovaks	Slovenes	Hungarians	Poles	Ukrainians	Central_Russians	North_Russians	Swedes	Finns	Saami	Latvians	Lithuanians	Estonians	Karelians	Vepsians	Mordovians	Komis	Chuvashes	Tatars	Maris	Udmurts	Bashkirs	Khanty	Mansis	Nenets	Nganasans	Selkups	Tuvinians	Dolgans	Evens	Evenkis	Yakuts
Mansis**	0.6	0.43	0.55	0.63	0.71	0.67	1.13	1.08	1.49	1.77	0.44	1.59	1.97	1.16	0.82	0.97	2.64	2.09	1.29	2.85	1.87	1.64	1.98	2.56	2.4	17.48	7.37	8.6	4.17	6.31	0.75	1.63	1.25	1.14	1.11
Khanty**	0.06	0.05	0.21	0.42	0.11	0.16	0.27	0.28	0.26	0.87	0.25	0.42	2.19	0.21	0.48	0.26	1.18	0.72	0.58	3.02	2.08	1.46	3.18	3.33	3.64	26.36	19.93	14.8	8.18	11.16	1.8	3.31	2.17	2.12	1.21
Nenets**	0.09	0.04	0.05	0.11	0.04	0.1	0.39	0.15	0.54	0.92	0.25	0.68	1.19	0.38	0.32	0.58	1.01	0.82	0.79	2.29	1.34	0.63	1.47	2.2	3.16	15.83	8.57	21.51	22.97	14.15	5.53	9.06	8.51	7.97	7.6
Evenkis	0.04	0.14	0.19	0.11	0.07	0.11	0.11	0.26	0.11	0.15	0.07	0.14	0.4	0.23	0.08	0.11	0.27	0.36	0.11	0.41	0.36	0.72	0.91	0.55	1.37	1.78	0.91	8.73	16.85	7.71	6.55	23.15	15.85	22.9	26.1
Evens	0	0.06	0	0	0	0.06	0.05	0.05	0	0.1	0	0.16	0.86	0	0.1	0	0.21	0.32	0.44	0.36	0.27	0.48	0.97	0.73	1.15	2.49	1.02	8.16	20.49	7.14	5.93	16.65	22.88	16.38	16.74
Yakuts	0.08	0.11	0.05	0.02	0.11	0.03	0.23	0.07	0.13	0.18	0.05	0.21	0.17	0.07	0.05	0.15	0.25	0.3	0.26	0.45	0.49	0.81	0.63	0.35	1.44	1.74	1.37	6.61	12.66	5.14	5.87	22.15	15.02	26.39	25.7
Tuvinians	0	0.04	0.07	0.03	0.03	0.07	0.1	0.13	0.06	0.12	0.03	0.06	0.06	0	0.19	0.1	0.15	0.12	0.31	0.45	0.36	0.45	0.42	0.36	1.45	1.87	0.53	5.6	9.46	5.05	13.32	6.81	6.78	6.04	5.83
Dolgans	0.27	0.13	0.06	0.07	0.28	0.08	0.14	0.21	0.36	0.61	0.27	0.64	0.64	0.49	0.13	0.56	0.78	0.63	0.21	0.61	0.62	0.44	0.74	0.61	1.33	3.64	1.57	9.89	18.33	5.11	6.88	17.5	16.88	22.17	22.12
Nganasans	0	0	0	0	0	0.21	0.51	0	0.14	0.51	0	0.38	1.38	0.15	0.14	0.13	0.72	0.3	0.14	1.39	0.93	0.26	1.55	0.89	1.45	8.75	4.58	21.37	28.29	15.93	10.34	18.33	21.89	16.92	13.64
Evenkis	0	0.11	0.11	0.07	0.04	0.16	0.08	0.07	0.2	0.18	0.07	0.25	0.48	0.23	0.08	0.34	0.3	0.28	0.18	0.4	0.75	0.25	0.85	0.45	1.64	2.02	1.16	8.1	16.85	7.05	6.96	23.15	17.32	23.63	27.66
Evens	0	0.06	0	0	0	0.05	0.06	0	0.05	0.26	0	0.11	0.28	0	0.16	0	0.26	0.32	0.44	0.6	0.42	0.58	0.75	0.5	1.01	2.21	2	9.15	20.49	8.27	7.08	16.65	22.44	15.82	17.78
Yakuts	0.07	0.14	0.13	0.07	0.05	0.13	0.14	0.11	0.18	0.23	0.08	0.21	0.2	0.07	0.08	0.19	0.2	0.27	0.17	0.47	0.65	0.63	0.67	0.36	1.29	1.77	0.74	6.4	12.66	4.19	6.46	22.15	17.07	26.64	26.88
Tuvinians	0	0.03	0.1	0.03	0.03	0.09	0.16	0.16	0.06	0.15	0.03	0.06	0.22	0	0.22	0.06	0.03	0.09	0.25	0.38	0.27	0.47	0.49	0.42	1.47	1.78	0.61	5.55	9.46	4.62	13.58	6.81	6.27	6.18	6.33
Dolgans	0.27	0.27	0.13	0.22	0.16	0.29	0.32	0.13	0.49	0.78	0.22	0.85	0.75	0.49	0.19	0.21	0.64	0.7	0.45	0.28	0.7	0.58	0.38	0.41	1.38	3.27	2.3	8.97	18.33	5.85	7.79	17.5	16.66	24.66	23.48
Selkups**	0.33	0.13	0.21	0.23	0.25	0.09	0.31	0.27	0.29	0.47	0.03	0.47	0.69	0.3	0.25	0.29	0.76	0.46	0.3	1.37	1.25	0.84	1.55	1.34	1.59	11.17	5.65	15.13	14.54	18.23	4.73	5.99	7.3	5.76	5.4
Evenkis	0.03	0.07	0.07	0.11	0.08	0.12	0.15	0.18	0.15	0.19	0.07	0.34	0.52	0.23	0.08	0.37	0.37	0.26	0.18	0.41	0.82	0.75	0.67	0.63	1.3	1.99	1.17	9.06	16.85	7.05	6.7	23.15	17.57	23.82	26.25
Evens	0	0.06	0	0	0	0.1	0	0	0.21	0.22	0	0.21	0.49	0	0.21	0.11	0.27	0.37	0.43	0.5	0.62	0.4	1.28	0.6	1.23	2.16	1.58	8.61	20.49	7.99	6.51	16.65	23.91	16.42	15.8
Yakuts	0.07	0.18	0.15	0.02	0.05	0.08	0.15	0.13	0.26	0.21	0.05	0.05	0.25	0.07	0.05	0.16	0.28	0.28	0.35	0.2	0.52	0.51	0.74	0.41	1.4	1.71	0.8	6.51	12.66	4.71	6.29	22.15	16.37	25.86	26.23
Tuvinians	0	0.03	0.1	0.03	0.11	0.07	0.06	0.06	0.04	0.18	0.06	0.06	0.16	0	0.13	0.06	0.09	0.09	0.18	0.49	0.36	0.53	0.49	0.36	0.98	1.82	0.95	5.67	9.46	5.31	13.99	6.81	6.43	6.06	7.23
Dolgans	0.15	0.21	0.13	0.15	0	0.14	0.14	0.19	0.39	0.53	0.22	0.94	0.42	0.49	0.21	0.41	0.5	0.41	0.3	0.75	0.55	0.5	0.86	0.74	1.11	3.64	1.85	8.46	18.33	6.33	6.32	17.5	17.12	24.44	20.75
B. p-values*** for A
SOURCE*	Croats	Serbians	Romanians	Slovaks	Slovenes	Hungarians	Poles	Ukrainians	Central_Russians	North_Russians	Swedes	Finns	Saami	Latvians	Lithuanians	Estonians	Karelians	Vepsians	Mordovians	Komis	Chuvashes	Tatars	Maris	Udmurts	Bashkirs	Khanty	Mansis	Nenets	Nganasans	Selkups	Tuvinians	Dolgans	Evens	Evenkis	Yakuts
Mansis**	0.008	1	0	0.889	0.985	1	0.685	0	0.966	1	0	0	0.963	1	1	0	0.888	0	1	1	0.774	1	0	1	0.038	1	0.85	1	0	0.962	1	0	0	0	0.3
Khanty**	1	0	1	1	1	1	0	1	0.052	1	0	1	1	0	0.355	0.033	1	0.982	0.001	0.245	0.391	0.31	1	0.627	0.001	0	0.138	0	1	0.038	0.328	1	0.595	1	1
Nenets**	0.358	0.525	0.583	0.049	0.061	0.528	0.135	0.521	0	0.018	0.08	0.016	0.01	0.039	0.008	0	0	0	0.168	0	0	0.012	0.001	0	0	0	0.001	0	0	0	0.978	1	1	1	0.999
Nganasans	0.557	1	0.367	1	1	0.5	0.028	0.741	0.34	0.046	1	0.113	0	0.338	0.125	0.37	0.023	0.005	0.896	0.001	0.043	0.942	0.008	0.007	0.908	0	0	0	0	0	0.409	0.389	0.054	0.631	0.917
Selkups**	0.014	0.241	0.157	0.183	0.488	0.453	0.442	0.016	0.05	0.007	0.667	0.127	0.048	0.04	0.035	0.028	0.405	0.128	0.046	0.001	0.051	0.008	0	0	0.003	0	0.003	0	0.445	0	1	1	1	1	1
* - Uralic-speaking populations are shown with blue bold, their ibd-values (whole sample) with black bold font
**- p-values are not available for Mansis, Khanty, Nenets and Selkups because of the lack of non-Uralic-speaking controls to carry out permutations
*** - significant p-values are highlighted (green - Uralic/non-Uralic pair; blue - Uralic/Uralic pair), p-values are not available for intraregional comparisons

## Sheet: average_4_5cM
Table S9. Average identity-by-descent-segment share among Siberian populations
A. Average IBD sharing across regions (4-5 cM length class)
SOURCE*	Croats	Serbians	Romanians	Slovaks	Slovenes	Hungarians	Poles	Ukrainians	Central_Russians	North_Russians	Swedes	Finns	Saami	Latvians	Lithuanians	Estonians	Karelians	Vepsians	Mordovians	Komis	Chuvashes	Tatars	Maris	Udmurts	Bashkirs	Khanty	Mansis	Nenets	Nganasans	Selkups	Tuvinians	Dolgans	Evens	Evenkis	Yakuts
Mansis**	0.25	0.27	0.15	0.22	0.18	0.03	0.38	0.5	0.61	1.16	0.09	0.86	0.6	0.28	0.24	0.42	1.01	1.1	0.32	1.49	0.54	0.51	0.75	1.13	0.87	12.2	5.87	4.49	2.19	3.12	0.31	0.96	0.47	0.44	0.41
Khanty**	0.08	0	0	0	0	0.07	0	0	0	0.14	0.08	0.13	0.41	0	0.14	0	0.08	0.58	0.34	0.97	0.74	0.29	1.4	0.93	1.42	17.78	14.23	9.4	3.6	6.11	0.65	0.57	0.48	0.76	0.41
Nenets**	0	0.07	0.13	0.06	0.06	0.12	0.13	0.13	0.06	0.31	0.07	0.25	0.51	0	0	0.06	0.37	0.44	0.06	0.95	0.3	0.32	0.32	0.75	0.98	8.3	4.46	16.8	14.76	10.41	2.63	5.07	4.84	5.52	3.95
Evenkis	0	0.05	0	0	0	0	0.14	0	0.1	0.04	0	0.15	0.15	0.05	0.1	0.04	0.1	0.15	0.2	0.2	0.05	0.29	0.31	0.05	0.53	0.83	0.71	5.1	10.25	3.85	3.31	17.51	13.61	20.22	22.16
Evens	0	0	0	0	0	0	0	0.06	0	0.2	0	0	0.07	0	0	0	0.14	0.13	0.07	0.15	0.15	0.21	0.2	0.21	0.29	0.49	0.37	5.18	12.76	4.5	2.97	12.21	22.77	12.52	13.05
Yakuts	0.03	0	0	0	0	0.07	0.07	0.1	0.1	0.1	0.03	0.06	0.16	0	0	0.03	0.33	0.07	0.03	0.16	0.13	0.27	0.17	0.13	0.77	0.43	0.3	3.64	7.7	3.14	3.15	17.95	13.05	23.71	25.83
Tuvinians	0	0	0.08	0	0	0.05	0	0.04	0.13	0	0	0.04	0.09	0	0	0.05	0.08	0.05	0.05	0.12	0.04	0.17	0.13	0.18	0.2	0.64	0.21	3.18	5.91	1.91	9.01	3.54	3.35	3.71	3.42
Dolgans	0	0.09	0	0.09	0.08	0.09	0	0	0	0.17	0.1	0.2	0.35	0.08	0.09	0.26	0.38	0.44	0.09	0.7	0.2	0	0.1	0.26	0.9	0.74	1.21	5.3	12.73	3.69	3.4	15.77	12.27	18.31	16.07
Nganasans	0	0	0	0	0	0.09	0	0	0	0.18	0	0	0.44	0	0	0	0.18	0.09	0	0.34	0.37	0	0.66	0.27	0.25	3.29	2.66	13.53	22.69	11.11	7.3	12.73	12.42	10.6	7.17
Evenkis	0	0	0.04	0	0	0	0.1	0	0	0.04	0	0.25	0.15	0.05	0.1	0	0.05	0.15	0.05	0.2	0.09	0.35	0.3	0.05	0.57	0.72	0.57	4.78	10.25	4.08	3.46	17.51	13.26	19.13	23.74
Evens	0	0	0.06	0	0	0	0	0.06	0.06	0	0	0.22	0.14	0	0	0.07	0.14	0	0.07	0.21	0.08	0.14	0.2	0.15	0.49	0.62	0.33	4.27	12.76	4.31	3.35	12.21	20.94	12.79	11.75
Yakuts	0.07	0.03	0.1	0	0	0.03	0.06	0.1	0	0.1	0.03	0.07	0.16	0	0	0.21	0.1	0.03	0.03	0.13	0.07	0.3	0.1	0.19	0.56	0.59	0.46	3.86	7.7	2.56	3.35	17.95	13.28	23.89	21.42
Tuvinians	0	0	0.08	0.04	0	0.05	0	0.09	0	0.04	0	0.08	0.05	0	0	0.04	0.05	0	0.09	0.16	0.09	0.12	0.17	0.13	0.2	0.76	0.29	2.6	5.91	1.6	8.61	3.54	3.1	3.68	3.25
Dolgans	0	0	0	0.09	0.25	0.09	0	0.18	0	0.08	0.1	0.1	0.35	0.08	0.09	0.27	0.09	0.64	0.08	0.35	0.26	0.46	0	0.26	0.73	0.55	0.84	4.85	12.73	3.34	3.45	15.77	12.64	17.54	16.56
Selkups**	0.04	0.08	0.04	0.04	0	0.04	0.04	0.04	0.15	0.31	0.15	0.04	0.28	0.04	0	0	0.23	0.28	0.16	0.24	0.31	0.2	0.67	0.47	0.87	6.31	3.39	9.72	9.84	16.48	1.89	3.73	3.91	2.96	2.3
Evenkis	0	0.05	0	0	0	0	0.1	0	0.2	0.19	0	0.16	0.15	0.05	0.1	0.04	0.05	0.15	0.1	0.31	0.09	0.1	0.15	0.11	0.68	0.78	0.62	4.62	10.25	3.35	3.52	17.51	12.62	20.1	25.19
Evens	0	0	0.06	0	0	0	0	0.06	0.06	0.07	0	0.15	0.14	0	0	0.07	0.06	0.13	0.27	0.13	0.14	0.07	0.28	0.07	0.78	0.69	0.35	4.4	12.76	3.69	2.91	12.21	21.25	11.56	10.81
Yakuts	0.07	0.03	0.1	0	0	0.03	0.03	0.06	0.07	0.1	0.1	0.06	0.2	0	0	0.21	0.17	0.07	0.1	0.1	0.13	0.17	0.06	0.2	0.47	0.52	0.23	4.11	7.7	3.4	3.31	17.95	10.45	23.79	22.68
Tuvinians	0.04	0	0	0.04	0	0	0	0.04	0.04	0.04	0.05	0.04	0.05	0	0	0	0.08	0	0.09	0.12	0.08	0.12	0.04	0.09	0.33	0.72	0.4	3.09	5.91	2.07	10.08	3.54	3.44	3.18	3.27
Dolgans	0	0	0	0	0.17	0	0.19	0	0.17	0.19	0.1	0.29	0.26	0.08	0	0.08	0.37	0.54	0.18	0.09	0.36	0.09	0.19	0.26	0.52	0.38	1.09	4.9	12.73	3.26	3.53	15.77	12.96	17.48	17.51
B. p-values*** for A
SOURCE*	Croats	Serbians	Romanians	Slovaks	Slovenes	Hungarians	Poles	Ukrainians	Central_Russians	North_Russians	Swedes	Finns	Saami	Latvians	Lithuanians	Estonians	Karelians	Vepsians	Mordovians	Komis	Chuvashes	Tatars	Maris	Udmurts	Bashkirs	Khanty	Mansis	Nenets	Nganasans	Selkups	Tuvinians	Dolgans	Evens	Evenkis	Yakuts
Mansis**	1	0	0	0	1	0	1	0.03	1	0.98	1	1	0.156	1	1	0.003	0.074	1	0	1	1	1	0	1	1	1	0.989	1	1	0.999	1	1	0	0.158	0
Khanty**	1	1	1	1	1	1	1	1	1	1	1	0	0.013	1	0	1	1	0.125	1	0	0.473	0	0	1	1	0	0.136	1	0	0.805	0.724	1	0	1	0.124
Nenets**	1	0.028	0.123	1	1	1	0.083	0.233	1	0.106	0.156	0.053	0.008	1	1	0.351	0.051	0.018	0.672	0.001	0.001	0.074	0.001	0	0.099	0	0	0	0.001	0	0.877	1	1	1	1
Nganasans	1	1	1	1	1	1	0.158	1	1	1	0.078	1	0.339	1	1	0.197	0.365	0.378	0.242	0.037	0.203	0.029	0.004	0.063	0.681	0	0	0	0	0	0.027	0.626	0.124	0.966	0.988
Selkups**	0.344	0.215	0.279	1	0.053	0.199	0.634	0.407	0.563	0.258	0.077	0.824	0.061	0.256	1	0.373	0.486	0.061	0.108	0.064	0.085	0.331	0.001	0.002	0.001	0	0	0	0.306	0	1	1	1	1	1
* - Uralic-speaking populations are shown with blue bold, their ibd-values (whole sample) with black bold font
**- p-values are not available for Mansis, Khanty, Nenets and Selkups because of the lack of non-Uralic-speaking controls to carry out permutations
*** - significant p-values are highlighted (green - Uralic/non-Uralic pair; blue - Uralic/Uralic pair), p-values are not available for intraregional comparisons
