# Supplementary material for: Genes reveal traces of common recent demographic history for most of the Uralic-speaking populations
Source: Genome Biol. 2018 Sep 21;19:139. doi: 10.1186/s13059-018-1522-1 (PMC6151024; doi:10.1186/s13059-018-1522-1)
Supplement: Supplementary file 11 — Table S10. Globetrotter results. (XLSX 48 kb) [file 13059_2018_1522_MOESM11_ESM.xlsx]

## Sheet: FULL results
Table S10. Detailed results of the main Globetrotter analysis (Figure 5). Results of the ‘full’ and ‘regional’ GT analyses are shown in the ‘FULL results’ and ‘REGIONAL results’ sections, respectively. In addition, the inferred composition of mixing sources for the primary events are shown in the ‘sources’ sections (a pair of sources for one-date admixture, and two pairs for one-date-multiway adm…
name	NULL individual	result	date1	95%CI low	95% CI high	maxR2fit.1date	maxScore.2events	fit.quality.1event	fit.quality.2events	proportion.source1	bestmatch.event1.source1	bestmatch.event1.source2	proportion.event2.source1	bestmatch.event2.source1	bestmatch.event2.source2	proportion.date1.source1	bestmatch.date1.source1	bestmatch.date1.source2	proportion.date2.source1	bestmatch.date2.source1	bestmatch.date2.source2
Bashkir	0	one-date	1246	1175	1335	0.980424	0.340351	0.986832	0.999787	0.42	E-Asia/S-Siberia	Europe2	0.29	Mansi	Casp2	0.34	E-Asia/S-Siberia	Tatar	0.45	E-Asia/S-Siberia	Europe2
Chuvash	0	one-date	1217	1080	1331	0.922331	0.333137	0.978611	0.999717	0.48	Mari	Europe2	0.09	E-Asia/S-Siberia	Tatar	0.33	Mari	Tatar	0.29	E-Asia/S-Siberia	Tatar
Europe1	0	one-date	1211	1213	1412	0.814534	0.245339	0.976139	0.999949	0.15	Finnic	Europe2	0.25	Europe2	Europe2	0.13	Finnic	Europe2	0.11	Finnic	Europe2
Europe2	0	one-date	1014	925	1130	0.887524	0.0783354	0.999911	1	0.35	W-S-Europe	Europe1	0.06	Far_East	Europe1	0.04	Cauc/N-East	Europe1	0.36	W-S-Europe	Europe1
Komi	0	one-date	1356	1238	1448	0.912452	0.219567	0.993918	0.999454	0.3	Udmurt	Europe1	0.25	Europe1	Europe1	0.24	Udmurt	Europe1	0.25	Mansi	Europe1
Khanty-Mansi	0	one-date	1309	1216	1435	0.833981	0.0779333	0.99932	0.999791	0.47	Samoyed	Mansi	0.19	Samoyed	Samoyed	0.2	Samoyed	Samoyed	0.43	Samoyed	Mansi
Mansi	0	one-date	1628	1510	1718	0.882025	0.253187	0.999921	0.999983	0.3	Khanty-Mansi	Europe1	0.1	Casp2	Europe1	0.35	Khanty-Mansi	Europe1	0.3	Khanty-Mansi	Europe1
Mari	0	one-date	789	577	1019	0.843047	0.0806324	0.998514	0.999814	0.1	W-C-Siberia	Chuvash	0.48	Chuvash	Chuvash	0.47	Chuvash	Chuvash	0.1	W-C-Siberia	Chuvash
Nganassan	0	one-date	1610	1495	1712	0.69681	0.0468774	0.994045	0.998579	0.29	*Siberia2	Samoyed	0.45	E-Asia/S-Siberia	Samoyed	0.49	*Siberia2	Samoyed	0.17	*Siberia2	Samoyed
Saami	0	one-date-multiway	1112	1008	1276	0.822197	0.17783	0.972021	0.999877	0.33	Finnic	Europe1	0.38	Europe1	Finnic	0.22	Tatar	Finnic	0.45	Finnic	Europe1
Samoyed	0	one-date-multiway	1491	1439	1579	0.939952	0.431591	0.983328	0.999853	0.34	Mansi	W-C-Siberia	0.22	Casp2	W-C-Siberia	0.17	Mansi	W-C-Siberia	0.42	Mansi	W-C-Siberia
Tatar	0	one-date-multiway	1280	1204	1360	0.975402	0.400485	0.987657	0.998606	0.21	E-Asia/S-Siberia	Europe2	0.44	Europe1	Europe2	0.36	Casp2	Europe2	0.21	E-Asia/S-Siberia	Europe2
Udmurt	0	one-date-multiway	986	734	1136	0.578353	0.0619249	0.957874	0.997484	0.14	W-C-Siberia	Komi	0.46	Tatar	Komi	0.2	Mansi	Komi	0.12	W-C-Siberia	Komi
Finnic	0	one-date	1086	845	1295	0.432649	0.0176082	1	1	0.36	Europe1	Europe1	0.05	Komi	Europe1	0.02	Europe1	Europe1	0.35	Europe1	Europe1
Bashkir	1	one-date	1231	1146	1298	0.977102	0.235757	0.98562	0.999762	0.42	E-Asia/S-Siberia	Europe2	0.3	Mansi	Casp2	0.31	E-Asia/S-Siberia	Tatar	0.45	E-Asia/S-Siberia	Europe2
Chuvash	1	one-date	1225	1089	1311	0.898738	0.288646	0.981698	0.999699	0.48	Mari	Europe2	0.13	E-Asia/S-Siberia	Tatar	0.31	Europe2	Mari	0.35	Mari	Tatar
Europe1	1	one-date	1218	1184	1407	0.814507	0.272654	0.978971	0.999969	0.16	Finnic	Europe2	0.25	Europe2	Europe2	0.15	Finnic	Europe2	0.14	Finnic	Europe2
Europe2	1	one-date	773	675	923	0.903136	0.0823504	0.999953	1	0.32	Cauc/N-East	Europe1	0.09	Far_East	Europe1	0.08	W-S-Europe	Europe1	0.32	Cauc/N-East	Europe1
Komi	1	one-date	1361	1258	1442	0.893535	0.176258	0.994908	0.999395	0.3	Udmurt	Europe1	0.23	Europe1	Europe1	0.33	Udmurt	Europe1	0.28	Mansi	Europe1
Khanty-Mansi	1	one-date	1323	1219	1445	0.816424	0.0583973	0.999565	0.999821	0.49	Samoyed	Mansi	0.13	W-C-Siberia	Samoyed	0.28	Samoyed	Samoyed	0.49	Mansi	Samoyed
Mansi	1	one-date	1602	1503	1694	0.8355	0.143447	0.999897	0.999985	0.35	Khanty-Mansi	Europe1	0.11	Casp2	Europe1	0.4	Khanty-Mansi	Europe1	0.47	Europe1	Khanty-Mansi
Mari	1	one-date	688	474	836	0.755682	0.0399395	0.998208	0.999831	0.1	W-C-Siberia	Chuvash	0.44	Chuvash	Chuvash	0.49	Chuvash	Chuvash	0.09	W-C-Siberia	Chuvash
Nganassan	1	one-date	1654	1547	1768	0.53463	0.0581465	0.99585	0.999521	0.39	*Siberia2	Samoyed	0.48	E-Asia/S-Siberia	Samoyed	0.38	Samoyed	*Siberia2	0.19	*Siberia2	Samoyed
Saami	1	one-date-multiway	1075	930	1211	0.761223	0.0931259	0.958364	0.999902	0.33	Europe1	Finnic	0.39	Europe1	Finnic	0.26	Tatar	Finnic	0.41	Finnic	Europe1
Samoyed	1	one-date-multiway	1474	1415	1560	0.926808	0.431111	0.978451	0.999844	0.35	Mansi	W-C-Siberia	0.24	C-Asia/S-Siberia	W-C-Siberia	0.24	Mansi	W-C-Siberia	0.39	Mansi	W-C-Siberia
Tatar	1	one-date	1259	1185	1333	0.967548	0.337351	0.987209	0.99866	0.21	E-Asia/S-Siberia	Europe2	0.42	Europe1	Europe2	0.39	Casp2	Europe1	0.2	E-Asia/S-Siberia	Europe2
Udmurt	1	one-date-multiway	897	578	1189	0.47542	0.0583202	0.96216	0.996176	0.16	W-C-Siberia	Komi	0.29	Tatar	Komi	0.25	Mansi	Komi	0.14	W-C-Siberia	Komi
Finnic	1	one-date	1065	849	1267	0.424722	0.0202049	1	1	0.35	Europe1	Europe1	0.05	Komi	Europe1	NA	NA	NA	0.35	Europe1	Europe1
* Busby, G.B.J., Hellenthal, G., Montinaro, F., Tofanelli, S., Bulayeva, K., Rudan, I., Zemunik, T., Hayward, C., Toncheva, D., Karachanak-Yankova, S., et al. (2015). The Role of Recent Admixture in Forming the Contemporary West Eurasian Genomic Landscape. Curr. Biol. 25, 2518-2526.
** Hellenthal, G., Busby, G.B.J., Band, G., Wilson, J.F., Capelli, C., Falush, D., and Myers, S. (2014). A genetic atlas of human admixture history. Science 343, 747-751.

## Sheet: REGIONAL results
name	NULL individual	result	date1	95%CI low	95% CI high	maxR2fit.1date	maxScore.2events	fit.quality.1event	fit.quality.2events	proportion.source1	bestmatch.event1.source1	bestmatch.event1.source2	proportion.event2.source1	bestmatch.event2.source1	bestmatch.event2.source2	proportion.date1.source1	bestmatch.date1.source1	bestmatch.date1.source2	proportion.date2.source1	bestmatch.date2.source1	bestmatch.date2.source2
Bashkir	0	one-date	1245	1174	1321	0.979783	0.340393	0.987588	0.999786	0.42	E-Asia/S-Siberia	Europe2	0.3	Mansi	Casp2	0.34	E-Asia/S-Siberia	Tatar	0.44	E-Asia/S-Siberia	Europe2
Chuvash	0	one-date	970	831	1056	0.944408	0.135651	0.997945	0.999592	0.25	E-Asia/S-Siberia	Europe2	0.43	W-S-Europe	Europe1	0.16	Casp2	Europe1	0.24	E-Asia/S-Siberia	Europe2
Europe1	0	one-date-multiway	1208	1013	1385	0.724948	0.0447789	0.963852	0.997071	0.38	Cauc/N-East	Tatar	0.35	Tatar	Tatar	0.36	Tatar	Cauc/N-East	0.29	Cauc/N-East	Tatar
Europe2	0	one-date	731	595	946	0.766605	0.0709124	0.998398	0.999804	0.27	Cauc/N-East	Tatar	0.23	N-Cauc/C-Asia	Cauc/N-East	0.12	Cauc/N-East	Cauc/N-East	0.28	Cauc/N-East	Tatar
Komi	0	one-date	1285	1175	1394	0.932033	0.237113	0.999145	0.99975	0.26	Samoyed	Europe1	0.47	Europe1	Europe2	0.22	Casp2	Europe1	0.25	Samoyed	Europe1
Khanty-Mansi	0	one-date	1343	1254	1444	0.812359	0.10418	0.999245	0.999821	0.38	Komi	Samoyed	0.2	Samoyed	Samoyed	0.17	Komi	Samoyed	0.46	Samoyed	Samoyed
Mansi	0	one-date	1581	1433	1668	0.875475	0.339167	0.999976	0.999994	0.22	Samoyed	Europe1	0.14	Casp2	Europe1	0.32	Samoyed	Europe1	0.37	Samoyed	Europe1
Mari	0	one-date	857	659	1034	0.919619	0.192995	0.998668	0.999875	0.32	E-Asia/S-Siberia	Europe1	0.42	Casp2	Europe1	0.43	Europe1	Europe1	0.33	E-Asia/S-Siberia	Europe1
Saami	0	one-date-multiway	1126	960	1269	0.711623	0.0789721	0.970856	0.998088	0.38	W-C-Siberia	Cauc/N-East	0.31	N-Cauc/C-Asia	Tatar	0.36	C-Asia/S-Siberia	Tatar	0.34	W-C-Siberia	Cauc/N-East
Samoyed	0	one-date-multiway	1493	1448	1576	0.941056	0.43673	0.982248	0.999862	0.34	Mansi	W-C-Siberia	0.23	Casp2	W-C-Siberia	0.17	Mansi	W-C-Siberia	0.41	Mansi	W-C-Siberia
Tatar	0	one-date	1227	1154	1325	0.97347	0.206407	0.998474	0.999557	0.22	E-Asia/S-Siberia	Europe2	0.47	Europe1	Europe2	0.21	E-Asia/S-Siberia	Europe2	0.16	E-Asia/S-Siberia	Europe2
Udmurt	0	one-date	828	630	1003	0.836942	0.102899	0.998485	0.999695	0.27	Samoyed	Europe1	0.43	Europe2	Europe1	0.44	Europe1	Europe2	0.31	Samoyed	Europe1
Finnic	0	one-date-multiway	822	514	1052	0.521602	0.0422002	0.963825	0.988704	0.38	Komi	Cauc/N-East	0.1	Casp2	Tatar	0.39	Komi	Tatar	0.15	Samoyed	Cauc/N-East
Nganassan	0	one-date	1608	1437	1726	0.687645	0.0381544	0.995408	0.998877	0.33	*Siberia2	Samoyed	0.46	E-Asia/S-Siberia	Samoyed	0.45	Samoyed	*Siberia2	0.17	*Siberia2	Samoyed
Bashkir	1	one-date	1231	1160	1306	0.975638	0.195349	0.986605	0.999778	0.42	E-Asia/S-Siberia	Europe2	0.3	Mansi	Casp2	0.36	E-Asia/S-Siberia	Tatar	0.44	E-Asia/S-Siberia	Europe2
Chuvash	1	one-date	920	772	1051	0.926666	0.0968118	0.997973	0.999591	0.24	E-Asia/S-Siberia	Europe2	0.39	W-S-Europe	Europe1	0.23	Europe2	Europe1	0.24	E-Asia/S-Siberia	Europe2
Europe1	1	one-date	833	566	1092	0.718856	0.0526293	0.983666	0.998689	0.29	Cauc/N-East	Tatar	0.31	Tatar	Tatar	0.38	Tatar	Cauc/N-East	0.23	Cauc/N-East	Tatar
Europe2	1	one-date	394	200	604	0.754502	0.0716683	0.999724	0.999975	0.3	Cauc/N-East	Tatar	0.21	Casp2	Cauc/N-East	0.16	Cauc/N-East	Tatar	0.37	Cauc/N-East	Tatar
Komi	1	one-date	1298	1186	1423	0.909448	0.174543	0.999001	0.999775	0.25	Samoyed	Europe1	0.47	Europe2	Europe1	0.25	Europe1	Europe1	0.24	Samoyed	Europe1
Khanty-Mansi	1	one-date	1328	1236	1452	0.774044	0.117505	0.999529	0.999855	0.21	Komi	Samoyed	0.16	Samoyed	Samoyed	0.27	Komi	Samoyed	0.13	Europe2	Samoyed
Mansi	1	one-date	1572	1451	1676	0.830996	0.20676	0.999942	0.99999	0.22	Samoyed	Europe1	0.14	Casp2	Europe1	0.42	Samoyed	Europe1	0.38	Samoyed	Europe1
Mari	1	one-date	845	682	1000	0.892371	0.0871966	0.998515	0.999869	0.32	E-Asia/S-Siberia	Europe1	0.4	Casp2	Europe1	0.37	Europe1	Europe1	0.33	E-Asia/S-Siberia	Europe1
Saami	1	one-date-multiway	991	782	1223	0.590273	0.0378587	0.941699	0.997209	0.41	W-C-Siberia	Cauc/N-East	0.37	N-Cauc/C-Asia	Tatar	0.44	Tatar	Tatar	0.34	W-C-Siberia	Cauc/N-East
Samoyed	1	one-date-multiway	1482	1434	1569	0.928154	0.453796	0.977411	0.999861	0.35	Mansi	W-C-Siberia	0.24	C-Asia/S-Siberia	W-C-Siberia	0.22	Mansi	W-C-Siberia	0.38	Mansi	W-C-Siberia
Tatar	1	one-date	1210	1133	1321	0.964426	0.143336	0.998485	0.999557	0.22	E-Asia/S-Siberia	Europe2	0.46	Europe1	Europe2	0.19	E-Asia/S-Siberia	Europe2	0.15	E-Asia/S-Siberia	Europe2
Udmurt	1	one-date	788	479	1053	0.753152	0.134365	0.997603	0.999641	0.25	Samoyed	Europe1	0.3	W-S-Europe	Europe1	0.45	Europe1	Europe2	0.36	Samoyed	Europe2
Finnic	1	one-date-multiway	496	198	773	0.549458	0.0327613	0.972147	0.995466	0.47	Komi	Cauc/N-East	0.09	Casp2	Tatar	0.45	Komi	Tatar	0.4	Komi	Cauc/N-East
Nganassan	1	one-date	1647	1526	1766	0.541909	0.0349802	0.996558	0.999818	0.34	*Siberia2	Samoyed	0.45	E-Asia/S-Siberia	Samoyed	0.47	Samoyed	*Siberia2	0.2	*Siberia2	Samoyed

## Sheet: FULL sources
Group	NULL individual	inferred event	Source details	Bashkir	C-Asia/S-Siberia	Cauc/N-East	Chuvash	E-Asia/S-Siberia	Europe1	Europe2	Far_East	Finnic	Khanty-Mansi	Komi	Mansi	Mari	N-Cauc/C-Asia	Other	Saami	Samoyed	Tatar	Udmurt	W-S-Europe	Nganassan	W-C-Siberia	*Siberia1	*Siberia2
Bashkir	0	one-date	1st.event.minor	0	0.138641	0	0	0.187456	0	0	0	0	0	0	0	0	0	0.0939032	0	0	0	0	0	NA	0	NA	NA
Bashkir	0	one-date	1st.event.major	0	0	0.109439	0.0533651	0	0.0703039	0.122227	0	0	0.0395869	0.0504979	0	0	0	0.0545787	0	0	0	0	0.0800015	NA	0	NA	NA
Chuvash	0	one-date	1st.event.minor	0	0	0	0	0.0407278	0	0	0	0	0.0441795	0	0	0.324276	0	0.0708167	0	0	0	0	0	NA	0	NA	NA
Chuvash	0	one-date	1st.event.major	0	0	0.0418273	0	0	0.0622702	0.313362	0	0	0	0	0	0.0780917	0	0.0244485	0	0	0	0	0	NA	0	NA	NA
Europe1	0	one-date	1st.event.minor	0	0	0	0	0	0	0	0	0.0924081	0	0	0	0	0	0.0575919	0	0	0	0	0	NA	0	NA	NA
Europe1	0	one-date	1st.event.major	0	0	0	0	0	0	0.761246	0	0.0550129	0	0	0	0	0	0.0337414	0	0	0	0	0	NA	0	NA	NA
Europe2	0	one-date	1st.event.minor	0	0	0.0811601	0	0	0	0	0	0	0	0	0	0	0	0	0	0	0	0	0.26884	NA	0	NA	NA
Europe2	0	one-date	1st.event.major	0	0	0	0	0	0.65	0	0	0	0	0	0	0	0	0	0	0	0	0	0	NA	0	NA	NA
Komi	0	one-date	1st.event.minor	0	0	0	0	0	0	0	0	0	0.0365114	0	0	0	0	0.135524	0	0	0	0.127965	0	NA	0	NA	NA
Komi	0	one-date	1st.event.major	0	0	0	0	0	0.484642	0	0	0.086436	0	0	0	0	0	0.0447915	0	0	0	0.0484281	0.0357024	NA	0	NA	NA
Khanty-Mansi	0	one-date	1st.event.minor	0.0512395	0	0	0	0.0341492	0	0	0	0	0	0	0	0	0	0.0673819	0	0.317229	0	0	0	NA	0	NA	NA
Khanty-Mansi	0	one-date	1st.event.major	0	0	0	0	0	0	0	0	0	0	0	0.400805	0	0	0.0415461	0	0.0519295	0	0.0357194	0	NA	0	NA	NA
Mansi	0	one-date	1st.event.minor	0	0	0	0	0	0.0321412	0	0	0	0.214833	0	0	0	0	0.00284306	0	0.0501825	0	0	0	NA	0	NA	NA
Mansi	0	one-date	1st.event.major	0	0	0	0	0	0.267968	0.116357	0	0	0.169249	0.0475405	0	0	0	0.098886	0	0	0	0	0	NA	0	NA	NA
Mari	0	one-date	1st.event.minor	0	0	0	0	0	0	0	0	0	0	0	0	0	0	0.1	0	0	0	0	0	NA	0	NA	NA
Mari	0	one-date	1st.event.major	0	0	0	0.877399	0	0	0	0	0	0	0	0	0	0	0.0226015	0	0	0	0	0	NA	0	NA	NA
Saami	0	one-date-multiway	1st.event.minor	0	0	0	0	0	0	0	0	0.122054	0	0	0	0.0334768	0	0.17447	0	0	0	0	0	NA	0	NA	NA
Saami	0	one-date-multiway	1st.event.major	0	0	0	0	0	0.337205	0	0	0.303936	0	0	0	0	0	0.0288583	0	0	0	0	0	NA	0	NA	NA
Saami	0	one-date-multiway	2nd.event.minor	0	0	0	0	0	0.301307	0	0	0	0	0	0	0	0	0.0786926	0	0	0	0	0	NA	0	NA	NA
Saami	0	one-date-multiway	2nd.event.major	0	0	0	0	0	0	0	0	0.431072	0	0.0362454	0	0	0	0.152683	0	0	0	0	0	NA	0	NA	NA
Udmurt	0	one-date-multiway	1st.event.minor	0	0	0	0	0	0	0	0	0	0.0320572	0	0	0.0318113	0	0.0761316	0	0	0	0	0	NA	0	NA	NA
Udmurt	0	one-date-multiway	1st.event.major	0	0	0	0	0	0	0	0	0	0	0.461749	0	0	0	0.0817101	0	0	0.316541	0	0	NA	0	NA	NA
Udmurt	0	one-date-multiway	2nd.event.minor	0	0	0	0	0	0	0	0	0	0	0.0940802	0	0	0	0.0973067	0	0	0.268613	0	0	NA	0	NA	NA
Udmurt	0	one-date-multiway	2nd.event.major	0.054914	0	0	0	0	0	0	0	0	0.0405777	0.388982	0	0	0	0.0555259	0	0	0	0	0	NA	0	NA	NA
Finnic	0	one-date	1st.event.minor	0	0	0	0	0	0.277062	0	0	0	0	0	0	0	0	0	0.0829382	0	0	0	0	NA	0	NA	NA
Finnic	0	one-date	1st.event.major	0	0	0	0	0	0.630465	0	0	0	0	0	0	0	0	0.00953492	0	0	0	0	0	NA	0	NA	NA
Bashkir	1	one-date	1st.event.minor	0	0.136577	0	0	0.188697	0	0	0	0	0	0	0	0	0	0.0641758	0	0.0305504	0	0	0	NA	0	NA	NA
Bashkir	1	one-date	1st.event.major	0	0	0.111504	0.0533153	0	0.0700188	0.122132	0	0	0.0394777	0.0505682	0	0	0	0.053643	0	0	0	0	0.0793414	NA	0	NA	NA
Chuvash	1	one-date	1st.event.minor	0.031014	0	0	0	0	0	0	0	0	0.040661	0	0	0.348219	0	0.0601057	0	0	0	0	0	NA	0	NA	NA
Chuvash	1	one-date	1st.event.major	0	0	0.0636653	0	0	0.0893162	0.23484	0	0	0	0	0	0.0523784	0	0.0147819	0	0	0.0650182	0	0	NA	0	NA	NA
Europe1	1	one-date	1st.event.minor	0	0	0	0	0	0	0	0	0.100857	0	0	0	0	0	0.0591427	0	0	0	0	0	NA	0	NA	NA
Europe1	1	one-date	1st.event.major	0	0	0	0	0	0	0.758668	0	0.0463704	0	0	0	0	0	0.0349613	0	0	0	0	0	NA	0	NA	NA
Europe2	1	one-date	1st.event.minor	0	0	0.171518	0	0	0	0	0	0	0	0	0	0	0	0	0	0	0	0	0.148482	NA	0	NA	NA
Europe2	1	one-date	1st.event.major	0	0	0	0	0	0.68	0	0	0	0	0	0	0	0	0	0	0	0	0	0	NA	0	NA	NA
Komi	1	one-date	1st.event.minor	0	0	0	0	0	0	0	0	0	0.0363066	0	0	0	0	0.105942	0	0.0304632	0	0.127288	0	NA	0	NA	NA
Komi	1	one-date	1st.event.major	0	0	0	0	0	0.482728	0	0	0.0852447	0	0	0	0	0	0.0472319	0	0	0	0.0492225	0.0355726	NA	0	NA	NA
Khanty-Mansi	1	one-date	1st.event.minor	0.0553092	0	0	0	0	0	0	0	0	0	0	0	0	0	0.101179	0	0.333512	0	0	0	NA	0	NA	NA
Khanty-Mansi	1	one-date	1st.event.major	0	0	0	0	0	0	0	0	0	0	0	0.396364	0	0	0.0440305	0	0.0385023	0	0.0311034	0	NA	0	NA	NA
Mansi	1	one-date	1st.event.minor	0	0	0	0	0	0.0496276	0	0	0	0.246432	0	0	0	0	0.00356511	0	0.0503755	0	0	0	NA	0	NA	NA
Mansi	1	one-date	1st.event.major	0	0	0	0	0	0.249301	0.117741	0	0	0.13753	0.0460703	0	0	0	0.0993574	0	0	0	0	0	NA	0	NA	NA
Mari	1	one-date	1st.event.minor	0	0	0	0	0	0	0	0	0	0	0	0	0	0	0.1	0	0	0	0	0	NA	0	NA	NA
Mari	1	one-date	1st.event.major	0	0	0	0.877928	0	0	0	0	0	0	0	0	0	0	0.0220722	0	0	0	0	0	NA	0	NA	NA
Saami	1	one-date-multiway	1st.event.minor	0	0	0	0	0	0	0	0	0.0879535	0	0.0537661	0	0	0	0.18828	0	0	0	0	0	NA	0	NA	NA
Saami	1	one-date-multiway	1st.event.major	0	0	0	0	0	0.315604	0	0	0.339505	0	0	0	0	0	0.0148918	0	0	0	0	0	NA	0	NA	NA
Saami	1	one-date-multiway	2nd.event.minor	0	0	0	0	0	0.297371	0	0	0	0	0	0	0	0	0.039611	0	0	0	0	0.0530185	NA	0	NA	NA
Saami	1	one-date-multiway	2nd.event.major	0	0	0	0	0	0	0	0	0.443141	0	0	0	0.0328336	0	0.134026	0	0	0	0	0	NA	0	NA	NA
Tatar	1	one-date	1st.event.minor	0	0	0	0	0.133708	0	0	0	0	0	0	0	0	0	0.0762916	0	0	0	0	0	NA	0	NA	NA
Tatar	1	one-date	1st.event.major	0	0	0.048797	0.0962963	0	0.148052	0.317709	0	0	0	0	0	0.0315254	0	0.0499737	0	0	0	0.0455573	0.0520891	NA	0	NA	NA
Udmurt	1	one-date-multiway	1st.event.minor	0	0	0	0	0	0	0	0	0	0.0342316	0	0	0.0351564	0	0.090612	0	0	0	0	0	NA	0	NA	NA
Udmurt	1	one-date-multiway	1st.event.major	0	0	0	0	0	0	0	0	0	0	0.444716	0	0	0	0.0733497	0	0	0.321934	0	0	NA	0	NA	NA
Udmurt	1	one-date-multiway	2nd.event.minor	0	0	0.0521986	0.0315766	0	0	0	0	0	0	0.0416625	0	0	0	0.0374274	0	0	0.127135	0	0	NA	0	NA	NA
Udmurt	1	one-date-multiway	2nd.event.major	0.0623479	0	0	0	0	0	0	0	0	0.0527958	0.459476	0	0.0349595	0	0.0352872	0	0	0.0651338	0	0	NA	0	NA	NA
Finnic	1	one-date	1st.event.minor	0	0	0	0	0	0.266716	0	0	0	0	0	0	0	0	0	0.0832836	0	0	0	0	NA	0	NA	NA
Finnic	1	one-date	1st.event.major	0	0	0	0	0	0.640755	0	0	0	0	0	0	0	0	0.00924522	0	0	0	0	0	NA	0	NA	NA
Nganassan	0	one-date	1st.event.minor	0	0	0	0	0.0666882	0	0	0	0	0	0	0	0	0	0.0110927	0	0.034018	0	0	0	0	NA	0.0844601	0.093741
Nganassan	0	one-date	1st.event.major	0	0	0	0	0.136534	0	0	0	0	0	0	0	0	0	0.00168683	0	0.425982	0	0	0	0	NA	0.045259	0.100538
Nganassan	1	one-date	1st.event.minor	0	0	0	0	0.0893384	0	0	0	0	0	0	0	0	0	0.0114618	0	0.0783664	0	0	0	0	NA	0.0993615	0.111472
Nganassan	1	one-date	1st.event.major	0	0	0	0	0.113883	0	0	0	0	0	0	0	0	0	0.00131776	0	0.381634	0	0	0	0	NA	0.0303576	0.0828075
Samoyed	0	one-date-multiway	1st.event.minor	0.0351665	0	0	0	0	0.0618018	0	0	0	0.13427	0.0361168	0	0	0	0.0726447	0	0	0	0	0	NA	0	NA	NA
Samoyed	0	one-date-multiway	1st.event.major	0	0.11377	0	0	0.0870426	0	0	0	0	0.135688	0	0	0	0	0.031611	0	0	0	0	0	NA	0.291888	NA	NA
Samoyed	0	one-date-multiway	2nd.event.minor	0	0.0659611	0	0	0	0.0496598	0	0	0	0	0	0	0	0	0.0587328	0	0	0	0	0	NA	0.0456463	NA	NA
Samoyed	0	one-date-multiway	2nd.event.major	0.0400108	0.079435	0	0	0.0698247	0	0	0	0	0.268729	0.0302178	0	0	0	0.0457964	0	0	0	0	0	NA	0.245986	NA	NA
Samoyed	1	one-date-multiway	1st.event.minor	0.0356656	0	0	0	0	0.0639231	0	0	0	0.134545	0.0356255	0	0	0	0.0802404	0	0	0	0	0	NA	0	NA	NA
Samoyed	1	one-date-multiway	1st.event.major	0	0.106336	0	0	0.0882629	0	0	0	0	0.135386	0	0	0	0	0.0276814	0	0	0	0	0	NA	0.292334	NA	NA
Samoyed	1	one-date-multiway	2nd.event.minor	0	0.0711631	0	0	0	0.0533419	0	0	0	0	0	0	0	0	0.0699327	0	0	0	0	0	NA	0.0455623	NA	NA
Samoyed	1	one-date-multiway	2nd.event.major	0.0404436	0.0738246	0	0	0.061326	0	0	0	0	0.269056	0	0	0	0	0.0691931	0	0	0	0	0	NA	0.246156	NA	NA
Tatar	0	one-date-multiway	1st.event.minor	0	0	0	0	0.132097	0	0	0	0	0	0	0	0	0	0.0779029	0	0	0	0	0	NA	0	NA	NA
Tatar	0	one-date-multiway	1st.event.major	0	0	0.0500429	0.0959856	0	0.150156	0.314352	0	0	0	0	0	0.0300535	0	0.0520244	0	0	0	0.0442921	0.0530936	NA	0	NA	NA
Tatar	0	one-date-multiway	2nd.event.minor	0	0	0	0.113779	0	0.0848565	0	0	0	0	0.0360594	0	0.0574293	0	0.0690619	0	0	0	0.0788142	0	NA	0	NA	NA
Tatar	0	one-date-multiway	2nd.event.major	0	0.0415616	0.0357708	0	0.0517579	0.0518451	0.273591	0	0	0	0	0	0	0.0313667	0.0741068	0	0	0	0	0	NA	0	NA	NA

## Sheet: REGIONAL sources
Group	NULL individual	inferred event	Source details	Bashkir	C-Asia/S-Siberia	Cauc/N-East	Chuvash	E-Asia/S-Siberia	Europe1	Europe2	Far_East	Finnic	Khanty-Mansi	Komi	Mansi	Mari	N-Cauc/C-Asia	Other	Saami	Samoyed	Tatar	Udmurt	W-S-Europe	Nganassan	W-C-Siberia	*Siberia1	*Siberia2
Bashkir	0	one-date	1st.event.minor	0	0.137264	0	0	0.188589	0	0	0	0	0	0	0	0	0	0.0639872	0	0.0301606	0	0	0	NA	0	NA	NA
Bashkir	0	one-date	1st.event.major	0	0	0.109212	0.0532337	0	0.0719474	0.120429	0	0	0.0406973	0.0507125	0	0	0	0.053147	0	0	0	0	0.0806203	NA	0	NA	NA
Chuvash	0	one-date	1st.event.minor	0.0575967	0.0366318	0	0	0.0511372	0	0	0	0	0.0374735	0	0	0	0	0.0671607	0	0	0	0	0	NA	0	NA	NA
Chuvash	0	one-date	1st.event.major	0.0378549	0	0.0792695	0	0	0.448535	0.119709	0	0	0	0	0	0	0	0.00905909	0	0	0	0	0.0555721	NA	0	NA	NA
Europe1	0	one-date-multiway	1st.event.minor	0	0	0.203832	0.0463534	0	0	0	0	0	0	0.0710982	0	0	0	0.0281051	0	0	0.0306108	0	0	NA	0	NA	NA
Europe1	0	one-date-multiway	1st.event.major	0	0	0	0.040902	0	0	0	0	0	0	0.188256	0.0494037	0	0	0.0118807	0	0	0.329558	0	0	NA	0	NA	NA
Europe1	0	one-date-multiway	2nd.event.minor	0	0	0	0.0579616	0	0	0	0	0	0	0	0	0	0.0465482	0.0409275	0	0	0.204563	0	0	NA	0	NA	NA
Europe1	0	one-date-multiway	2nd.event.major	0	0	0.16688	0	0	0	0	0	0	0	0.258712	0	0	0	0.0310918	0	0	0.193317	0	0	NA	0	NA	NA
Europe2	0	one-date	1st.event.minor	0	0	0.221524	0	0	0	0	0	0	0	0	0	0	0	0.0484764	0	0	0	0	0	NA	0	NA	NA
Europe2	0	one-date	1st.event.major	0	0	0.103046	0.0677225	0	0	0	0	0	0	0.189444	0	0	0	0.0268656	0	0	0.342922	0	0	NA	0	NA	NA
Komi	0	one-date	1st.event.minor	0.0402998	0.033127	0	0	0	0	0	0	0	0.0555656	0	0	0	0.0368633	0.0580512	0	0.036093	0	0	0	NA	0	NA	NA
Komi	0	one-date	1st.event.major	0	0	0.0406704	0	0	0.599902	0	0	0.0682462	0	0	0	0	0	0.0311814	0	0	0	0	0	NA	0	NA	NA
Khanty-Mansi	0	one-date	1st.event.minor	0.0447724	0	0	0.0431062	0	0	0	0	0	0	0.155538	0	0	0	0.0304198	0	0.0725297	0	0.0336335	0	NA	0	NA	NA
Khanty-Mansi	0	one-date	1st.event.major	0.0742532	0.060489	0	0	0	0	0	0	0	0	0	0	0	0	0.056239	0	0.398968	0	0.0300505	0	NA	0	NA	NA
Mansi	0	one-date	1st.event.minor	0.0404262	0.0348815	0	0	0	0	0	0	0	0	0	0	0	0	0.016197	0	0.128495	0	0	0	NA	0	NA	NA
Mansi	0	one-date	1st.event.major	0.0430441	0	0	0	0	0.522107	0	0	0	0	0	0	0	0	0.0914651	0	0.123384	0	0	0	NA	0	NA	NA
Mari	0	one-date	1st.event.minor	0.0863099	0.0542604	0	0	0	0	0	0	0	0.058184	0	0	0	0	0.0797082	0	0.0415375	0	0	0	NA	0	NA	NA
Mari	0	one-date	1st.event.major	0.0428215	0	0.0534348	0	0	0.519121	0	0	0	0	0	0	0	0.0311464	0.0334765	0	0	0	0	0	NA	0	NA	NA
Saami	0	one-date-multiway	1st.event.minor	0	0.0473806	0	0	0	0	0	0	0	0	0.120661	0	0.0481274	0	0.0741315	0	0.0417245	0	0	0	NA	0.0479751	NA	NA
Saami	0	one-date-multiway	1st.event.major	0	0	0.186804	0.0653356	0	0	0	0	0	0	0.176155	0	0	0	0.0429372	0	0	0.148767	0	0	NA	0	NA	NA
Saami	0	one-date-multiway	2nd.event.minor	0	0	0.0653562	0	0	0	0	0	0	0	0.0639186	0.0433653	0	0.0588421	0.0785178	0	0	0	0	0	NA	0	NA	NA
Saami	0	one-date-multiway	2nd.event.major	0	0	0	0.0746625	0	0	0	0	0	0	0.22487	0.0416194	0	0	0.0787758	0	0	0.270072	0	0	NA	0	NA	NA
Tatar	0	one-date	1st.event.minor	0.0375909	0.0301839	0	0	0.107794	0	0	0	0	0	0	0	0	0	0.0444317	0	0	0	0	0	NA	0	NA	NA
Tatar	0	one-date	1st.event.major	0	0	0.0770679	0	0	0.34524	0.229075	0	0	0	0	0	0	0	0.0525526	0	0	0	0	0.0760646	NA	0	NA	NA
Udmurt	0	one-date	1st.event.minor	0.0573564	0.0568914	0	0	0	0	0	0	0	0.058425	0	0	0	0	0.0585684	0	0.0387587	0	0	0	NA	0	NA	NA
Udmurt	0	one-date	1st.event.major	0.0469321	0	0.0767213	0	0	0.491851	0	0	0	0.0397936	0	0	0	0.0560901	0.0186121	0	0	0	0	0	NA	0	NA	NA
Finnic	0	one-date-multiway	1st.event.minor	0	0	0	0.0648428	0	0	0	0	0	0	0.208914	0	0	0	0.0538259	0	0.0524172	0	0	0	NA	0	NA	NA
Finnic	0	one-date-multiway	1st.event.major	0	0	0.237781	0.0346278	0	0	0	0	0	0	0.191159	0	0	0	0.0114483	0	0	0.144983	0	0	NA	0	NA	NA
Finnic	0	one-date-multiway	2nd.event.minor	0	0	0	0	0	0	0	0	0	0	0	0	0	0.0310848	0.0689152	0	0	0	0	0	NA	0	NA	NA
Finnic	0	one-date-multiway	2nd.event.major	0	0	0.154203	0.0909622	0	0	0	0	0	0	0.421953	0	0	0	0.00133585	0	0	0.231546	0	0	NA	0	NA	NA
Nganassan	0	one-date	1st.event.minor	0	0	0	0	0.0737872	0	0	0	0	0	0	0	0	0	0.0122738	0	0.0503338	0	0	0	NA	0	NA	NA
Nganassan	0	one-date	1st.event.major	0	0	0	0	0.127592	0	0	0	0	0	0	0	0	0	0.000413159	0	0.411956	0	0	0	NA	0	NA	NA
Bashkir	1	one-date	1st.event.minor	0	0.13458	0	0	0.190631	0	0	0	0	0	0	0	0	0	0.0632488	0	0.0315404	0	0	0	NA	0	NA	NA
Bashkir	1	one-date	1st.event.major	0	0	0.110035	0.052522	0	0.0717116	0.121029	0	0	0.0415065	0.0510611	0	0	0	0.051688	0	0	0	0	0.0804464	NA	0	NA	NA
Chuvash	1	one-date	1st.event.minor	0.05256	0	0	0	0.057454	0	0	0	0	0.0364079	0	0	0	0	0.0935781	0	0	0	0	0	NA	0	NA	NA
Chuvash	1	one-date	1st.event.major	0.0419968	0	0.0797795	0	0	0.453983	0.115413	0	0	0	0	0	0	0	0.0110733	0	0	0	0	0.0577549	NA	0	NA	NA
Europe1	1	one-date	1st.event.minor	0	0	0.205467	0.032893	0	0	0	0	0	0	0.036537	0	0	0	0.0151027	0	0	0	0	0	NA	0	NA	NA
Europe1	1	one-date	1st.event.major	0	0	0	0.0475767	0	0	0	0	0	0	0.219711	0.0425686	0	0	0.0166372	0	0	0.383507	0	0	NA	0	NA	NA
Europe2	1	one-date	1st.event.minor	0	0	0.250913	0	0	0	0	0	0	0	0	0	0	0.032932	0.0161554	0	0	0	0	0	NA	0	NA	NA
Europe2	1	one-date	1st.event.major	0	0	0.0737121	0.0710663	0	0	0	0	0	0	0.194744	0	0	0	0.0218108	0	0	0.338666	0	0	NA	0	NA	NA
Komi	1	one-date	1st.event.minor	0.038164	0.0314925	0	0	0	0	0	0	0	0.054141	0	0	0	0.033622	0.0565011	0	0.0360794	0	0	0	NA	0	NA	NA
Komi	1	one-date	1st.event.major	0	0	0.0443833	0	0	0.600671	0	0	0.0693064	0	0	0	0	0	0.0356394	0	0	0	0	0	NA	0	NA	NA
Khanty-Mansi	1	one-date	1st.event.minor	0	0	0	0.0345867	0	0	0	0	0	0	0.111181	0	0	0	0.0642326	0	0	0	0	0	NA	0	NA	NA
Khanty-Mansi	1	one-date	1st.event.major	0.0993053	0.0574778	0	0	0	0	0	0	0	0	0.0430335	0	0.0438212	0	0.0305174	0	0.469048	0	0.0467964	0	NA	0	NA	NA
Mansi	1	one-date	1st.event.minor	0.0429736	0.0337664	0	0	0	0	0	0	0	0	0	0	0	0	0.0121592	0	0.131101	0	0	0	NA	0	NA	NA
Mansi	1	one-date	1st.event.major	0.040462	0	0	0	0	0.520595	0	0	0	0	0	0	0	0.0336307	0.0645295	0	0.120783	0	0	0	NA	0	NA	NA
Mari	1	one-date	1st.event.minor	0.0846236	0.0598579	0	0	0	0	0	0	0	0.0559716	0	0	0	0	0.0783583	0	0.0411886	0	0	0	NA	0	NA	NA
Mari	1	one-date	1st.event.major	0.0455444	0	0.0537973	0	0	0.517278	0	0	0	0	0	0	0	0	0.0633804	0	0	0	0	0	NA	0	NA	NA
Saami	1	one-date-multiway	1st.event.minor	0	0.0532311	0	0	0	0	0	0	0	0	0.138084	0	0.052867	0	0.0785584	0	0.0404545	0	0	0	NA	0.0468045	NA	NA
Saami	1	one-date-multiway	1st.event.major	0	0	0.18854	0.0550469	0	0	0	0	0	0	0.163335	0	0	0	0.0423172	0	0	0.140761	0	0	NA	0	NA	NA
Saami	1	one-date-multiway	2nd.event.minor	0	0.0355827	0.0730961	0	0	0	0	0	0	0	0.0562546	0.0462058	0	0.0633473	0.0611105	0	0	0.0344031	0	0	NA	0	NA	NA
Saami	1	one-date-multiway	2nd.event.major	0	0	0	0	0	0	0	0	0	0	0.236093	0.0385207	0.0382913	0	0.0748842	0	0	0.242211	0	0	NA	0	NA	NA
Tatar	1	one-date	1st.event.minor	0.0352244	0.0325083	0	0	0.108675	0	0	0	0	0	0	0	0	0	0.0435919	0	0	0	0	0	NA	0	NA	NA
Tatar	1	one-date	1st.event.major	0	0	0.0754621	0	0	0.341509	0.234209	0	0	0	0	0	0	0	0.0540553	0	0	0	0	0.0747644	NA	0	NA	NA
Udmurt	1	one-date	1st.event.minor	0.0557298	0.0552183	0	0	0	0	0	0	0	0.0544882	0	0	0	0	0.0491823	0	0.0353814	0	0	0	NA	0	NA	NA
Udmurt	1	one-date	1st.event.major	0.0484495	0	0.0762799	0	0	0.493769	0	0	0	0.0436776	0	0	0	0.0523164	0.0355076	0	0	0	0	0	NA	0	NA	NA
Finnic	1	one-date-multiway	1st.event.minor	0	0	0	0.0840961	0	0	0	0	0	0	0.2708	0	0	0	0.0543843	0	0.0607198	0	0	0	NA	0	NA	NA
Finnic	1	one-date-multiway	1st.event.major	0	0	0.244287	0	0	0	0	0	0	0	0.135307	0	0	0.033396	0.029399	0	0	0.0876111	0	0	NA	0	NA	NA
Finnic	1	one-date-multiway	2nd.event.minor	0	0	0	0	0	0	0	0	0	0	0	0	0	0	0.09	0	0	0	0	0	NA	0	NA	NA
Finnic	1	one-date-multiway	2nd.event.major	0	0	0.161271	0.117823	0	0	0	0	0	0	0.427163	0	0	0	0.00266007	0	0	0.201083	0	0	NA	0	NA	NA
Nganassan	1	one-date	1st.event.minor	0	0	0	0	0.0724318	0	0	0	0	0	0	0	0	0	0.0107904	0	0.0626361	0	0	0	NA	0	NA	NA
Nganassan	1	one-date	1st.event.major	0	0	0	0	0.128947	0	0	0	0	0	0	0	0	0	0.00189651	0	0.399654	0	0	0	NA	0	NA	NA
Nganassan	0	one-date	1st.event.minor	0	0	0	0	0.0737872	0	0	0	0	0	0	0	0	0	0.0122738	0	0.0503338	0	0	0	0	NA	0.088984	0.104621
Nganassan	0	one-date	1st.event.major	0	0	0	0	0.127592	0	0	0	0	0	0	0	0	0	0.000413159	0	0.411956	0	0	0	0	NA	0.040123	0.0899154
Nganassan	1	one-date	1st.event.minor	0	0	0	0	0.0724318	0	0	0	0	0	0	0	0	0	0.0107904	0	0.0626361	0	0	0	0	NA	0.0908192	0.103322
Nganassan	1	one-date	1st.event.major	0	0	0	0	0.128947	0	0	0	0	0	0	0	0	0	0.00189651	0	0.399654	0	0	0	0	NA	0.0382877	0.0912142
Samoyed	0	one-date-multiway	1st.event.minor	0.0333725	0	0	0	0	0.0615694	0	0	0	0.133763	0.035632	0	0	0	0.0756635	0	0	0	0	0	NA	0	NA	NA
Samoyed	0	one-date-multiway	1st.event.major	0	0.112532	0	0	0.0870259	0	0	0	0	0.136187	0	0	0	0	0.0324485	0	0	0	0	0	NA	0.291807	NA	NA
Samoyed	0	one-date-multiway	2nd.event.minor	0	0.0637574	0	0	0	0.0489078	0	0	0	0	0	0	0	0	0.068971	0	0	0	0	0	NA	0.0483637	NA	NA
Samoyed	0	one-date-multiway	2nd.event.major	0.0379957	0.0816304	0	0	0.0670298	0	0	0	0	0.268525	0	0	0	0	0.0715817	0	0	0	0	0	NA	0.243237	NA	NA
Samoyed	1	one-date-multiway	1st.event.minor	0.0326462	0.0314097	0	0	0	0.0623075	0	0	0	0.134404	0.0361062	0	0	0	0.0531261	0	0	0	0	0	NA	0	NA	NA
Samoyed	1	one-date-multiway	1st.event.major	0	0.105822	0	0	0.0880948	0	0	0	0	0.135598	0	0	0	0	0.0291112	0	0	0	0	0	NA	0.291374	NA	NA
Samoyed	1	one-date-multiway	2nd.event.minor	0	0.0686066	0	0	0	0.0503716	0	0	0	0	0	0	0	0	0.0759108	0	0	0	0	0	NA	0.045111	NA	NA
Samoyed	1	one-date-multiway	2nd.event.major	0.0370893	0.0765897	0	0	0.059194	0	0	0	0	0.269624	0.0313318	0	0	0	0.0396439	0	0	0	0	0	NA	0.246528	NA	NA
