# Supplementary material for: Genes reveal traces of common recent demographic history for most of the Uralic-speaking populations
Source: Genome Biol. 2018 Sep 21;19:139. doi: 10.1186/s13059-018-1522-1 (PMC6151024; doi:10.1186/s13059-018-1522-1)
Supplement: Supplementary file 13 — Table S12. ALDER vs Globetrotter dates. (XLSX 210 kb) [file 13059_2018_1522_MOESM13_ESM.xlsx]

## Sheet: Table S12A ALDER_results
Table 12. Results of ALDER analysis (A) and comparison of admixture dates of Alder and GLOBETROTTER (B)
Admixed population	Reference A	Reference B	Admixture test status	Decay rates warning	p-value	2-reference z-score	1-reference z-score A	1-reference z-score B	max decay difference %	2-reference decay			2-reference amplitude			1-reference decay A			1-reference amplitude A			1-reference decay B			1-reference amplitude B
Altaians	Spaniards	Han	success	decay rates inconsistent	4.1e-32	12.28	9.49	4.67	0.37	32.5	+/-	2.65	0.00038805	+/-	2.577e-05	34.72	+/-	3.66	0.00020975	+/-	1.99e-05	23.76	+/-	5.09	3.629e-05	+/-	5.24e-06
Altaians	Lithuanians	Han	success	decay rates inconsistent	6e-52	15.55	11.01	4.67	0.29	31.34	+/-	2.02	0.00037431	+/-	1.945e-05	31.71	+/-	2.88	0.00019373	+/-	1.495e-05	23.76	+/-	5.09	3.629e-05	+/-	5.24e-06
Altaians	Han	French Basques	success	decay rates similar	2e-25	10.97	4.67	8.37	0.22	29.52	+/-	2.69	0.00036655	+/-	2.461e-05	23.76	+/-	5.09	3.629e-05	+/-	5.24e-06	29.05	+/-	3.47	0.00018418	+/-	1.96e-05
Altaians	Swedes	Han	success	decay rates similar	2.2e-20	9.86	7.31	4.67	0.21	29.4	+/-	2.98	0.00034617	+/-	2.558e-05	28.69	+/-	3.93	0.00017142	+/-	1.802e-05	23.76	+/-	5.09	3.629e-05	+/-	5.24e-06
Altaians	Hungarians	Han	success	decay rates similar	4.9e-34	12.63	10.54	4.67	0.21	29.39	+/-	2.33	0.00034589	+/-	1.971e-05	28.88	+/-	2.74	0.00017166	+/-	1.314e-05	23.76	+/-	5.09	3.629e-05	+/-	5.24e-06
Altaians	Latvians	Han	success	decay rates similar	5.3e-34	12.63	10.05	4.67	0.24	29.03	+/-	2.3	0.00034527	+/-	2.395e-05	30.35	+/-	3.02	0.00017776	+/-	1.701e-05	23.76	+/-	5.09	3.629e-05	+/-	5.24e-06
Altaians	Germans	Han	success	decay rates inconsistent	6.4e-29	11.67	8.45	4.67	0.27	30.17	+/-	2.59	0.00034404	+/-	2.201e-05	31.12	+/-	3.68	0.00017202	+/-	1.674e-05	23.76	+/-	5.09	3.629e-05	+/-	5.24e-06
Altaians	Spaniards	Evens	success	decay rates inconsistent	1.9e-15	8.64	9.49	2.89	0.53	24.94	+/-	2.89	0.0003129	+/-	2.692e-05	34.72	+/-	3.66	0.00020975	+/-	1.99e-05	20.14	+/-	6.96	3.585e-05	+/-	7.09e-06
Altaians	Russians	Han	success	decay rates similar	8.3e-25	10.83	8.28	4.67	0.19	28.17	+/-	2.6	0.00031098	+/-	2.145e-05	28.83	+/-	3.48	0.00015653	+/-	1.67e-05	23.76	+/-	5.09	3.629e-05	+/-	5.24e-06
Altaians	Estonians	Han	success	decay rates similar	7.9e-16	8.74	6.32	4.67	0.18	27.74	+/-	3.17	0.00030903	+/-	2.792e-05	28.41	+/-	4.5	0.00015351	+/-	2.196e-05	23.76	+/-	5.09	3.629e-05	+/-	5.24e-06
Altaians	Mordovians	Han	success	decay rates similar	5.8e-33	12.44	9.53	4.67	0.24	30.16	+/-	2.42	0.0003032	+/-	1.925e-05	29.83	+/-	3.13	0.0001438	+/-	1.224e-05	23.76	+/-	5.09	3.629e-05	+/-	5.24e-06
Altaians	Hungarians	Evens	success	decay rates inconsistent	6e-22	10.21	10.54	2.89	0.36	23.21	+/-	2.27	0.00029479	+/-	1.954e-05	28.88	+/-	2.74	0.00017166	+/-	1.314e-05	20.14	+/-	6.96	3.585e-05	+/-	7.09e-06
Altaians	Latvians	Evens	success	decay rates inconsistent	1.8e-20	9.88	10.05	2.89	0.4	23.48	+/-	2.38	0.00029472	+/-	2.563e-05	30.35	+/-	3.02	0.00017776	+/-	1.701e-05	20.14	+/-	6.96	3.585e-05	+/-	7.09e-06
Altaians	Evens	French Basques	success	decay rates inconsistent	1.1e-18	9.46	2.89	8.37	0.36	22.07	+/-	2.33	0.00029427	+/-	1.919e-05	20.14	+/-	6.96	3.585e-05	+/-	7.09e-06	29.05	+/-	3.47	0.00018418	+/-	1.96e-05
Altaians	Vepsians	Han	success	decay rates similar	6.4e-28	11.47	8.65	4.67	0.23	29.96	+/-	2.61	0.00029177	+/-	1.928e-05	29.01	+/-	3.36	0.00013058	+/-	1.172e-05	23.76	+/-	5.09	3.629e-05	+/-	5.24e-06
Altaians	Finns	Han	success	decay rates similar	1.1e-17	9.22	7.11	4.67	0.21	28.04	+/-	3.04	0.00029141	+/-	2.295e-05	29.39	+/-	4.13	0.00014469	+/-	1.916e-05	23.76	+/-	5.09	3.629e-05	+/-	5.24e-06
Altaians	Swedes	Evens	success	decay rates inconsistent	2.7e-15	8.6	7.31	2.89	0.35	22.88	+/-	2.66	0.00028966	+/-	2.113e-05	28.69	+/-	3.93	0.00017142	+/-	1.802e-05	20.14	+/-	6.96	3.585e-05	+/-	7.09e-06
Altaians	Lithuanians	Evens	success	decay rates inconsistent	7.4e-24	10.63	11.01	2.89	0.45	22.4	+/-	2.11	0.00028803	+/-	1.959e-05	31.71	+/-	2.88	0.00019373	+/-	1.495e-05	20.14	+/-	6.96	3.585e-05	+/-	7.09e-06
Altaians	Germans	Evens	success	decay rates inconsistent	2.9e-15	8.59	8.45	2.89	0.43	23	+/-	2.68	0.00028097	+/-	1.918e-05	31.12	+/-	3.68	0.00017202	+/-	1.674e-05	20.14	+/-	6.96	3.585e-05	+/-	7.09e-06
Altaians	Karelians	Han	success	decay rates similar	3e-19	9.59	6.7	4.67	0.2	29	+/-	3.02	0.00027904	+/-	2.412e-05	29.17	+/-	4.36	0.00012827	+/-	1.752e-05	23.76	+/-	5.09	3.629e-05	+/-	5.24e-06
Altaians	Russians	Evens	success	decay rates inconsistent	1.9e-17	9.16	8.28	2.89	0.35	23.29	+/-	2.54	0.0002784	+/-	2.018e-05	28.83	+/-	3.48	0.00015653	+/-	1.67e-05	20.14	+/-	6.96	3.585e-05	+/-	7.09e-06
Altaians	Northern Russians	Han	success	decay rates similar	1.4e-16	8.94	5.93	4.67	0.19	27.96	+/-	3.13	0.00027794	+/-	2.697e-05	28.65	+/-	4.83	0.00013425	+/-	2.157e-05	23.76	+/-	5.09	3.629e-05	+/-	5.24e-06
Altaians	Spaniards	Evenkis	success	decay rates inconsistent	4.5e-09	6.77	9.49	4.56	0.53	24.18	+/-	3.57	0.00027033	+/-	3.518e-05	34.72	+/-	3.66	0.00020975	+/-	1.99e-05	20.11	+/-	4.41	2.724e-05	+/-	5.62e-06
Altaians	Estonians	Evens	success	decay rates inconsistent	2.7e-15	8.6	6.32	2.89	0.34	22.54	+/-	2.62	0.00026955	+/-	2.148e-05	28.41	+/-	4.5	0.00015351	+/-	2.196e-05	20.14	+/-	6.96	3.585e-05	+/-	7.09e-06
Altaians	Mordovians	Evens	success	decay rates inconsistent	2.1e-16	8.89	9.53	2.89	0.39	23.59	+/-	2.65	0.00025601	+/-	2.085e-05	29.83	+/-	3.13	0.0001438	+/-	1.224e-05	20.14	+/-	6.96	3.585e-05	+/-	7.09e-06
Altaians	Hungarians	Evenkis	success	decay rates inconsistent	2.9e-12	7.76	10.54	4.56	0.36	22.57	+/-	2.91	0.00025245	+/-	2.571e-05	28.88	+/-	2.74	0.00017166	+/-	1.314e-05	20.11	+/-	4.41	2.724e-05	+/-	5.62e-06
Altaians	Swedes	Evenkis	success	decay rates inconsistent	6.2e-08	6.38	7.31	4.56	0.35	22.45	+/-	3.52	0.00025051	+/-	3.014e-05	28.69	+/-	3.93	0.00017142	+/-	1.802e-05	20.11	+/-	4.41	2.724e-05	+/-	5.62e-06
Altaians	Vepsians	Evens	success	decay rates inconsistent	1.2e-23	10.59	8.65	2.89	0.36	23.68	+/-	2.24	0.00025022	+/-	1.667e-05	29.01	+/-	3.36	0.00013058	+/-	1.172e-05	20.14	+/-	6.96	3.585e-05	+/-	7.09e-06
Altaians	Evenkis	Latvians	success	decay rates inconsistent	3.7e-08	6.46	4.56	10.05	0.41	22.29	+/-	3.45	0.00024967	+/-	3.524e-05	20.11	+/-	4.41	2.724e-05	+/-	5.62e-06	30.35	+/-	3.02	0.00017776	+/-	1.701e-05
Altaians	Finns	Evens	success	decay rates inconsistent	1.4e-11	7.57	7.11	2.89	0.37	22.25	+/-	2.94	0.00024929	+/-	2.156e-05	29.39	+/-	4.13	0.00014469	+/-	1.916e-05	20.14	+/-	6.96	3.585e-05	+/-	7.09e-06
Altaians	Evenkis	French Basques	success	decay rates inconsistent	4.5e-11	7.41	4.56	8.37	0.36	21.15	+/-	2.86	0.00024871	+/-	2.791e-05	20.11	+/-	4.41	2.724e-05	+/-	5.62e-06	29.05	+/-	3.47	0.00018418	+/-	1.96e-05
Altaians	Lithuanians	Evenkis	success	decay rates inconsistent	9e-10	7	11.01	4.56	0.45	21.91	+/-	3.13	0.00024462	+/-	2.933e-05	31.71	+/-	2.88	0.00019373	+/-	1.495e-05	20.11	+/-	4.41	2.724e-05	+/-	5.62e-06
Altaians	Northern Russians	Evens	success	decay rates inconsistent	2.4e-15	8.62	5.93	2.89	0.35	22.71	+/-	2.64	0.00024374	+/-	2.1e-05	28.65	+/-	4.83	0.00013425	+/-	2.157e-05	20.14	+/-	6.96	3.585e-05	+/-	7.09e-06
Altaians	Karelians	Evens	success	decay rates inconsistent	1.1e-22	10.38	6.7	2.89	0.37	23.29	+/-	2.24	0.00023934	+/-	1.609e-05	29.17	+/-	4.36	0.00012827	+/-	1.752e-05	20.14	+/-	6.96	3.585e-05	+/-	7.09e-06
Altaians	Evenkis	Russians	success	decay rates inconsistent	1.2e-10	7.28	4.56	8.28	0.36	22.38	+/-	3.08	0.00023381	+/-	2.635e-05	20.11	+/-	4.41	2.724e-05	+/-	5.62e-06	28.83	+/-	3.48	0.00015653	+/-	1.67e-05
Altaians	Estonians	Evenkis	success	decay rates inconsistent	1.5e-08	6.6	6.32	4.56	0.34	22.24	+/-	3.37	0.00023373	+/-	2.834e-05	28.41	+/-	4.5	0.00015351	+/-	2.196e-05	20.11	+/-	4.41	2.724e-05	+/-	5.62e-06
Altaians	Evenkis	Germans	success	decay rates inconsistent	1.9e-10	7.21	4.56	8.45	0.43	21.85	+/-	3.03	0.00023346	+/-	2.4e-05	20.11	+/-	4.41	2.724e-05	+/-	5.62e-06	31.12	+/-	3.68	0.00017202	+/-	1.674e-05
Altaians	Kola Saami	Han	success	decay rates similar	2.1e-21	10.09	6.36	4.67	0.23	29.79	+/-	2.95	0.00022851	+/-	2.174e-05	27.29	+/-	4.29	8.706e-05	+/-	1.232e-05	23.76	+/-	5.09	3.629e-05	+/-	5.24e-06
Altaians	Mordovians	Evenkis	success	decay rates inconsistent	1.2e-12	7.87	9.53	4.56	0.39	22.63	+/-	2.87	0.0002157	+/-	2.217e-05	29.83	+/-	3.13	0.0001438	+/-	1.224e-05	20.11	+/-	4.41	2.724e-05	+/-	5.62e-06
Altaians	Evenkis	Finns	success	decay rates inconsistent	6.1e-09	6.73	4.56	7.11	0.38	21.49	+/-	3.19	0.00021003	+/-	2.548e-05	20.11	+/-	4.41	2.724e-05	+/-	5.62e-06	29.39	+/-	4.13	0.00014469	+/-	1.916e-05
Altaians	Northern Russians	Evenkis	success	decay rates inconsistent	2.5e-08	6.52	5.93	4.56	0.35	22.34	+/-	3.43	0.00020947	+/-	2.618e-05	28.65	+/-	4.83	0.00013425	+/-	2.157e-05	20.11	+/-	4.41	2.724e-05	+/-	5.62e-06
Altaians	Komis	Han	success	decay rates similar	4.3e-18	9.31	6.92	4.67	0.06	25.19	+/-	2.7	0.00020765	+/-	1.727e-05	24.03	+/-	3.47	8.354e-05	+/-	1.107e-05	23.76	+/-	5.09	3.629e-05	+/-	5.24e-06
Altaians	Evenkis	Vepsas	success	decay rates inconsistent	4.6e-13	7.99	4.56	8.65	0.36	22.55	+/-	2.82	0.00020545	+/-	2.103e-05	20.11	+/-	4.41	2.724e-05	+/-	5.62e-06	29.01	+/-	3.36	0.00013058	+/-	1.172e-05
Altaians	Karelians	Evenkis	success	decay rates inconsistent	1.2e-09	6.96	6.7	4.56	0.37	22.62	+/-	3.25	0.0002042	+/-	2.453e-05	29.17	+/-	4.36	0.00012827	+/-	1.752e-05	20.11	+/-	4.41	2.724e-05	+/-	5.62e-06
Altaians	Tatars	Han	success	decay rates similar	2.1e-16	8.89	5.3	4.67	0.17	27.11	+/-	3.05	0.00020057	+/-	2.176e-05	28.26	+/-	5.33	8.677e-05	+/-	1.597e-05	23.76	+/-	5.09	3.629e-05	+/-	5.24e-06
Altaians	Udmurts	Han	success	decay rates similar	7.5e-13	7.93	4.84	4.67	0.19	28.39	+/-	3.58	0.0001914	+/-	1.996e-05	28.74	+/-	5.94	7.161e-05	+/-	1.241e-05	23.76	+/-	5.09	3.629e-05	+/-	5.24e-06
Altaians	Komis	Evens	success	decay rates similar	4e-20	9.8	6.92	2.89	0.18	20.5	+/-	2.09	0.00018259	+/-	1.537e-05	24.03	+/-	3.47	8.354e-05	+/-	1.107e-05	20.14	+/-	6.96	3.585e-05	+/-	7.09e-06
Altaians	Evens	Kola Saami	success	decay rates inconsistent	2e-09	6.89	2.89	6.36	0.3	22.31	+/-	3.24	0.00017763	+/-	2.054e-05	20.14	+/-	6.96	3.585e-05	+/-	7.09e-06	27.29	+/-	4.29	8.706e-05	+/-	1.232e-05
Altaians	Tatars	Evens	success	decay rates inconsistent	8.9e-13	7.91	5.3	2.89	0.34	20.91	+/-	2.64	0.000168	+/-	1.655e-05	28.26	+/-	5.33	8.677e-05	+/-	1.597e-05	20.14	+/-	6.96	3.585e-05	+/-	7.09e-06
Altaians	Swedish Saami	Han	success	decay rates similar	2e-08	6.55	4.18	4.67	0.16	26.15	+/-	3.99	0.00016704	+/-	2.147e-05	27.8	+/-	6.65	5.824e-05	+/-	1.253e-05	23.76	+/-	5.09	3.629e-05	+/-	5.24e-06
Altaians	Udmurts	Evens	success	decay rates inconsistent	2.3e-07	6.18	4.84	2.89	0.35	22.93	+/-	3.71	0.00016417	+/-	2.011e-05	28.74	+/-	5.94	7.161e-05	+/-	1.241e-05	20.14	+/-	6.96	3.585e-05	+/-	7.09e-06
Altaians	Komis	Evenkis	success	decay rates similar	3e-11	7.46	6.92	4.56	0.21	19.51	+/-	2.61	0.00015085	+/-	1.806e-05	24.03	+/-	3.47	8.354e-05	+/-	1.107e-05	20.11	+/-	4.41	2.724e-05	+/-	5.62e-06
Altaians	Evenkis	Kola Saami	success	decay rates inconsistent	6.2e-05	5.22	4.56	6.36	0.3	21.56	+/-	4.13	0.00014937	+/-	2.574e-05	20.11	+/-	4.41	2.724e-05	+/-	5.62e-06	27.29	+/-	4.29	8.706e-05	+/-	1.232e-05
Altaians	Tatars	Evenkis	success	decay rates inconsistent	5e-08	6.41	5.3	4.56	0.34	21.42	+/-	3.34	0.00014771	+/-	1.912e-05	28.26	+/-	5.33	8.677e-05	+/-	1.597e-05	20.11	+/-	4.41	2.724e-05	+/-	5.62e-06
Altaians	Spaniards	Khanty	success	decay rates similar	0.0055	4.32	9.49	2.32	0.1	35.87	+/-	7.96	0.00014771	+/-	3.42e-05	34.72	+/-	3.66	0.00020975	+/-	1.99e-05	38.51	+/-	14.96	1.948e-05	+/-	8.4e-06
Altaians	Swedish Saami	Evens	success	decay rates inconsistent	1.2e-10	7.28	4.18	2.89	0.32	21.84	+/-	3	0.00014721	+/-	1.601e-05	27.8	+/-	6.65	5.824e-05	+/-	1.253e-05	20.14	+/-	6.96	3.585e-05	+/-	7.09e-06
Altaians	Khanty	Latvians	success	decay rates similar	1.7e-06	5.86	2.32	10.05	0.24	35.77	+/-	5.53	0.00014457	+/-	2.468e-05	38.51	+/-	14.96	1.948e-05	+/-	8.4e-06	30.35	+/-	3.02	0.00017776	+/-	1.701e-05
Altaians	Swedes	Khanty	success	decay rates inconsistent	0.019	4.04	7.31	2.32	0.29	34.65	+/-	8.42	0.00014048	+/-	3.481e-05	28.69	+/-	3.93	0.00017142	+/-	1.802e-05	38.51	+/-	14.96	1.948e-05	+/-	8.4e-06
Altaians	Khanty	French Basques	success	decay rates inconsistent	0.0013	4.63	2.32	8.37	0.28	32.32	+/-	6.98	0.00013899	+/-	2.86e-05	38.51	+/-	14.96	1.948e-05	+/-	8.4e-06	29.05	+/-	3.47	0.00018418	+/-	1.96e-05
Altaians	Khanty	Germans	success	decay rates similar	0.011	4.17	2.32	8.45	0.21	34.33	+/-	7.82	0.00013189	+/-	3.163e-05	38.51	+/-	14.96	1.948e-05	+/-	8.4e-06	31.12	+/-	3.68	0.00017202	+/-	1.674e-05
Altaians	Hungarians	Khanty	success	decay rates inconsistent	4.8e-05	5.27	10.54	2.32	0.29	31.86	+/-	6.04	0.0001295	+/-	2.333e-05	28.88	+/-	2.74	0.00017166	+/-	1.314e-05	38.51	+/-	14.96	1.948e-05	+/-	8.4e-06
Altaians	Udmurts	Evenkis	success	decay rates inconsistent	8.8e-06	5.57	4.84	4.56	0.35	20.46	+/-	3.67	0.00012528	+/-	1.935e-05	28.74	+/-	5.94	7.161e-05	+/-	1.241e-05	20.11	+/-	4.41	2.724e-05	+/-	5.62e-06
Altaians	Khanty	Russians	success	decay rates inconsistent	0.0067	4.28	2.32	8.28	0.29	35.15	+/-	8.21	0.00012351	+/-	2.889e-05	38.51	+/-	14.96	1.948e-05	+/-	8.4e-06	28.83	+/-	3.48	0.00015653	+/-	1.67e-05
Altaians	Khanty	Vepsas	success	decay rates inconsistent	0.00039	4.87	2.32	8.65	0.32	39.88	+/-	7.8	0.00012049	+/-	2.474e-05	38.51	+/-	14.96	1.948e-05	+/-	8.4e-06	29.01	+/-	3.36	0.00013058	+/-	1.172e-05
Altaians	Estonians	Khanty	success	decay rates inconsistent	0.012	4.14	6.32	2.32	0.3	33.61	+/-	8.11	0.00011947	+/-	2.747e-05	28.41	+/-	4.5	0.00015351	+/-	2.196e-05	38.51	+/-	14.96	1.948e-05	+/-	8.4e-06
Altaians	Swedish Saami	Evenkis	success	decay rates inconsistent	2.1e-07	6.19	4.18	4.56	0.32	21	+/-	3.39	0.00011751	+/-	1.578e-05	27.8	+/-	6.65	5.824e-05	+/-	1.253e-05	20.11	+/-	4.41	2.724e-05	+/-	5.62e-06
Altaians	Lithuanians	Khanty	success	decay rates inconsistent	0.001	4.68	11.01	2.32	0.3	28.6	+/-	6.12	0.00011538	+/-	2.357e-05	31.71	+/-	2.88	0.00019373	+/-	1.495e-05	38.51	+/-	14.96	1.948e-05	+/-	8.4e-06
Altaians	Northern Russians	Khanty	success	decay rates inconsistent	0.026	3.96	5.93	2.32	0.29	35.49	+/-	8.59	0.00010917	+/-	2.754e-05	28.65	+/-	4.83	0.00013425	+/-	2.157e-05	38.51	+/-	14.96	1.948e-05	+/-	8.4e-06
Altaians	Mordovians	Khanty	success	decay rates inconsistent	0.00019	5.01	9.53	2.32	0.25	35.18	+/-	6.96	0.00010883	+/-	2.172e-05	29.83	+/-	3.13	0.0001438	+/-	1.224e-05	38.51	+/-	14.96	1.948e-05	+/-	8.4e-06
Altaians	Tatars	Khanty	success	decay rates inconsistent	0.026	3.96	5.3	2.32	0.34	39.73	+/-	8.67	7.39e-05	+/-	1.866e-05	28.26	+/-	5.33	8.677e-05	+/-	1.597e-05	38.51	+/-	14.96	1.948e-05	+/-	8.4e-06
Altaians	Komis	Khanty	success	decay rates inconsistent	0.016	4.08	6.92	2.32	0.46	35.54	+/-	8	7.292e-05	+/-	1.787e-05	24.03	+/-	3.47	8.354e-05	+/-	1.107e-05	38.51	+/-	14.96	1.948e-05	+/-	8.4e-06
Altaians	Khanty	Evens	success	decay rates inconsistent	0.0031	4.44	2.32	2.89	0.63	21.97	+/-	4.92	5.476e-05	+/-	1.232e-05	38.51	+/-	14.96	1.948e-05	+/-	8.4e-06	20.14	+/-	6.96	3.585e-05	+/-	7.09e-06
Altaians	Swedish Saami	Spaniards	success	decay rates inconsistent	0.012	4.14	4.18	9.49	0.3	37.73	+/-	7.81	4.364e-05	+/-	1.054e-05	27.8	+/-	6.65	5.824e-05	+/-	1.253e-05	34.72	+/-	3.66	0.00020975	+/-	1.99e-05
Altaians	Spaniards	Udmurts	success	decay rates inconsistent	7.8e-06	5.59	9.49	4.84	0.38	42.02	+/-	7.51	3.562e-05	+/-	6.31e-06	34.72	+/-	3.66	0.00020975	+/-	1.99e-05	28.74	+/-	5.94	7.161e-05	+/-	1.241e-05
Altaians	Udmurts	French Basques	success	decay rates inconsistent	5.8e-08	6.39	4.84	8.37	0.26	22.39	+/-	3	2.471e-05	+/-	3.87e-06	28.74	+/-	5.94	7.161e-05	+/-	1.241e-05	29.05	+/-	3.47	0.00018418	+/-	1.96e-05
Altaians	Hungarians	Udmurts	success	decay rates similar	1.9e-10	7.21	10.54	4.84	0.07	26.99	+/-	3.74	2.45e-05	+/-	3.32e-06	28.88	+/-	2.74	0.00017166	+/-	1.314e-05	28.74	+/-	5.94	7.161e-05	+/-	1.241e-05
Altaians	Udmurts	Lithuanians	success	decay rates similar	1.3e-08	6.61	4.84	11.01	0.18	26.6	+/-	3.06	2.368e-05	+/-	3.58e-06	28.74	+/-	5.94	7.161e-05	+/-	1.241e-05	31.71	+/-	2.88	0.00019373	+/-	1.495e-05
Altaians	Germans	Kola Saami	success	decay rates similar	0.0085	4.22	8.45	6.36	0.24	34.8	+/-	8.24	2.123e-05	+/-	4.27e-06	31.12	+/-	3.68	0.00017202	+/-	1.674e-05	27.29	+/-	4.29	8.706e-05	+/-	1.232e-05
Altaians	Swedes	Udmurts	success	decay rates similar	0.00018	5.02	7.31	4.84	0.21	23.28	+/-	4.03	2.086e-05	+/-	4.15e-06	28.69	+/-	3.93	0.00017142	+/-	1.802e-05	28.74	+/-	5.94	7.161e-05	+/-	1.241e-05
Altaians	Tatars	Hungarians	success	decay rates similar	1.8e-06	5.84	5.3	10.54	0.08	30.49	+/-	3.91	2.018e-05	+/-	3.46e-06	28.26	+/-	5.33	8.677e-05	+/-	1.597e-05	28.88	+/-	2.74	0.00017166	+/-	1.314e-05
Altaians	Udmurts	Russians	success	decay rates similar	1.4e-06	5.88	4.84	8.28	0	28.74	+/-	4.17	1.951e-05	+/-	3.32e-06	28.74	+/-	5.94	7.161e-05	+/-	1.241e-05	28.83	+/-	3.48	0.00015653	+/-	1.67e-05
Altaians	Udmurts	Germans	success	decay rates similar	9.2e-06	5.56	4.84	8.45	0.2	25.57	+/-	4.53	1.945e-05	+/-	3.5e-06	28.74	+/-	5.94	7.161e-05	+/-	1.241e-05	31.12	+/-	3.68	0.00017202	+/-	1.674e-05
Altaians	Estonians	Udmurts	success	decay rates similar	3e-07	6.13	6.32	4.84	0.08	26.55	+/-	4.11	1.846e-05	+/-	3.01e-06	28.41	+/-	4.5	0.00015351	+/-	2.196e-05	28.74	+/-	5.94	7.161e-05	+/-	1.241e-05
Altaians	Hungarians	Kola Saami	success	decay rates similar	0.00017	5.03	10.54	6.36	0.11	25.79	+/-	5.13	1.806e-05	+/-	2.67e-06	28.88	+/-	2.74	0.00017166	+/-	1.314e-05	27.29	+/-	4.29	8.706e-05	+/-	1.232e-05
Altaians	Hungarians	Komis	success	decay rates inconsistent	0.0001	5.13	10.54	6.92	0.54	42.02	+/-	6.81	1.717e-05	+/-	3.35e-06	28.88	+/-	2.74	0.00017166	+/-	1.314e-05	24.03	+/-	3.47	8.354e-05	+/-	1.107e-05
Altaians	Tatars	French Basques	success	decay rates inconsistent	0.02	4.03	5.3	8.37	0.32	21.09	+/-	5.23	1.52e-05	+/-	3.53e-06	28.26	+/-	5.33	8.677e-05	+/-	1.597e-05	29.05	+/-	3.47	0.00018418	+/-	1.96e-05
Altaians	Russians	Kola Saami	success	decay rates similar	0.045	3.83	8.28	6.36	0.05	27.6	+/-	7.01	1.27e-05	+/-	3.32e-06	28.83	+/-	3.48	0.00015653	+/-	1.67e-05	27.29	+/-	4.29	8.706e-05	+/-	1.232e-05
Altaians	Mordovians	Udmurts	success	decay rates similar	0.041	3.85	9.53	4.84	0.17	25.14	+/-	5	1.208e-05	+/-	3.13e-06	29.83	+/-	3.13	0.0001438	+/-	1.224e-05	28.74	+/-	5.94	7.161e-05	+/-	1.241e-05
Altaians	Estonians	Komis	success	decay rates inconsistent	0.022	4	6.32	6.92	0.55	42.07	+/-	9.73	1.144e-05	+/-	2.86e-06	28.41	+/-	4.5	0.00015351	+/-	2.196e-05	24.03	+/-	3.47	8.354e-05	+/-	1.107e-05
Bashkirs	Evens	French Basques	success	decay rates similar	8.5e-43	14.13	10.3	7.89	0.17	24.07	+/-	1.7	0.00042169	+/-	2.637e-05	25.56	+/-	2.48	0.00014947	+/-	1.316e-05	21.64	+/-	2.74	7.64e-05	+/-	9e-06
Bashkirs	Spaniards	Han	success	decay rates similar	1.3e-59	16.64	7.12	9.95	0.17	25.98	+/-	1.56	0.00041007	+/-	2.011e-05	22.98	+/-	3.23	7.64e-05	+/-	8.06e-06	27.3	+/-	2.74	0.00014882	+/-	1.01e-05
Bashkirs	Hungarians	Evens	success	decay rates similar	2.4e-55	16.04	7.5	10.3	0.17	24.22	+/-	1.51	0.00040701	+/-	2.192e-05	21.51	+/-	2.87	7.05e-05	+/-	5.48e-06	25.56	+/-	2.48	0.00014947	+/-	1.316e-05
Bashkirs	Estonians	Kets	success	decay rates inconsistent	6.9e-28	11.47	8.35	3.61	0.44	20.28	+/-	1.64	0.00016514	+/-	1.44e-05	16.86	+/-	2.02	5.274e-05	+/-	5.58e-06	26.45	+/-	7.32	3.755e-05	+/-	8.71e-06
Bashkirs	Estonians	Udmurts	success	decay rates inconsistent	1.7e-12	7.83	8.35	2.55	0.26	21.96	+/-	2.62	2.691e-05	+/-	3.43e-06	16.86	+/-	2.02	5.274e-05	+/-	5.58e-06	20.66	+/-	8.09	1.016e-05	+/-	3.44e-06
Bashkirs	Estonians	Khanty	success	decay rates inconsistent	5.4e-19	9.53	8.35	3.43	0.4	19.73	+/-	1.9	0.00010962	+/-	1.15e-05	16.86	+/-	2.02	5.274e-05	+/-	5.58e-06	25.39	+/-	4.15	1.84e-05	+/-	5.37e-06
Bashkirs	Estonians	Nganassans	success	decay rates inconsistent	3.2e-43	14.2	8.35	10.4	0.3	20.1	+/-	1.37	0.00022807	+/-	1.606e-05	16.86	+/-	2.02	5.274e-05	+/-	5.58e-06	22.84	+/-	2	6.956e-05	+/-	6.69e-06
Bashkirs	Estonians	Evens	success	decay rates inconsistent	2.1e-41	13.9	8.35	10.3	0.41	19.91	+/-	1.32	0.00032103	+/-	2.309e-05	16.86	+/-	2.02	5.274e-05	+/-	5.58e-06	25.56	+/-	2.48	0.00014947	+/-	1.316e-05
Bashkirs	Estonians	Han	success	decay rates inconsistent	7e-55	15.97	8.35	9.95	0.47	21.54	+/-	1.12	0.00032143	+/-	2.012e-05	16.86	+/-	2.02	5.274e-05	+/-	5.58e-06	27.3	+/-	2.74	0.00014882	+/-	1.01e-05
Bashkirs	Northern Russians	Kets	success	decay rates inconsistent	4.1e-17	9.07	6.39	3.61	0.49	20.15	+/-	2.2	0.00013238	+/-	1.459e-05	15.98	+/-	2.5	3.699e-05	+/-	4.69e-06	26.45	+/-	7.32	3.755e-05	+/-	8.71e-06
Bashkirs	Northern Russians	Udmurts	success	decay rates inconsistent	0.0015	4.6	6.39	2.55	0.34	22.47	+/-	4.88	1.601e-05	+/-	3.4e-06	15.98	+/-	2.5	3.699e-05	+/-	4.69e-06	20.66	+/-	8.09	1.016e-05	+/-	3.44e-06
Bashkirs	Spaniards	Evens	success	decay rates similar	3.1e-52	15.59	7.12	10.3	0.11	23.7	+/-	1.52	0.0004061	+/-	1.888e-05	22.98	+/-	3.23	7.64e-05	+/-	8.06e-06	25.56	+/-	2.48	0.00014947	+/-	1.316e-05
Bashkirs	Northern Russians	Khanty	success	decay rates inconsistent	3.8e-13	8.02	6.39	3.43	0.46	19.36	+/-	2.42	8.383e-05	+/-	1.024e-05	15.98	+/-	2.5	3.699e-05	+/-	4.69e-06	25.39	+/-	4.15	1.84e-05	+/-	5.37e-06
Bashkirs	Northern Russians	Nganassans	success	decay rates inconsistent	1.1e-29	11.82	6.39	10.4	0.35	19.61	+/-	1.66	0.00018702	+/-	1.47e-05	15.98	+/-	2.5	3.699e-05	+/-	4.69e-06	22.84	+/-	2	6.956e-05	+/-	6.69e-06
Bashkirs	Northern Russians	Evens	success	decay rates inconsistent	2.6e-31	12.13	6.39	10.3	0.46	19.2	+/-	1.58	0.00026658	+/-	2.112e-05	15.98	+/-	2.5	3.699e-05	+/-	4.69e-06	25.56	+/-	2.48	0.00014947	+/-	1.316e-05
Bashkirs	Northern Russians	Han	success	decay rates inconsistent	5.7e-50	15.25	6.39	9.95	0.52	20.89	+/-	1.35	0.00027168	+/-	1.781e-05	15.98	+/-	2.5	3.699e-05	+/-	4.69e-06	27.3	+/-	2.74	0.00014882	+/-	1.01e-05
Bashkirs	Swedish Saami	Kets	success	decay rates inconsistent	8.8e-07	5.96	2.55	3.61	0.36	20.09	+/-	3.37	6.585e-05	+/-	8.92e-06	28.77	+/-	11.26	1.895e-05	+/-	7.43e-06	26.45	+/-	7.32	3.755e-05	+/-	8.71e-06
Bashkirs	Swedish Saami	Hungarians	success	decay rates inconsistent	0.0037	4.4	2.55	7.5	0.29	26.54	+/-	6.03	4.303e-05	+/-	9.45e-06	28.77	+/-	11.26	1.895e-05	+/-	7.43e-06	21.51	+/-	2.87	7.05e-05	+/-	5.48e-06
Bashkirs	Swedish Saami	Lithuanians	success	decay rates inconsistent	0.028	3.95	2.55	10.43	0.35	24.48	+/-	5.28	4.246e-05	+/-	1.075e-05	28.77	+/-	11.26	1.895e-05	+/-	7.43e-06	20.14	+/-	1.93	7.437e-05	+/-	5.3e-06
Bashkirs	Swedish Saami	Khanty	success	decay rates inconsistent	4.3e-05	5.29	2.55	3.43	0.45	18.28	+/-	3.14	3.22e-05	+/-	6.09e-06	28.77	+/-	11.26	1.895e-05	+/-	7.43e-06	25.39	+/-	4.15	1.84e-05	+/-	5.37e-06
Bashkirs	Swedish Saami	Nganassans	success	decay rates inconsistent	3.8e-18	9.33	2.55	10.4	0.35	20.14	+/-	2.16	0.00010858	+/-	1.11e-05	28.77	+/-	11.26	1.895e-05	+/-	7.43e-06	22.84	+/-	2	6.956e-05	+/-	6.69e-06
Bashkirs	Swedish Saami	Evens	success	decay rates inconsistent	2.1e-22	10.32	2.55	10.3	0.35	20.14	+/-	1.95	0.00017014	+/-	1.423e-05	28.77	+/-	11.26	1.895e-05	+/-	7.43e-06	25.56	+/-	2.48	0.00014947	+/-	1.316e-05
Bashkirs	Swedish Saami	Han	success	decay rates inconsistent	1.4e-23	10.57	2.55	9.95	0.29	21.45	+/-	2.03	0.00017214	+/-	1.153e-05	28.77	+/-	11.26	1.895e-05	+/-	7.43e-06	27.3	+/-	2.74	0.00014882	+/-	1.01e-05
Bashkirs	Mordovians	Kets	success	decay rates inconsistent	6.1e-13	7.96	5.95	3.61	0.32	22.6	+/-	2.23	0.00015218	+/-	1.912e-05	19.21	+/-	3.23	4.562e-05	+/-	6.64e-06	26.45	+/-	7.32	3.755e-05	+/-	8.71e-06
Bashkirs	Han	French Basques	success	decay rates similar	5.6e-39	13.5	9.95	7.89	0.23	25.1	+/-	1.86	0.000406	+/-	2.943e-05	27.3	+/-	2.74	0.00014882	+/-	1.01e-05	21.64	+/-	2.74	7.64e-05	+/-	9e-06
Bashkirs	Mordovians	Khanty	success	decay rates inconsistent	8.9e-13	7.91	5.95	3.43	0.28	20.84	+/-	2.63	9.28e-05	+/-	1.151e-05	19.21	+/-	3.23	4.562e-05	+/-	6.64e-06	25.39	+/-	4.15	1.84e-05	+/-	5.37e-06
Bashkirs	Hungarians	Han	success	decay rates similar	9.2e-56	16.1	7.5	9.95	0.24	25.52	+/-	1.59	0.0003946	+/-	1.786e-05	21.51	+/-	2.87	7.05e-05	+/-	5.48e-06	27.3	+/-	2.74	0.00014882	+/-	1.01e-05
Bashkirs	Mordovians	Evens	success	decay rates inconsistent	5.5e-36	12.98	5.95	10.3	0.28	21.87	+/-	1.68	0.00031226	+/-	2.383e-05	19.21	+/-	3.23	4.562e-05	+/-	6.64e-06	25.56	+/-	2.48	0.00014947	+/-	1.316e-05
Bashkirs	Mordovians	Han	success	decay rates inconsistent	8.2e-34	12.59	5.95	9.95	0.35	23.88	+/-	1.53	0.00031103	+/-	2.47e-05	19.21	+/-	3.23	4.562e-05	+/-	6.64e-06	27.3	+/-	2.74	0.00014882	+/-	1.01e-05
Bashkirs	Karelians	Kets	success	decay rates inconsistent	8.9e-15	8.47	4.61	3.61	0.44	20.29	+/-	2.4	0.00013414	+/-	1.44e-05	16.82	+/-	3.65	3.815e-05	+/-	5.75e-06	26.45	+/-	7.32	3.755e-05	+/-	8.71e-06
Bashkirs	Karelians	Khanty	success	decay rates inconsistent	1.1e-12	7.89	4.61	3.43	0.41	20.55	+/-	2.61	8.928e-05	+/-	1.072e-05	16.82	+/-	3.65	3.815e-05	+/-	5.75e-06	25.39	+/-	4.15	1.84e-05	+/-	5.37e-06
Bashkirs	Karelians	Nganassans	success	decay rates inconsistent	1.3e-25	11	4.61	10.4	0.3	19.91	+/-	1.69	0.00019187	+/-	1.744e-05	16.82	+/-	3.65	3.815e-05	+/-	5.75e-06	22.84	+/-	2	6.956e-05	+/-	6.69e-06
Bashkirs	Karelians	Evens	success	decay rates inconsistent	1.5e-26	11.2	4.61	10.3	0.41	19.49	+/-	1.69	0.00027225	+/-	2.432e-05	16.82	+/-	3.65	3.815e-05	+/-	5.75e-06	25.56	+/-	2.48	0.00014947	+/-	1.316e-05
Bashkirs	Karelians	Han	success	decay rates inconsistent	5.4e-37	13.16	4.61	9.95	0.47	21.44	+/-	1.44	0.00027681	+/-	2.104e-05	16.82	+/-	3.65	3.815e-05	+/-	5.75e-06	27.3	+/-	2.74	0.00014882	+/-	1.01e-05
Bashkirs	Lithuanians	Evens	success	decay rates similar	3e-57	16.31	10.43	10.3	0.24	22.13	+/-	1.36	0.00039243	+/-	2.026e-05	20.14	+/-	1.93	7.437e-05	+/-	5.3e-06	25.56	+/-	2.48	0.00014947	+/-	1.316e-05
Bashkirs	Swedes	Evens	success	decay rates similar	1.9e-44	14.4	11.12	10.3	0.21	23.01	+/-	1.6	0.00038305	+/-	2.336e-05	20.74	+/-	1.86	6.636e-05	+/-	5.13e-06	25.56	+/-	2.48	0.00014947	+/-	1.316e-05
Bashkirs	Kets	Komis	success	decay rates inconsistent	6.6e-09	6.71	3.61	4.73	0.65	20.26	+/-	3.02	8.944e-05	+/-	1.272e-05	26.45	+/-	7.32	3.755e-05	+/-	8.71e-06	13.48	+/-	2.85	1.414e-05	+/-	2.56e-06
Bashkirs	Kets	Lithuanians	success	decay rates inconsistent	7.3e-31	12.04	3.61	10.43	0.29	19.67	+/-	1.54	0.00017638	+/-	1.464e-05	26.45	+/-	7.32	3.755e-05	+/-	8.71e-06	20.14	+/-	1.93	7.437e-05	+/-	5.3e-06
Bashkirs	Kets	Latvians	success	decay rates inconsistent	2.6e-21	10.07	3.61	6.67	0.38	19.34	+/-	1.76	0.00017454	+/-	1.733e-05	26.45	+/-	7.32	3.755e-05	+/-	8.71e-06	17.96	+/-	2.69	6.964e-05	+/-	8.6e-06
Bashkirs	Hungarians	Nganassans	success	decay rates similar	3.7e-44	14.35	7.5	10.4	0.06	22.26	+/-	1.55	0.0002572	+/-	1.65e-05	21.51	+/-	2.87	7.05e-05	+/-	5.48e-06	22.84	+/-	2	6.956e-05	+/-	6.69e-06
Bashkirs	Kets	Germans	success	decay rates inconsistent	1.1e-22	10.38	3.61	7.02	0.29	22.16	+/-	2.13	0.00017885	+/-	1.723e-05	26.45	+/-	7.32	3.755e-05	+/-	8.71e-06	19.78	+/-	2.82	6.055e-05	+/-	7.29e-06
Bashkirs	Kets	Finns	success	decay rates inconsistent	5.4e-21	10	3.61	6.92	0.56	19.64	+/-	1.96	0.00013728	+/-	1.276e-05	26.45	+/-	7.32	3.755e-05	+/-	8.71e-06	14.93	+/-	2.16	3.939e-05	+/-	4.74e-06
Bashkirs	Kets	Vepsas	success	decay rates inconsistent	8.4e-17	8.99	3.61	6.47	0.45	21.41	+/-	2.25	0.00014156	+/-	1.574e-05	26.45	+/-	7.32	3.755e-05	+/-	8.71e-06	16.76	+/-	2.59	3.692e-05	+/-	4.28e-06
Bashkirs	Kets	Russians	success	decay rates inconsistent	2.8e-16	8.86	3.61	7.89	0.31	21.51	+/-	1.63	0.00017136	+/-	1.934e-05	26.45	+/-	7.32	3.755e-05	+/-	8.71e-06	19.29	+/-	2.37	5.695e-05	+/-	7.22e-06
Bashkirs	Nganasans	French Basques	success	decay rates similar	6.5e-34	12.61	10.4	7.89	0.08	21.13	+/-	1.68	0.00025198	+/-	1.775e-05	22.84	+/-	2	6.956e-05	+/-	6.69e-06	21.64	+/-	2.74	7.64e-05	+/-	9e-06
Bashkirs	Spaniards	Nganassans	success	decay rates similar	1.6e-39	13.59	7.12	10.4	0.09	20.94	+/-	1.54	0.00024804	+/-	1.681e-05	22.98	+/-	3.23	7.64e-05	+/-	8.06e-06	22.84	+/-	2	6.956e-05	+/-	6.69e-06
Bashkirs	Lithuanians	Nganassans	success	decay rates similar	1.6e-35	12.9	10.43	10.4	0.16	19.48	+/-	1.4	0.00023996	+/-	1.86e-05	20.14	+/-	1.93	7.437e-05	+/-	5.3e-06	22.84	+/-	2	6.956e-05	+/-	6.69e-06
Bashkirs	Nganasans	Latvians	success	decay rates similar	2.4e-27	11.36	10.4	6.67	0.24	19.26	+/-	1.51	0.00023921	+/-	2.106e-05	22.84	+/-	2	6.956e-05	+/-	6.69e-06	17.96	+/-	2.69	6.964e-05	+/-	8.6e-06
Bashkirs	Nganasans	Germans	success	decay rates similar	3.7e-37	13.19	10.4	7.02	0.14	20.99	+/-	1.49	0.00023722	+/-	1.799e-05	22.84	+/-	2	6.956e-05	+/-	6.69e-06	19.78	+/-	2.82	6.055e-05	+/-	7.29e-06
Bashkirs	Hungarians	Komis	success	decay rates inconsistent	0.00019	5.01	7.5	4.73	0.62	25.53	+/-	4.55	1.785e-05	+/-	3.56e-06	21.51	+/-	2.87	7.05e-05	+/-	5.48e-06	13.48	+/-	2.85	1.414e-05	+/-	2.56e-06
Bashkirs	Swedes	Nganassans	success	decay rates similar	1.9e-37	13.24	11.12	10.4	0.1	20.59	+/-	1.53	0.00023569	+/-	1.78e-05	20.74	+/-	1.86	6.636e-05	+/-	5.13e-06	22.84	+/-	2	6.956e-05	+/-	6.69e-06
Bashkirs	Evens	Kola Saami	success	decay rates similar	2.1e-28	11.57	10.3	5.42	0.19	21.5	+/-	1.54	0.00023256	+/-	2.01e-05	25.56	+/-	2.48	0.00014947	+/-	1.316e-05	21.22	+/-	3.41	2.711e-05	+/-	5e-06
Bashkirs	Nganasans	Russians	success	decay rates similar	5.8e-38	13.32	10.4	7.89	0.17	21	+/-	1.3	0.00023192	+/-	1.741e-05	22.84	+/-	2	6.956e-05	+/-	6.69e-06	19.29	+/-	2.37	5.695e-05	+/-	7.22e-06
Bashkirs	Hungarians	Kola Saami	success	decay rates inconsistent	0.02	4.02	7.5	5.42	0.33	29.72	+/-	7.38	2.495e-05	+/-	3.49e-06	21.51	+/-	2.87	7.05e-05	+/-	5.48e-06	21.22	+/-	3.41	2.711e-05	+/-	5e-06
Bashkirs	Swedes	Han	success	decay rates inconsistent	1.5e-53	15.78	11.12	9.95	0.27	24.53	+/-	1.55	0.00037432	+/-	2.205e-05	20.74	+/-	1.86	6.636e-05	+/-	5.13e-06	27.3	+/-	2.74	0.00014882	+/-	1.01e-05
Bashkirs	Mordovians	Nganassans	success	decay rates similar	4e-23	10.47	5.95	10.4	0.17	21.25	+/-	1.94	0.0002044	+/-	1.952e-05	19.21	+/-	3.23	4.562e-05	+/-	6.64e-06	22.84	+/-	2	6.956e-05	+/-	6.69e-06
Bashkirs	Kets	French Basques	success	decay rates similar	3.2e-26	11.13	3.61	7.89	0.2	22.5	+/-	1.86	0.00019666	+/-	1.767e-05	26.45	+/-	7.32	3.755e-05	+/-	8.71e-06	21.64	+/-	2.74	7.64e-05	+/-	9e-06
Bashkirs	Kets	Hungarians	success	decay rates similar	1e-32	12.39	3.61	7.5	0.21	22.96	+/-	1.85	0.0001907	+/-	1.446e-05	26.45	+/-	7.32	3.755e-05	+/-	8.71e-06	21.51	+/-	2.87	7.05e-05	+/-	5.48e-06
Bashkirs	Kets	Spaniards	success	decay rates similar	1.6e-32	12.36	3.61	7.12	0.18	22.13	+/-	1.79	0.00018681	+/-	1.391e-05	26.45	+/-	7.32	3.755e-05	+/-	8.71e-06	22.98	+/-	3.23	7.64e-05	+/-	8.06e-06
Bashkirs	Kets	Swedes	success	decay rates similar	7.5e-22	10.19	3.61	11.12	0.24	21.91	+/-	2.04	0.00018076	+/-	1.773e-05	26.45	+/-	7.32	3.755e-05	+/-	8.71e-06	20.74	+/-	1.86	6.636e-05	+/-	5.13e-06
Bashkirs	Udmurts	Finns	success	decay rates inconsistent	0.0061	4.3	2.55	6.92	0.55	26.32	+/-	5.88	2.225e-05	+/-	5.18e-06	20.66	+/-	8.09	1.016e-05	+/-	3.44e-06	14.93	+/-	2.16	3.939e-05	+/-	4.74e-06
Bashkirs	Udmurts	Russians	success	decay rates inconsistent	0.00032	4.91	2.55	7.89	0.26	25.17	+/-	3.74	2.894e-05	+/-	5.9e-06	20.66	+/-	8.09	1.016e-05	+/-	3.44e-06	19.29	+/-	2.37	5.695e-05	+/-	7.22e-06
Bashkirs	Udmurts	Evens	success	decay rates inconsistent	9.4e-14	8.19	2.55	10.3	0.26	19.61	+/-	2.4	0.00016891	+/-	1.588e-05	20.66	+/-	8.09	1.016e-05	+/-	3.44e-06	25.56	+/-	2.48	0.00014947	+/-	1.316e-05
Bashkirs	Udmurts	Han	success	decay rates inconsistent	2.1e-25	10.96	2.55	9.95	0.28	21.1	+/-	1.92	0.0001721	+/-	1.288e-05	20.66	+/-	8.09	1.016e-05	+/-	3.44e-06	27.3	+/-	2.74	0.00014882	+/-	1.01e-05
Bashkirs	Komis	Lithuanians	success	decay rates inconsistent	0.027	3.96	4.73	10.43	0.4	16.77	+/-	4.24	1.47e-05	+/-	3.47e-06	13.48	+/-	2.85	1.414e-05	+/-	2.56e-06	20.14	+/-	1.93	7.437e-05	+/-	5.3e-06
Bashkirs	Komis	Khanty	success	decay rates inconsistent	1.1e-05	5.53	4.73	3.43	0.61	20.15	+/-	3.64	5.181e-05	+/-	8.76e-06	13.48	+/-	2.85	1.414e-05	+/-	2.56e-06	25.39	+/-	4.15	1.84e-05	+/-	5.37e-06
Bashkirs	Komis	Nganassans	success	decay rates inconsistent	1.9e-22	10.32	4.73	10.4	0.52	19.57	+/-	1.9	0.00013531	+/-	1.163e-05	13.48	+/-	2.85	1.414e-05	+/-	2.56e-06	22.84	+/-	2	6.956e-05	+/-	6.69e-06
Bashkirs	Komis	Evens	success	decay rates inconsistent	6.1e-33	12.43	4.73	10.3	0.62	19.44	+/-	1.56	0.00020707	+/-	1.481e-05	13.48	+/-	2.85	1.414e-05	+/-	2.56e-06	25.56	+/-	2.48	0.00014947	+/-	1.316e-05
Bashkirs	Komis	Han	success	decay rates inconsistent	4.5e-37	13.17	4.73	9.95	0.68	21.19	+/-	1.54	0.0002097	+/-	1.592e-05	13.48	+/-	2.85	1.414e-05	+/-	2.56e-06	27.3	+/-	2.74	0.00014882	+/-	1.01e-05
Bashkirs	Komis	French Basques	success	decay rates inconsistent	0.0041	4.38	4.73	7.89	0.56	23.99	+/-	4.26	1.873e-05	+/-	4.27e-06	13.48	+/-	2.85	1.414e-05	+/-	2.56e-06	21.64	+/-	2.74	7.64e-05	+/-	9e-06
Bashkirs	Lithuanians	Khanty	success	decay rates inconsistent	2e-17	9.15	10.43	3.43	0.29	18.98	+/-	2.08	0.00011345	+/-	1.188e-05	20.14	+/-	1.93	7.437e-05	+/-	5.3e-06	25.39	+/-	4.15	1.84e-05	+/-	5.37e-06
Bashkirs	Lithuanians	Han	success	decay rates inconsistent	2.9e-65	17.4	10.43	9.95	0.3	23.87	+/-	1.36	0.00039071	+/-	2.245e-05	20.14	+/-	1.93	7.437e-05	+/-	5.3e-06	27.3	+/-	2.74	0.00014882	+/-	1.01e-05
Bashkirs	Khanty	Latvians	success	decay rates inconsistent	2.1e-15	8.63	3.43	6.67	0.34	20.29	+/-	2.21	0.0001244	+/-	1.441e-05	25.39	+/-	4.15	1.84e-05	+/-	5.37e-06	17.96	+/-	2.69	6.964e-05	+/-	8.6e-06
Bashkirs	Khanty	Finns	success	decay rates inconsistent	4.5e-11	7.41	3.43	6.92	0.52	18.96	+/-	2.46	8.654e-05	+/-	1.168e-05	25.39	+/-	4.15	1.84e-05	+/-	5.37e-06	14.93	+/-	2.16	3.939e-05	+/-	4.74e-06
Bashkirs	Khanty	Vepsas	success	decay rates inconsistent	7.6e-10	7.02	3.43	6.47	0.41	20.13	+/-	2.62	8.492e-05	+/-	1.209e-05	25.39	+/-	4.15	1.84e-05	+/-	5.37e-06	16.76	+/-	2.59	3.692e-05	+/-	4.28e-06
Bashkirs	Khanty	Russians	success	decay rates inconsistent	1.8e-15	8.65	3.43	7.89	0.27	21.14	+/-	1.47	0.00011332	+/-	1.31e-05	25.39	+/-	4.15	1.84e-05	+/-	5.37e-06	19.29	+/-	2.37	5.695e-05	+/-	7.22e-06
Bashkirs	Khanty	Evens	success	decay rates inconsistent	0.0024	4.5	3.43	10.3	0.26	19.59	+/-	4.36	6.007e-05	+/-	1.159e-05	25.39	+/-	4.15	1.84e-05	+/-	5.37e-06	25.56	+/-	2.48	0.00014947	+/-	1.316e-05
Bashkirs	Nganasans	Kola Saami	success	decay rates similar	3.2e-24	10.71	10.4	5.42	0.07	22.21	+/-	1.63	0.00015475	+/-	1.445e-05	22.84	+/-	2	6.956e-05	+/-	6.69e-06	21.22	+/-	3.41	2.711e-05	+/-	5e-06
Bashkirs	Nganasans	Finns	success	decay rates inconsistent	2.6e-35	12.86	10.4	6.92	0.42	19.24	+/-	1.5	0.00019181	+/-	1.365e-05	22.84	+/-	2	6.956e-05	+/-	6.69e-06	14.93	+/-	2.16	3.939e-05	+/-	4.74e-06
Bashkirs	Nganasans	Vepsas	success	decay rates inconsistent	3e-30	11.93	10.4	6.47	0.31	19.87	+/-	1.67	0.00018856	+/-	1.404e-05	22.84	+/-	2	6.956e-05	+/-	6.69e-06	16.76	+/-	2.59	3.692e-05	+/-	4.28e-06
Bashkirs	Latvians	Evens	success	decay rates inconsistent	2.5e-51	15.45	6.67	10.3	0.35	21.36	+/-	1.38	0.00037887	+/-	2.203e-05	17.96	+/-	2.69	6.964e-05	+/-	8.6e-06	25.56	+/-	2.48	0.00014947	+/-	1.316e-05
Bashkirs	Latvians	Han	success	decay rates inconsistent	1.9e-53	15.77	6.67	9.95	0.41	22.82	+/-	1.45	0.00037415	+/-	2.267e-05	17.96	+/-	2.69	6.964e-05	+/-	8.6e-06	27.3	+/-	2.74	0.00014882	+/-	1.01e-05
Bashkirs	Germans	Evens	success	decay rates inconsistent	2.3e-60	16.74	7.02	10.3	0.26	22.86	+/-	1.33	0.00037402	+/-	2.234e-05	19.78	+/-	2.82	6.055e-05	+/-	7.29e-06	25.56	+/-	2.48	0.00014947	+/-	1.316e-05
Bashkirs	Germans	Kola Saami	success	decay rates inconsistent	0.049	3.81	7.02	5.42	0.33	27.51	+/-	6.71	1.804e-05	+/-	4.74e-06	19.78	+/-	2.82	6.055e-05	+/-	7.29e-06	21.22	+/-	3.41	2.711e-05	+/-	5e-06
Bashkirs	Germans	Han	success	decay rates inconsistent	6.7e-54	15.83	7.02	9.95	0.32	24.24	+/-	1.43	0.00036435	+/-	2.301e-05	19.78	+/-	2.82	6.055e-05	+/-	7.29e-06	27.3	+/-	2.74	0.00014882	+/-	1.01e-05
Bashkirs	Finns	Evens	success	decay rates inconsistent	9.5e-40	13.63	6.92	10.3	0.53	19.32	+/-	1.42	0.00028148	+/-	1.921e-05	14.93	+/-	2.16	3.939e-05	+/-	4.74e-06	25.56	+/-	2.48	0.00014947	+/-	1.316e-05
Bashkirs	Finns	Han	success	decay rates inconsistent	7.4e-45	14.46	6.92	9.95	0.59	21.59	+/-	1.32	0.00029001	+/-	2.005e-05	14.93	+/-	2.16	3.939e-05	+/-	4.74e-06	27.3	+/-	2.74	0.00014882	+/-	1.01e-05
Bashkirs	Vepsians	Evens	success	decay rates inconsistent	1.1e-40	13.79	6.47	10.3	0.42	20.54	+/-	1.44	0.00029404	+/-	2.133e-05	16.76	+/-	2.59	3.692e-05	+/-	4.28e-06	25.56	+/-	2.48	0.00014947	+/-	1.316e-05
Bashkirs	Vepsians	Han	success	decay rates inconsistent	3.2e-38	13.37	6.47	9.95	0.48	22.76	+/-	1.44	0.00029781	+/-	2.227e-05	16.76	+/-	2.59	3.692e-05	+/-	4.28e-06	27.3	+/-	2.74	0.00014882	+/-	1.01e-05
Bashkirs	Russians	Evens	success	decay rates inconsistent	3.3e-32	12.3	7.89	10.3	0.28	21.39	+/-	1.49	0.00033701	+/-	2.741e-05	19.29	+/-	2.37	5.695e-05	+/-	7.22e-06	25.56	+/-	2.48	0.00014947	+/-	1.316e-05
Bashkirs	Russians	Han	success	decay rates inconsistent	3e-33	12.49	7.89	9.95	0.34	22.9	+/-	1.3	0.00033461	+/-	2.679e-05	19.29	+/-	2.37	5.695e-05	+/-	7.22e-06	27.3	+/-	2.74	0.00014882	+/-	1.01e-05
Bashkirs	Khanty	French Basques	success	decay rates similar	6.5e-12	7.66	3.43	7.89	0.16	21.56	+/-	2.62	0.00013077	+/-	1.707e-05	25.39	+/-	4.15	1.84e-05	+/-	5.37e-06	21.64	+/-	2.74	7.64e-05	+/-	9e-06
Bashkirs	Kola Saami	Han	success	decay rates inconsistent	5.8e-52	15.55	5.42	9.95	0.25	23.85	+/-	1.27	0.00023903	+/-	1.537e-05	21.22	+/-	3.41	2.711e-05	+/-	5e-06	27.3	+/-	2.74	0.00014882	+/-	1.01e-05
Bashkirs	Hungarians	Khanty	success	decay rates similar	1.1e-14	8.44	7.5	3.43	0.17	21.89	+/-	2.48	0.00012591	+/-	1.491e-05	21.51	+/-	2.87	7.05e-05	+/-	5.48e-06	25.39	+/-	4.15	1.84e-05	+/-	5.37e-06
Bashkirs	Spaniards	Khanty	success	decay rates similar	2.1e-13	8.09	7.12	3.43	0.2	20.81	+/-	2.57	0.00012148	+/-	1.347e-05	22.98	+/-	3.23	7.64e-05	+/-	8.06e-06	25.39	+/-	4.15	1.84e-05	+/-	5.37e-06
Bashkirs	Swedes	Khanty	success	decay rates similar	1.3e-16	8.95	11.12	3.43	0.2	21.16	+/-	2.35	0.00011805	+/-	1.319e-05	20.74	+/-	1.86	6.636e-05	+/-	5.13e-06	25.39	+/-	4.15	1.84e-05	+/-	5.37e-06
Bashkirs	Khanty	Germans	success	decay rates similar	8e-19	9.49	3.43	7.02	0.25	21.22	+/-	2.24	0.00011487	+/-	1.001e-05	25.39	+/-	4.15	1.84e-05	+/-	5.37e-06	19.78	+/-	2.82	6.055e-05	+/-	7.29e-06
Bashkirs	Udmurts	Nganassans	success	decay rates similar	2.5e-18	9.37	2.55	10.4	0.12	20.26	+/-	2.16	0.00010552	+/-	1.035e-05	20.66	+/-	8.09	1.016e-05	+/-	3.44e-06	22.84	+/-	2	6.956e-05	+/-	6.69e-06
Bashkirs	Kets	Kola Saami	success	decay rates similar	3.1e-18	9.35	3.61	5.42	0.22	22.34	+/-	2.39	0.00010296	+/-	1.068e-05	26.45	+/-	7.32	3.755e-05	+/-	8.71e-06	21.22	+/-	3.41	2.711e-05	+/-	5e-06
Bashkirs	Khanty	Han	success	decay rates similar	1.3e-14	8.42	3.43	9.95	0.16	23.14	+/-	2.43	7.26e-05	+/-	8.62e-06	25.39	+/-	4.15	1.84e-05	+/-	5.37e-06	27.3	+/-	2.74	0.00014882	+/-	1.01e-05
Bashkirs	Kets	Udmurts	success	decay rates similar	9.9e-06	5.55	3.61	2.55	0.25	21.76	+/-	3.92	6.949e-05	+/-	1.082e-05	26.45	+/-	7.32	3.755e-05	+/-	8.71e-06	20.66	+/-	8.09	1.016e-05	+/-	3.44e-06
Bashkirs	Khanty	Kola Saami	success	decay rates similar	2e-06	5.83	3.43	5.42	0.18	22.08	+/-	2.8	5.891e-05	+/-	1.011e-05	25.39	+/-	4.15	1.84e-05	+/-	5.37e-06	21.22	+/-	3.41	2.711e-05	+/-	5e-06
Bashkirs	Kets	Han	success	decay rates similar	0.0028	4.46	3.61	9.95	0.21	32.7	+/-	7.33	5.749e-05	+/-	1.268e-05	26.45	+/-	7.32	3.755e-05	+/-	8.71e-06	27.3	+/-	2.74	0.00014882	+/-	1.01e-05
Bashkirs	Kets	Evens	success	decay rates similar	0.0015	4.59	3.61	10.3	0.12	28.85	+/-	6.28	4.925e-05	+/-	9.17e-06	26.45	+/-	7.32	3.755e-05	+/-	8.71e-06	25.56	+/-	2.48	0.00014947	+/-	1.316e-05
Bashkirs	Udmurts	French Basques	success	decay rates similar	3.5e-06	5.73	2.55	7.89	0.19	25.07	+/-	4.03	3.815e-05	+/-	6.66e-06	20.66	+/-	8.09	1.016e-05	+/-	3.44e-06	21.64	+/-	2.74	7.64e-05	+/-	9e-06
Bashkirs	Udmurts	Khanty	success	decay rates similar	1.8e-10	7.22	2.55	3.43	0.21	20.94	+/-	2.84	3.549e-05	+/-	4.92e-06	20.66	+/-	8.09	1.016e-05	+/-	3.44e-06	25.39	+/-	4.15	1.84e-05	+/-	5.37e-06
Bashkirs	Hungarians	Udmurts	success	decay rates similar	8e-11	7.33	7.5	2.55	0.2	25.26	+/-	2.93	3.368e-05	+/-	4.59e-06	21.51	+/-	2.87	7.05e-05	+/-	5.48e-06	20.66	+/-	8.09	1.016e-05	+/-	3.44e-06
Bashkirs	Swedes	Udmurts	success	decay rates similar	2.3e-11	7.5	11.12	2.55	0.15	23.98	+/-	2.98	3.209e-05	+/-	4.28e-06	20.74	+/-	1.86	6.636e-05	+/-	5.13e-06	20.66	+/-	8.09	1.016e-05	+/-	3.44e-06
Bashkirs	Udmurts	Latvians	success	decay rates similar	6e-06	5.64	2.55	6.67	0.14	19.21	+/-	3.01	3.039e-05	+/-	5.39e-06	20.66	+/-	8.09	1.016e-05	+/-	3.44e-06	17.96	+/-	2.69	6.964e-05	+/-	8.6e-06
Bashkirs	Udmurts	Germans	success	decay rates similar	8.1e-07	5.97	2.55	7.02	0.22	24.7	+/-	4.12	2.959e-05	+/-	4.95e-06	20.66	+/-	8.09	1.016e-05	+/-	3.44e-06	19.78	+/-	2.82	6.055e-05	+/-	7.29e-06
Bashkirs	Spaniards	Udmurts	success	decay rates similar	5.1e-08	6.41	7.12	2.55	0.11	20.5	+/-	3.2	2.897e-05	+/-	4.24e-06	22.98	+/-	3.23	7.64e-05	+/-	8.06e-06	20.66	+/-	8.09	1.016e-05	+/-	3.44e-06
Bashkirs	Udmurts	Lithuanians	success	decay rates similar	3e-10	7.15	2.55	10.43	0.12	18.24	+/-	2.55	2.801e-05	+/-	3.83e-06	20.66	+/-	8.09	1.016e-05	+/-	3.44e-06	20.14	+/-	1.93	7.437e-05	+/-	5.3e-06
Bashkirs	Khanty	Nganassans	success	decay rates similar	0.037	3.88	3.43	10.4	0.23	20.18	+/-	4.66	2.33e-05	+/-	6.01e-06	25.39	+/-	4.15	1.84e-05	+/-	5.37e-06	22.84	+/-	2	6.956e-05	+/-	6.69e-06
Bashkirs	Mordovians	Udmurts	success	decay rates similar	0.023	4	5.95	2.55	0.21	23.73	+/-	5.94	1.926e-05	+/-	4.67e-06	19.21	+/-	3.23	4.562e-05	+/-	6.64e-06	20.66	+/-	8.09	1.016e-05	+/-	3.44e-06
Bashkirs	Northern Russians	Komis	success	decay rates similar	0.02	4.03	6.39	4.73	0.17	15.03	+/-	3.73	4.64e-06	+/-	1.14e-06	15.98	+/-	2.5	3.699e-05	+/-	4.69e-06	13.48	+/-	2.85	1.414e-05	+/-	2.56e-06
Buryats	Estonians	Swedish Saami	success	decay rates inconsistent	0.0021	4.55	8.86	6.38	0.34	34.02	+/-	7.12	2.51e-05	+/-	5.52e-06	27.9	+/-	3.15	0.00020595	+/-	1.665e-05	24.12	+/-	3.6	8.567e-05	+/-	1.343e-05
Buryats	Estonians	Maris	success	decay rates similar	0.0046	4.38	8.86	9.19	0.05	29.08	+/-	6.64	2.071e-05	+/-	4.67e-06	27.9	+/-	3.15	0.00020595	+/-	1.665e-05	27.55	+/-	3	9.671e-05	+/-	9.43e-06
Buryats	Estonians	Kets	success	decay rates inconsistent	0.011	4.17	8.86	3.03	0.73	23.5	+/-	5.63	0.00010888	+/-	1.944e-05	27.9	+/-	3.15	0.00020595	+/-	1.665e-05	50.4	+/-	15.79	5.192e-05	+/-	1.712e-05
Buryats	Estonians	Udmurts	success	decay rates inconsistent	8.1e-07	5.99	8.86	9.04	0.43	42.4	+/-	5.76	2.251e-05	+/-	3.76e-06	27.9	+/-	3.15	0.00020595	+/-	1.665e-05	27.48	+/-	3.04	0.00011192	+/-	1.041e-05
Buryats	Estonians	Khanty	success	decay rates similar	3e-09	6.84	8.86	3.27	0.23	26.09	+/-	3.81	8.089e-05	+/-	1e-05	27.9	+/-	3.15	0.00020595	+/-	1.665e-05	32.74	+/-	10.01	4.242e-05	+/-	8.63e-06
Buryats	Estonians	Han	success	decay rates similar	2.4e-15	8.62	8.86	3.06	0.08	28.15	+/-	3.26	0.00023586	+/-	1.847e-05	27.9	+/-	3.15	0.00020595	+/-	1.665e-05	26.06	+/-	8.53	1.913e-05	+/-	3.8e-06
Buryats	Northern Russians	Kets	success	decay rates inconsistent	0.0024	4.51	9.31	3.03	0.8	21.53	+/-	4.77	8.582e-05	+/-	1.462e-05	26.79	+/-	2.88	0.00017371	+/-	1.245e-05	50.4	+/-	15.79	5.192e-05	+/-	1.712e-05
Buryats	Northern Russians	Udmurts	success	decay rates inconsistent	2.7e-05	5.39	9.31	9.04	0.42	41.05	+/-	6.77	1.355e-05	+/-	2.51e-06	26.79	+/-	2.88	0.00017371	+/-	1.245e-05	27.48	+/-	3.04	0.00011192	+/-	1.041e-05
Buryats	Northern Russians	Khanty	success	decay rates inconsistent	1.6e-08	6.59	9.31	3.27	0.3	24.15	+/-	3.66	6.19e-05	+/-	8.79e-06	26.79	+/-	2.88	0.00017371	+/-	1.245e-05	32.74	+/-	10.01	4.242e-05	+/-	8.63e-06
Buryats	Northern Russians	Han	success	decay rates similar	5.1e-17	9.06	9.31	3.06	0.04	27.19	+/-	3	0.00020345	+/-	1.412e-05	26.79	+/-	2.88	0.00017371	+/-	1.245e-05	26.06	+/-	8.53	1.913e-05	+/-	3.8e-06
Buryats	Chuvashes	Khanty	success	decay rates similar	3.8e-05	5.32	9.01	3.27	0.21	26.39	+/-	4.9	3.348e-05	+/-	6.29e-06	28.05	+/-	3.11	0.00012451	+/-	1.062e-05	32.74	+/-	10.01	4.242e-05	+/-	8.63e-06
Buryats	Chuvashes	Germans	success	decay rates inconsistent	0.00092	4.71	9.01	12.49	0.3	38.02	+/-	7.72	1.791e-05	+/-	3.8e-06	28.05	+/-	3.11	0.00012451	+/-	1.062e-05	29.49	+/-	2.36	0.00022751	+/-	1.285e-05
Buryats	Chuvashes	Han	success	decay rates similar	8.4e-15	8.48	9.01	3.06	0.07	27.72	+/-	3.27	0.00015145	+/-	1.375e-05	28.05	+/-	3.11	0.00012451	+/-	1.062e-05	26.06	+/-	8.53	1.913e-05	+/-	3.8e-06
Buryats	Swedish Saami	Lithuanians	success	decay rates inconsistent	0.015	4.1	6.38	11.29	0.28	31.83	+/-	7.05	2.47e-05	+/-	6.02e-06	24.12	+/-	3.6	8.567e-05	+/-	1.343e-05	28.62	+/-	2.54	0.00022375	+/-	1.271e-05
Buryats	Swedish Saami	Han	success	decay rates similar	2.8e-10	7.17	6.38	3.06	0.13	27.41	+/-	3.82	0.00012331	+/-	1.636e-05	24.12	+/-	3.6	8.567e-05	+/-	1.343e-05	26.06	+/-	8.53	1.913e-05	+/-	3.8e-06
Buryats	Maris	Hungarians	success	decay rates similar	0.00017	5.05	9.19	9.26	0.08	25.47	+/-	4.36	1.984e-05	+/-	3.93e-06	27.55	+/-	3	9.671e-05	+/-	9.43e-06	27.03	+/-	2.92	0.00020459	+/-	1.614e-05
Buryats	Maris	Swedes	success	decay rates similar	0.005	4.36	9.19	11.46	0.05	28.55	+/-	6.03	2.274e-05	+/-	5.22e-06	27.55	+/-	3	9.671e-05	+/-	9.43e-06	29.07	+/-	2.54	0.0002205	+/-	1.355e-05
Buryats	Maris	Spaniards	success	decay rates similar	0.0001	5.15	9.19	11.47	0.19	24.78	+/-	4.82	2.089e-05	+/-	3.42e-06	27.55	+/-	3	9.671e-05	+/-	9.43e-06	29.89	+/-	2.61	0.00023361	+/-	1.071e-05
Buryats	Maris	Lithuanians	success	decay rates similar	0.018	4.07	9.19	11.29	0.04	27.71	+/-	6.65	2.559e-05	+/-	6.29e-06	27.55	+/-	3	9.671e-05	+/-	9.43e-06	28.62	+/-	2.54	0.00022375	+/-	1.271e-05
Buryats	Maris	Latvians	success	decay rates similar	0.032	3.93	9.19	12.26	0.17	32.65	+/-	8.31	2.754e-05	+/-	6.92e-06	27.55	+/-	3	9.671e-05	+/-	9.43e-06	30.24	+/-	2.47	0.00023184	+/-	1.245e-05
Buryats	Maris	Germans	success	decay rates similar	0.00015	5.06	9.19	12.49	0.08	27.1	+/-	5.23	2.114e-05	+/-	4.17e-06	27.55	+/-	3	9.671e-05	+/-	9.43e-06	29.49	+/-	2.36	0.00022751	+/-	1.285e-05
Buryats	Maris	Russians	success	decay rates similar	0.0011	4.67	9.19	11.21	0.05	28.65	+/-	5.33	1.954e-05	+/-	4.18e-06	27.55	+/-	3	9.671e-05	+/-	9.43e-06	28.83	+/-	2.57	0.00020865	+/-	1.34e-05
Buryats	Maris	Han	success	decay rates similar	1.8e-18	9.42	9.19	3.06	0.06	26.91	+/-	2.86	0.00012151	+/-	1.011e-05	27.55	+/-	3	9.671e-05	+/-	9.43e-06	26.06	+/-	8.53	1.913e-05	+/-	3.8e-06
Buryats	Maris	French Basques	success	decay rates similar	0.0002	5.02	9.19	11.69	0.09	26.63	+/-	5.3	2.596e-05	+/-	4.28e-06	27.55	+/-	3	9.671e-05	+/-	9.43e-06	29.11	+/-	2.49	0.00024036	+/-	1.37e-05
Buryats	Mordovians	Kets	success	decay rates inconsistent	0.00032	4.92	10.56	3.03	0.79	21.8	+/-	4.43	8.703e-05	+/-	1.514e-05	26.2	+/-	2.48	0.00017119	+/-	1.433e-05	50.4	+/-	15.79	5.192e-05	+/-	1.712e-05
Buryats	Mordovians	Khanty	success	decay rates inconsistent	5.3e-07	6.05	10.56	3.27	0.31	24.02	+/-	3.84	6.168e-05	+/-	1.019e-05	26.2	+/-	2.48	0.00017119	+/-	1.433e-05	32.74	+/-	10.01	4.242e-05	+/-	8.63e-06
Buryats	Mordovians	Han	success	decay rates similar	3.1e-20	9.83	10.56	3.06	0.02	26.55	+/-	2.7	0.00019989	+/-	1.788e-05	26.2	+/-	2.48	0.00017119	+/-	1.433e-05	26.06	+/-	8.53	1.913e-05	+/-	3.8e-06
Buryats	Karelians	Udmurts	success	decay rates inconsistent	0.00023	4.99	9.59	9.04	0.49	45.33	+/-	5.27	1.623e-05	+/-	3.25e-06	27.6	+/-	2.88	0.00017873	+/-	1.236e-05	27.48	+/-	3.04	0.00011192	+/-	1.041e-05
Buryats	Karelians	Khanty	success	decay rates similar	1.3e-12	7.87	9.59	3.27	0.19	26.97	+/-	3.42	6.581e-05	+/-	6.75e-06	27.6	+/-	2.88	0.00017873	+/-	1.236e-05	32.74	+/-	10.01	4.242e-05	+/-	8.63e-06
Buryats	Karelians	Han	success	decay rates similar	1.1e-23	10.6	9.59	3.06	0.08	28.13	+/-	2.65	0.0002101	+/-	1.243e-05	27.6	+/-	2.88	0.00017873	+/-	1.236e-05	26.06	+/-	8.53	1.913e-05	+/-	3.8e-06
Buryats	Kets	Hungarians	success	decay rates inconsistent	0.00043	4.87	3.03	9.26	0.77	22.3	+/-	4.58	0.00010792	+/-	1.668e-05	50.4	+/-	15.79	5.192e-05	+/-	1.712e-05	27.03	+/-	2.92	0.00020459	+/-	1.614e-05
Buryats	Kets	Swedes	success	decay rates inconsistent	0.00012	5.11	3.03	11.46	0.62	26.53	+/-	5.2	0.00012639	+/-	1.863e-05	50.4	+/-	15.79	5.192e-05	+/-	1.712e-05	29.07	+/-	2.54	0.0002205	+/-	1.355e-05
Buryats	Kets	Spaniards	success	decay rates inconsistent	0.00044	4.86	3.03	11.47	0.63	26.37	+/-	5.42	0.00013056	+/-	1.714e-05	50.4	+/-	15.79	5.192e-05	+/-	1.712e-05	29.89	+/-	2.61	0.00023361	+/-	1.071e-05
Buryats	Kets	Lithuanians	success	decay rates inconsistent	6.9e-06	5.63	3.03	11.29	0.71	24.04	+/-	4.27	0.00011893	+/-	1.497e-05	50.4	+/-	15.79	5.192e-05	+/-	1.712e-05	28.62	+/-	2.54	0.00022375	+/-	1.271e-05
Buryats	Kets	Latvians	success	decay rates inconsistent	0.012	4.15	3.03	12.26	0.66	25.28	+/-	6.09	0.00012411	+/-	1.918e-05	50.4	+/-	15.79	5.192e-05	+/-	1.712e-05	30.24	+/-	2.47	0.00023184	+/-	1.245e-05
Buryats	Kets	Germans	success	decay rates inconsistent	0.0001	5.14	3.03	12.49	0.66	25.28	+/-	4.92	0.00012476	+/-	1.739e-05	50.4	+/-	15.79	5.192e-05	+/-	1.712e-05	29.49	+/-	2.36	0.00022751	+/-	1.285e-05
Buryats	Kets	Finns	success	decay rates inconsistent	0.021	4.03	3.03	9.34	0.68	24.77	+/-	6.14	0.00010305	+/-	1.825e-05	50.4	+/-	15.79	5.192e-05	+/-	1.712e-05	27.31	+/-	2.92	0.00018238	+/-	1.248e-05
Buryats	Kets	Russians	success	decay rates inconsistent	0.00013	5.09	3.03	11.21	0.63	26.13	+/-	5.13	0.00011834	+/-	1.558e-05	50.4	+/-	15.79	5.192e-05	+/-	1.712e-05	28.83	+/-	2.57	0.00020865	+/-	1.34e-05
Buryats	Kets	Han	success	decay rates inconsistent	1.8e-05	5.46	3.03	3.06	0.64	30.26	+/-	5.55	5.994e-05	+/-	9.09e-06	50.4	+/-	15.79	5.192e-05	+/-	1.712e-05	26.06	+/-	8.53	1.913e-05	+/-	3.8e-06
Buryats	Kets	French Basques	success	decay rates inconsistent	4.1e-05	5.31	3.03	11.69	0.65	25.72	+/-	4.84	0.00013471	+/-	1.86e-05	50.4	+/-	15.79	5.192e-05	+/-	1.712e-05	29.11	+/-	2.49	0.00024036	+/-	1.37e-05
Buryats	Hungarians	Udmurts	success	decay rates inconsistent	5.6e-06	5.66	9.26	9.04	0.36	38.9	+/-	5.03	2.119e-05	+/-	3.74e-06	27.03	+/-	2.92	0.00020459	+/-	1.614e-05	27.48	+/-	3.04	0.00011192	+/-	1.041e-05
Buryats	Hungarians	Khanty	success	decay rates inconsistent	1.4e-10	7.26	9.26	3.27	0.36	22.76	+/-	3.13	7.511e-05	+/-	8.82e-06	27.03	+/-	2.92	0.00020459	+/-	1.614e-05	32.74	+/-	10.01	4.242e-05	+/-	8.63e-06
Buryats	Hungarians	Han	success	decay rates similar	8.6e-20	9.73	9.26	3.06	0.04	26.86	+/-	2.76	0.00022985	+/-	1.507e-05	27.03	+/-	2.92	0.00020459	+/-	1.614e-05	26.06	+/-	8.53	1.913e-05	+/-	3.8e-06
Buryats	Swedes	Udmurts	success	decay rates inconsistent	0.00025	4.97	11.46	9.04	0.43	42.43	+/-	8.16	2.442e-05	+/-	4.91e-06	29.07	+/-	2.54	0.0002205	+/-	1.355e-05	27.48	+/-	3.04	0.00011192	+/-	1.041e-05
Buryats	Swedes	Khanty	success	decay rates similar	2.8e-09	6.85	11.46	3.27	0.24	25.67	+/-	3.75	8.191e-05	+/-	1.031e-05	29.07	+/-	2.54	0.0002205	+/-	1.355e-05	32.74	+/-	10.01	4.242e-05	+/-	8.63e-06
Buryats	Swedes	Han	success	decay rates similar	1.1e-33	12.57	11.46	3.06	0.14	29.96	+/-	2.38	0.0002571	+/-	1.463e-05	29.07	+/-	2.54	0.0002205	+/-	1.355e-05	26.06	+/-	8.53	1.913e-05	+/-	3.8e-06
Buryats	Spaniards	Udmurts	success	decay rates inconsistent	0.00047	4.85	11.47	9.04	0.27	36	+/-	6.84	2.142e-05	+/-	4.42e-06	29.89	+/-	2.61	0.00023361	+/-	1.071e-05	27.48	+/-	3.04	0.00011192	+/-	1.041e-05
Buryats	Spaniards	Khanty	success	decay rates inconsistent	6.7e-12	7.67	11.47	3.27	0.33	23.35	+/-	3.05	8.185e-05	+/-	6.68e-06	29.89	+/-	2.61	0.00023361	+/-	1.071e-05	32.74	+/-	10.01	4.242e-05	+/-	8.63e-06
Buryats	Spaniards	Han	success	decay rates similar	5.5e-25	10.88	11.47	3.06	0.14	29.66	+/-	2.73	0.00026018	+/-	1.1e-05	29.89	+/-	2.61	0.00023361	+/-	1.071e-05	26.06	+/-	8.53	1.913e-05	+/-	3.8e-06
Buryats	Udmurts	Lithuanians	success	decay rates inconsistent	0.00013	5.09	9.04	11.29	0.49	45.29	+/-	7.93	2.878e-05	+/-	5.65e-06	27.48	+/-	3.04	0.00011192	+/-	1.041e-05	28.62	+/-	2.54	0.00022375	+/-	1.271e-05
Buryats	Udmurts	Khanty	success	decay rates similar	0.0013	4.64	9.04	3.27	0.2	26.77	+/-	5.76	2.847e-05	+/-	5.05e-06	27.48	+/-	3.04	0.00011192	+/-	1.041e-05	32.74	+/-	10.01	4.242e-05	+/-	8.63e-06
Buryats	Udmurts	Latvians	success	decay rates inconsistent	1.7e-06	5.86	9.04	12.26	0.35	39.16	+/-	6.39	2.461e-05	+/-	4.2e-06	27.48	+/-	3.04	0.00011192	+/-	1.041e-05	30.24	+/-	2.47	0.00023184	+/-	1.245e-05
Buryats	Udmurts	Germans	success	decay rates inconsistent	7.3e-05	5.21	9.04	12.49	0.42	41.98	+/-	6.7	2.39e-05	+/-	4.59e-06	27.48	+/-	3.04	0.00011192	+/-	1.041e-05	29.49	+/-	2.36	0.00022751	+/-	1.285e-05
Buryats	Udmurts	Russians	success	decay rates inconsistent	9.8e-13	7.91	9.04	11.21	0.39	40.61	+/-	3.91	2.245e-05	+/-	2.84e-06	27.48	+/-	3.04	0.00011192	+/-	1.041e-05	28.83	+/-	2.57	0.00020865	+/-	1.34e-05
Buryats	Udmurts	Han	success	decay rates similar	2.8e-15	8.61	9.04	3.06	0.06	27.72	+/-	3.22	0.00013979	+/-	1.08e-05	27.48	+/-	3.04	0.00011192	+/-	1.041e-05	26.06	+/-	8.53	1.913e-05	+/-	3.8e-06
Buryats	Udmurts	French Basques	success	decay rates inconsistent	3.1e-06	5.77	9.04	11.69	0.27	35.93	+/-	4.4	2.86e-05	+/-	4.96e-06	27.48	+/-	3.04	0.00011192	+/-	1.041e-05	29.11	+/-	2.49	0.00024036	+/-	1.37e-05
Buryats	Komis	Khanty	success	decay rates similar	3e-07	6.14	8.98	3.27	0.24	25.63	+/-	4.17	4.348e-05	+/-	6.08e-06	27.03	+/-	3.01	0.0001382	+/-	1.09e-05	32.74	+/-	10.01	4.242e-05	+/-	8.63e-06
Buryats	Komis	Han	success	decay rates similar	1e-26	11.24	8.98	3.06	0.04	27.21	+/-	2.42	0.00016568	+/-	1.076e-05	27.03	+/-	3.01	0.0001382	+/-	1.09e-05	26.06	+/-	8.53	1.913e-05	+/-	3.8e-06
Buryats	Lithuanians	Khanty	success	decay rates similar	2.8e-07	6.16	11.29	3.27	0.23	26.04	+/-	4.23	8.714e-05	+/-	1.309e-05	28.62	+/-	2.54	0.00022375	+/-	1.271e-05	32.74	+/-	10.01	4.242e-05	+/-	8.63e-06
Buryats	Lithuanians	Han	success	decay rates similar	2.8e-31	12.13	11.29	3.06	0.11	29.19	+/-	2.41	0.00025701	+/-	1.253e-05	28.62	+/-	2.54	0.00022375	+/-	1.271e-05	26.06	+/-	8.53	1.913e-05	+/-	3.8e-06
Buryats	Khanty	Latvians	success	decay rates inconsistent	1.4e-06	5.9	3.27	12.26	0.29	24.36	+/-	4.13	7.972e-05	+/-	1.092e-05	32.74	+/-	10.01	4.242e-05	+/-	8.63e-06	30.24	+/-	2.47	0.00023184	+/-	1.245e-05
Buryats	Khanty	Germans	success	decay rates similar	9.3e-11	7.32	3.27	12.49	0.23	25.95	+/-	3.54	8.466e-05	+/-	9.21e-06	32.74	+/-	10.01	4.242e-05	+/-	8.63e-06	29.49	+/-	2.36	0.00022751	+/-	1.285e-05
Buryats	Khanty	Finns	success	decay rates inconsistent	2.1e-07	6.21	3.27	9.34	0.28	24.82	+/-	4	6.567e-05	+/-	8.17e-06	32.74	+/-	10.01	4.242e-05	+/-	8.63e-06	27.31	+/-	2.92	0.00018238	+/-	1.248e-05
Buryats	Khanty	Vepsas	success	decay rates inconsistent	0.00015	5.07	3.27	9.27	0.28	24.79	+/-	4.89	6.25e-05	+/-	9.82e-06	32.74	+/-	10.01	4.242e-05	+/-	8.63e-06	27.17	+/-	2.93	0.00017322	+/-	1.213e-05
Buryats	Khanty	Russians	success	decay rates similar	7.5e-12	7.65	3.27	11.21	0.15	28.28	+/-	3.7	8.504e-05	+/-	9.38e-06	32.74	+/-	10.01	4.242e-05	+/-	8.63e-06	28.83	+/-	2.57	0.00020865	+/-	1.34e-05
Buryats	Khanty	Kola Saami	success	decay rates similar	0.00015	5.07	3.27	8.81	0.11	30.57	+/-	6.03	4.442e-05	+/-	8.68e-06	32.74	+/-	10.01	4.242e-05	+/-	8.63e-06	29.47	+/-	3.35	0.00013513	+/-	1.268e-05
Buryats	Khanty	Han	success	decay rates similar	9.3e-07	5.96	3.27	3.06	0.23	30.48	+/-	5.11	7.061e-05	+/-	9.07e-06	32.74	+/-	10.01	4.242e-05	+/-	8.63e-06	26.06	+/-	8.53	1.913e-05	+/-	3.8e-06
Buryats	Khanty	French Basques	success	decay rates inconsistent	2e-14	8.38	3.27	11.69	0.27	24.87	+/-	2.97	9.276e-05	+/-	9.95e-06	32.74	+/-	10.01	4.242e-05	+/-	8.63e-06	29.11	+/-	2.49	0.00024036	+/-	1.37e-05
Buryats	Latvians	Han	success	decay rates similar	1e-30	12.02	12.26	3.06	0.15	29.65	+/-	2.47	0.00026266	+/-	1.294e-05	30.24	+/-	2.47	0.00023184	+/-	1.245e-05	26.06	+/-	8.53	1.913e-05	+/-	3.8e-06
Buryats	Germans	Han	success	decay rates similar	2.7e-26	11.15	12.49	3.06	0.13	29.63	+/-	2.66	0.00025845	+/-	1.369e-05	29.49	+/-	2.36	0.00022751	+/-	1.285e-05	26.06	+/-	8.53	1.913e-05	+/-	3.8e-06
Buryats	Finns	Han	success	decay rates similar	1.7e-16	8.92	9.34	3.06	0.05	27.51	+/-	3.08	0.00020845	+/-	1.329e-05	27.31	+/-	2.92	0.00018238	+/-	1.248e-05	26.06	+/-	8.53	1.913e-05	+/-	3.8e-06
Buryats	Vepsians	Han	success	decay rates similar	4.1e-16	8.83	9.27	3.06	0.07	28.07	+/-	3.18	0.00020619	+/-	1.54e-05	27.17	+/-	2.93	0.00017322	+/-	1.213e-05	26.06	+/-	8.53	1.913e-05	+/-	3.8e-06
Buryats	Russians	Han	success	decay rates similar	6.9e-25	10.86	11.21	3.06	0.1	28.19	+/-	2.6	0.00023238	+/-	1.271e-05	28.83	+/-	2.57	0.00020865	+/-	1.34e-05	26.06	+/-	8.53	1.913e-05	+/-	3.8e-06
Buryats	Kola Saami	Han	success	decay rates similar	1.2e-17	9.21	8.81	3.06	0.12	29.43	+/-	3.19	0.00016836	+/-	1.333e-05	29.47	+/-	3.35	0.00013513	+/-	1.268e-05	26.06	+/-	8.53	1.913e-05	+/-	3.8e-06
Buryats	Han	French Basques	success	decay rates similar	3.4e-23	10.5	3.06	11.69	0.14	29.99	+/-	2.86	0.00027441	+/-	1.493e-05	26.06	+/-	8.53	1.913e-05	+/-	3.8e-06	29.11	+/-	2.49	0.00024036	+/-	1.37e-05
Chuvashes	Estonians	Kets	success	decay rates inconsistent	0.00065	4.77	4.7	4.73	0.68	34	+/-	6.82	0.00016372	+/-	3.434e-05	21.11	+/-	4.49	1.902e-05	+/-	3.34e-06	42.71	+/-	7.89	9.826e-05	+/-	2.077e-05
Chuvashes	Estonians	Tuvinians	success	decay rates inconsistent	3.1e-07	6.13	4.7	3.97	0.48	30.8	+/-	4.2	0.00019861	+/-	3.24e-05	21.11	+/-	4.49	1.902e-05	+/-	3.34e-06	34.38	+/-	5.97	0.00011112	+/-	2.802e-05
Chuvashes	Estonians	Evenkis	success	decay rates inconsistent	4.1e-05	5.3	4.7	3.95	0.48	31.83	+/-	5.15	0.00023341	+/-	4.404e-05	21.11	+/-	4.49	1.902e-05	+/-	3.34e-06	34.43	+/-	6.69	0.00013026	+/-	3.295e-05
Chuvashes	Estonians	Khanty	success	decay rates inconsistent	3.5e-05	5.33	4.7	2.43	0.44	31.85	+/-	5.59	0.00012715	+/-	2.387e-05	21.11	+/-	4.49	1.902e-05	+/-	3.34e-06	33.14	+/-	8.79	5.76e-05	+/-	2.368e-05
Chuvashes	Estonians	Buryats	success	decay rates inconsistent	6.9e-09	6.71	4.7	4.77	0.62	35.04	+/-	4.31	0.00023831	+/-	3.552e-05	21.11	+/-	4.49	1.902e-05	+/-	3.34e-06	40.01	+/-	5.35	0.00014498	+/-	3.041e-05
Chuvashes	Estonians	Evens	success	decay rates inconsistent	1.1e-08	6.64	4.7	6.42	0.6	33.64	+/-	5.06	0.00029821	+/-	4.01e-05	21.11	+/-	4.49	1.902e-05	+/-	3.34e-06	39.19	+/-	6.1	0.00019453	+/-	2.879e-05
Chuvashes	Estonians	Han	success	decay rates inconsistent	6.9e-11	7.35	4.7	8.3	0.72	35.69	+/-	4.12	0.00026588	+/-	3.616e-05	21.11	+/-	4.49	1.902e-05	+/-	3.34e-06	44.65	+/-	5.38	0.0001901	+/-	1.728e-05
Chuvashes	Estonians	Yakuts	success	decay rates inconsistent	1.4e-10	7.26	4.7	4.39	0.53	32.47	+/-	3.85	0.00021841	+/-	3.009e-05	21.11	+/-	4.49	1.902e-05	+/-	3.34e-06	36.36	+/-	5.79	0.00012555	+/-	2.861e-05
Chuvashes	Mordovians	Kets	success	decay rates inconsistent	0.00056	4.8	4.17	4.73	0.67	36.66	+/-	6.14	0.00015032	+/-	3.132e-05	21.23	+/-	4.05	1.267e-05	+/-	3.04e-06	42.71	+/-	7.89	9.826e-05	+/-	2.077e-05
Chuvashes	Mordovians	Tuvinians	success	decay rates inconsistent	2.2e-05	5.41	4.17	3.97	0.47	33.92	+/-	4.17	0.0001878	+/-	3.47e-05	21.23	+/-	4.05	1.267e-05	+/-	3.04e-06	34.38	+/-	5.97	0.00011112	+/-	2.802e-05
Chuvashes	Mordovians	Evenkis	success	decay rates inconsistent	3.2e-05	5.34	4.17	3.95	0.47	33.88	+/-	4.85	0.00021969	+/-	4.112e-05	21.23	+/-	4.05	1.267e-05	+/-	3.04e-06	34.43	+/-	6.69	0.00013026	+/-	3.295e-05
Chuvashes	Mordovians	Buryats	success	decay rates inconsistent	3.2e-05	5.35	4.17	4.77	0.61	37.26	+/-	4.63	0.00021687	+/-	4.057e-05	21.23	+/-	4.05	1.267e-05	+/-	3.04e-06	40.01	+/-	5.35	0.00014498	+/-	3.041e-05
Chuvashes	Mordovians	Evens	success	decay rates inconsistent	2e-07	6.2	4.17	6.42	0.59	34.05	+/-	5.49	0.00025751	+/-	4.134e-05	21.23	+/-	4.05	1.267e-05	+/-	3.04e-06	39.19	+/-	6.1	0.00019453	+/-	2.879e-05
Chuvashes	Mordovians	Han	success	decay rates inconsistent	5.4e-08	6.4	4.17	8.3	0.71	36.84	+/-	3.94	0.00023479	+/-	3.668e-05	21.23	+/-	4.05	1.267e-05	+/-	3.04e-06	44.65	+/-	5.38	0.0001901	+/-	1.728e-05
Chuvashes	Mordovians	Yakuts	success	decay rates inconsistent	1.6e-07	6.23	4.17	4.39	0.53	34.82	+/-	4.12	0.0002049	+/-	3.288e-05	21.23	+/-	4.05	1.267e-05	+/-	3.04e-06	36.36	+/-	5.79	0.00012555	+/-	2.861e-05
Chuvashes	Karelians	Kets	success	decay rates inconsistent	0.0056	4.31	3.01	4.73	0.74	28.88	+/-	6.7	0.00011532	+/-	2.511e-05	19.69	+/-	6.07	1.378e-05	+/-	4.58e-06	42.71	+/-	7.89	9.826e-05	+/-	2.077e-05
Chuvashes	Karelians	Tuvinians	success	decay rates inconsistent	2.9e-05	5.36	3.01	3.97	0.54	26.34	+/-	4.33	0.00014086	+/-	2.629e-05	19.69	+/-	6.07	1.378e-05	+/-	4.58e-06	34.38	+/-	5.97	0.00011112	+/-	2.802e-05
Chuvashes	Karelians	Evenkis	success	decay rates inconsistent	0.0015	4.6	3.01	3.95	0.54	26.78	+/-	5.48	0.00016602	+/-	3.607e-05	19.69	+/-	6.07	1.378e-05	+/-	4.58e-06	34.43	+/-	6.69	0.00013026	+/-	3.295e-05
Chuvashes	Karelians	Khanty	success	decay rates inconsistent	0.0014	4.61	3.01	2.43	0.51	27.23	+/-	5.9	8.666e-05	+/-	1.837e-05	19.69	+/-	6.07	1.378e-05	+/-	4.58e-06	33.14	+/-	8.79	5.76e-05	+/-	2.368e-05
Chuvashes	Karelians	Buryats	success	decay rates inconsistent	1.2e-07	6.28	3.01	4.77	0.68	32.9	+/-	4.72	0.00019064	+/-	3.037e-05	19.69	+/-	6.07	1.378e-05	+/-	4.58e-06	40.01	+/-	5.35	0.00014498	+/-	3.041e-05
Chuvashes	Karelians	Evens	success	decay rates inconsistent	3.8e-06	5.72	3.01	6.42	0.66	32.11	+/-	5.62	0.00024778	+/-	4.063e-05	19.69	+/-	6.07	1.378e-05	+/-	4.58e-06	39.19	+/-	6.1	0.00019453	+/-	2.879e-05
Chuvashes	Karelians	Han	success	decay rates inconsistent	1.2e-09	6.96	3.01	8.3	0.78	33.59	+/-	4.28	0.00021325	+/-	3.062e-05	19.69	+/-	6.07	1.378e-05	+/-	4.58e-06	44.65	+/-	5.38	0.0001901	+/-	1.728e-05
Chuvashes	Karelians	Yakuts	success	decay rates inconsistent	1.9e-07	6.21	3.01	4.39	0.59	27.97	+/-	3.89	0.0001574	+/-	2.535e-05	19.69	+/-	6.07	1.378e-05	+/-	4.58e-06	36.36	+/-	5.79	0.00012555	+/-	2.861e-05
Chuvashes	Kets	Hungarians	success	decay rates inconsistent	0.00095	4.69	4.73	4.9	0.44	35.19	+/-	7.5	0.00017991	+/-	3.807e-05	42.71	+/-	7.89	9.826e-05	+/-	2.077e-05	27.36	+/-	5.59	3.299e-05	+/-	6.36e-06
Chuvashes	Kets	Swedes	success	decay rates inconsistent	3.2e-05	5.34	4.73	4.53	0.55	36.86	+/-	6.54	0.00020033	+/-	3.75e-05	42.71	+/-	7.89	9.826e-05	+/-	2.077e-05	24.29	+/-	5.36	2.753e-05	+/-	4.68e-06
Chuvashes	Kets	Spaniards	success	decay rates inconsistent	1.4e-05	5.49	4.73	4.74	0.52	39.38	+/-	7.18	0.00022339	+/-	3.608e-05	42.71	+/-	7.89	9.826e-05	+/-	2.077e-05	25.07	+/-	5.29	3.269e-05	+/-	5.12e-06
Chuvashes	Kets	Lithuanians	success	decay rates inconsistent	0.00025	4.96	4.73	4.97	0.55	37.5	+/-	6.98	0.00019955	+/-	4.025e-05	42.71	+/-	7.89	9.826e-05	+/-	2.077e-05	24.29	+/-	4.89	2.711e-05	+/-	5.39e-06
Chuvashes	Kets	Latvians	success	decay rates inconsistent	0.0048	4.35	4.73	2.55	0.63	35.18	+/-	7.45	0.00018439	+/-	4.24e-05	42.71	+/-	7.89	9.826e-05	+/-	2.077e-05	22.18	+/-	8.69	2.451e-05	+/-	7.81e-06
Chuvashes	Kets	Germans	success	decay rates inconsistent	0.00015	5.06	4.73	5.14	0.76	35.32	+/-	6.89	0.00018584	+/-	3.673e-05	42.71	+/-	7.89	9.826e-05	+/-	2.077e-05	19.28	+/-	3.75	2.21e-05	+/-	3.66e-06
Chuvashes	Kets	Russians	success	decay rates inconsistent	0.015	4.09	4.73	3.73	0.74	35.27	+/-	6.8	0.00017588	+/-	4.301e-05	42.71	+/-	7.89	9.826e-05	+/-	2.077e-05	19.55	+/-	5.24	1.769e-05	+/-	4.26e-06
Chuvashes	Kets	French Basques	success	decay rates inconsistent	0.00088	4.71	4.73	3.77	0.61	35.67	+/-	6.8	0.00021914	+/-	4.656e-05	42.71	+/-	7.89	9.826e-05	+/-	2.077e-05	22.66	+/-	6.02	3.185e-05	+/-	6.63e-06
Chuvashes	Hungarians	Tuvinians	success	decay rates similar	0.00057	4.8	4.9	3.97	0.23	28.99	+/-	5.91	0.00019037	+/-	3.97e-05	27.36	+/-	5.59	3.299e-05	+/-	6.36e-06	34.38	+/-	5.97	0.00011112	+/-	2.802e-05
Chuvashes	Hungarians	Evenkis	success	decay rates similar	0.00057	4.8	4.9	3.95	0.23	28.38	+/-	5.8	0.00021292	+/-	4.44e-05	27.36	+/-	5.59	3.299e-05	+/-	6.36e-06	34.43	+/-	6.69	0.00013026	+/-	3.295e-05
Chuvashes	Hungarians	Khanty	success	decay rates similar	0.013	4.13	4.9	2.43	0.19	29.56	+/-	7.16	0.00012082	+/-	2.637e-05	27.36	+/-	5.59	3.299e-05	+/-	6.36e-06	33.14	+/-	8.79	5.76e-05	+/-	2.368e-05
Chuvashes	Hungarians	Buryats	success	decay rates inconsistent	1.1e-08	6.63	4.9	4.77	0.38	34.15	+/-	5.15	0.00023983	+/-	3.484e-05	27.36	+/-	5.59	3.299e-05	+/-	6.36e-06	40.01	+/-	5.35	0.00014498	+/-	3.041e-05
Chuvashes	Hungarians	Evens	success	decay rates inconsistent	7.6e-06	5.6	4.9	6.42	0.36	32.38	+/-	5.79	0.00030212	+/-	4.823e-05	27.36	+/-	5.59	3.299e-05	+/-	6.36e-06	39.19	+/-	6.1	0.00019453	+/-	2.879e-05
Chuvashes	Hungarians	Han	success	decay rates inconsistent	1.2e-11	7.58	4.9	8.3	0.48	33.56	+/-	4.32	0.00025716	+/-	3.393e-05	27.36	+/-	5.59	3.299e-05	+/-	6.36e-06	44.65	+/-	5.38	0.0001901	+/-	1.728e-05
Chuvashes	Hungarians	Yakuts	success	decay rates inconsistent	3e-06	5.76	4.9	4.39	0.28	30.24	+/-	4.99	0.00021115	+/-	3.669e-05	27.36	+/-	5.59	3.299e-05	+/-	6.36e-06	36.36	+/-	5.79	0.00012555	+/-	2.861e-05
Chuvashes	Swedes	Tuvinians	success	decay rates inconsistent	6.9e-06	5.62	4.53	3.97	0.34	31.12	+/-	4.62	0.00021069	+/-	3.752e-05	24.29	+/-	5.36	2.753e-05	+/-	4.68e-06	34.38	+/-	5.97	0.00011112	+/-	2.802e-05
Chuvashes	Swedes	Evenkis	success	decay rates inconsistent	0.00011	5.12	4.53	3.95	0.35	30.6	+/-	5.28	0.00023782	+/-	4.646e-05	24.29	+/-	5.36	2.753e-05	+/-	4.68e-06	34.43	+/-	6.69	0.00013026	+/-	3.295e-05
Chuvashes	Swedes	Khanty	success	decay rates inconsistent	1.4e-05	5.49	4.53	2.43	0.31	32.99	+/-	5.31	0.00014115	+/-	2.573e-05	24.29	+/-	5.36	2.753e-05	+/-	4.68e-06	33.14	+/-	8.79	5.76e-05	+/-	2.368e-05
Chuvashes	Swedes	Buryats	success	decay rates inconsistent	1.1e-10	7.29	4.53	4.77	0.49	35.31	+/-	4.12	0.00025734	+/-	3.53e-05	24.29	+/-	5.36	2.753e-05	+/-	4.68e-06	40.01	+/-	5.35	0.00014498	+/-	3.041e-05
Chuvashes	Swedes	Evens	success	decay rates inconsistent	4.1e-08	6.44	4.53	6.42	0.47	36.1	+/-	5.6	0.00034853	+/-	5.064e-05	24.29	+/-	5.36	2.753e-05	+/-	4.68e-06	39.19	+/-	6.1	0.00019453	+/-	2.879e-05
Chuvashes	Swedes	Han	success	decay rates inconsistent	4.2e-12	7.72	4.53	8.3	0.59	36.65	+/-	4.02	0.00029187	+/-	3.782e-05	24.29	+/-	5.36	2.753e-05	+/-	4.68e-06	44.65	+/-	5.38	0.0001901	+/-	1.728e-05
Chuvashes	Swedes	Yakuts	success	decay rates inconsistent	1e-09	6.98	4.53	4.39	0.4	31.69	+/-	3.7	0.00022834	+/-	3.271e-05	24.29	+/-	5.36	2.753e-05	+/-	4.68e-06	36.36	+/-	5.79	0.00012555	+/-	2.861e-05
Chuvashes	Spaniards	Tuvinians	success	decay rates inconsistent	7.2e-06	5.61	4.74	3.97	0.31	30.32	+/-	4.98	0.00021286	+/-	3.795e-05	25.07	+/-	5.29	3.269e-05	+/-	5.12e-06	34.38	+/-	5.97	0.00011112	+/-	2.802e-05
Chuvashes	Spaniards	Evenkis	success	decay rates inconsistent	9.6e-05	5.14	4.74	3.95	0.31	29.16	+/-	5.37	0.00023059	+/-	4.485e-05	25.07	+/-	5.29	3.269e-05	+/-	5.12e-06	34.43	+/-	6.69	0.00013026	+/-	3.295e-05
Chuvashes	Spaniards	Khanty	success	decay rates inconsistent	0.00011	5.11	4.74	2.43	0.28	30.8	+/-	6.02	0.00014155	+/-	2.771e-05	25.07	+/-	5.29	3.269e-05	+/-	5.12e-06	33.14	+/-	8.79	5.76e-05	+/-	2.368e-05
Chuvashes	Spaniards	Buryats	success	decay rates inconsistent	1e-09	6.98	4.74	4.77	0.46	35.69	+/-	4.95	0.00027	+/-	3.869e-05	25.07	+/-	5.29	3.269e-05	+/-	5.12e-06	40.01	+/-	5.35	0.00014498	+/-	3.041e-05
Chuvashes	Spaniards	Evens	success	decay rates inconsistent	8.2e-08	6.34	4.74	6.42	0.44	35.98	+/-	5.68	0.00036027	+/-	5.091e-05	25.07	+/-	5.29	3.269e-05	+/-	5.12e-06	39.19	+/-	6.1	0.00019453	+/-	2.879e-05
Chuvashes	Spaniards	Han	success	decay rates inconsistent	3e-14	8.33	4.74	8.3	0.56	37.5	+/-	4.38	0.00031185	+/-	3.746e-05	25.07	+/-	5.29	3.269e-05	+/-	5.12e-06	44.65	+/-	5.38	0.0001901	+/-	1.728e-05
Chuvashes	Spaniards	Yakuts	success	decay rates inconsistent	1.2e-08	6.63	4.74	4.39	0.37	30.44	+/-	4.12	0.00022225	+/-	3.355e-05	25.07	+/-	5.29	3.269e-05	+/-	5.12e-06	36.36	+/-	5.79	0.00012555	+/-	2.861e-05
Chuvashes	Tuvinians	Lithuanians	success	decay rates inconsistent	3.3e-08	6.48	3.97	4.97	0.34	30.81	+/-	3.89	0.00020848	+/-	3.219e-05	34.38	+/-	5.97	0.00011112	+/-	2.802e-05	24.29	+/-	4.89	2.711e-05	+/-	5.39e-06
Chuvashes	Tuvinians	Latvians	success	decay rates inconsistent	0.00011	5.12	3.97	2.55	0.43	31.1	+/-	4.93	0.00021821	+/-	4.262e-05	34.38	+/-	5.97	0.00011112	+/-	2.802e-05	22.18	+/-	8.69	2.451e-05	+/-	7.81e-06
Chuvashes	Tuvinians	Germans	success	decay rates inconsistent	1.6e-05	5.46	3.97	5.14	0.56	29.71	+/-	5.11	0.000197	+/-	3.606e-05	34.38	+/-	5.97	0.00011112	+/-	2.802e-05	19.28	+/-	3.75	2.21e-05	+/-	3.66e-06
Chuvashes	Tuvinians	Russians	success	decay rates inconsistent	4.5e-05	5.28	3.97	3.73	0.55	32.19	+/-	4.33	0.00021045	+/-	3.986e-05	34.38	+/-	5.97	0.00011112	+/-	2.802e-05	19.55	+/-	5.24	1.769e-05	+/-	4.26e-06
Chuvashes	Tuvinians	French Basques	success	decay rates inconsistent	0.0023	4.51	3.97	3.77	0.41	30.62	+/-	5.34	0.00023111	+/-	5.125e-05	34.38	+/-	5.97	0.00011112	+/-	2.802e-05	22.66	+/-	6.02	3.185e-05	+/-	6.63e-06
Chuvashes	Lithuanians	Evenkis	success	decay rates inconsistent	7.1e-06	5.61	4.97	3.95	0.35	31.53	+/-	4.95	0.00024217	+/-	4.316e-05	24.29	+/-	4.89	2.711e-05	+/-	5.39e-06	34.43	+/-	6.69	0.00013026	+/-	3.295e-05
Chuvashes	Lithuanians	Khanty	success	decay rates inconsistent	0.00015	5.06	4.97	2.43	0.31	33.13	+/-	6.17	0.00014492	+/-	2.863e-05	24.29	+/-	4.89	2.711e-05	+/-	5.39e-06	33.14	+/-	8.79	5.76e-05	+/-	2.368e-05
Chuvashes	Lithuanians	Buryats	success	decay rates inconsistent	9.4e-11	7.31	4.97	4.77	0.49	35.99	+/-	3.92	0.00026388	+/-	3.61e-05	24.29	+/-	4.89	2.711e-05	+/-	5.39e-06	40.01	+/-	5.35	0.00014498	+/-	3.041e-05
Chuvashes	Lithuanians	Evens	success	decay rates inconsistent	2.6e-09	6.85	4.97	6.42	0.47	34.98	+/-	5.11	0.00033015	+/-	4.169e-05	24.29	+/-	4.89	2.711e-05	+/-	5.39e-06	39.19	+/-	6.1	0.00019453	+/-	2.879e-05
Chuvashes	Lithuanians	Han	success	decay rates inconsistent	1.2e-12	7.87	4.97	8.3	0.59	36.1	+/-	3.73	0.00028923	+/-	3.675e-05	24.29	+/-	4.89	2.711e-05	+/-	5.39e-06	44.65	+/-	5.38	0.0001901	+/-	1.728e-05
Chuvashes	Lithuanians	Yakuts	success	decay rates inconsistent	1.9e-11	7.52	4.97	4.39	0.4	31.89	+/-	3.73	0.00022804	+/-	3.033e-05	24.29	+/-	4.89	2.711e-05	+/-	5.39e-06	36.36	+/-	5.79	0.00012555	+/-	2.861e-05
Chuvashes	Evenkis	Latvians	success	decay rates inconsistent	0.0035	4.42	3.95	2.55	0.43	33.23	+/-	6.29	0.00026124	+/-	5.911e-05	34.43	+/-	6.69	0.00013026	+/-	3.295e-05	22.18	+/-	8.69	2.451e-05	+/-	7.81e-06
Chuvashes	Evenkis	Germans	success	decay rates inconsistent	0.00055	4.8	3.95	5.14	0.56	28.88	+/-	5.79	0.00021722	+/-	4.523e-05	34.43	+/-	6.69	0.00013026	+/-	3.295e-05	19.28	+/-	3.75	2.21e-05	+/-	3.66e-06
Chuvashes	Evenkis	Russians	success	decay rates inconsistent	0.00044	4.85	3.95	3.73	0.55	32.84	+/-	5.28	0.00024504	+/-	5.056e-05	34.43	+/-	6.69	0.00013026	+/-	3.295e-05	19.55	+/-	5.24	1.769e-05	+/-	4.26e-06
Chuvashes	Evenkis	French Basques	success	decay rates inconsistent	0.0021	4.52	3.95	3.77	0.41	30.27	+/-	5.61	0.00025993	+/-	5.746e-05	34.43	+/-	6.69	0.00013026	+/-	3.295e-05	22.66	+/-	6.02	3.185e-05	+/-	6.63e-06
Chuvashes	Khanty	Latvians	success	decay rates inconsistent	0.0024	4.5	2.43	2.55	0.4	31.21	+/-	6.04	0.00013842	+/-	3.075e-05	33.14	+/-	8.79	5.76e-05	+/-	2.368e-05	22.18	+/-	8.69	2.451e-05	+/-	7.81e-06
Chuvashes	Khanty	Germans	success	decay rates inconsistent	0.0022	4.51	2.43	5.14	0.53	29.54	+/-	6.32	0.00012535	+/-	2.777e-05	33.14	+/-	8.79	5.76e-05	+/-	2.368e-05	19.28	+/-	3.75	2.21e-05	+/-	3.66e-06
Chuvashes	Khanty	Russians	success	decay rates inconsistent	0.037	3.88	2.43	3.73	0.52	33.42	+/-	6.13	0.00013633	+/-	3.516e-05	33.14	+/-	8.79	5.76e-05	+/-	2.368e-05	19.55	+/-	5.24	1.769e-05	+/-	4.26e-06
Chuvashes	Buryats	Latvians	success	decay rates inconsistent	2.2e-07	6.18	4.77	2.55	0.57	35.36	+/-	4.69	0.00026021	+/-	4.208e-05	40.01	+/-	5.35	0.00014498	+/-	3.041e-05	22.18	+/-	8.69	2.451e-05	+/-	7.81e-06
Chuvashes	Buryats	Germans	success	decay rates inconsistent	1.4e-08	6.6	4.77	5.14	0.7	34.46	+/-	4.79	0.00024568	+/-	3.721e-05	40.01	+/-	5.35	0.00014498	+/-	3.041e-05	19.28	+/-	3.75	2.21e-05	+/-	3.66e-06
Chuvashes	Buryats	Russians	success	decay rates inconsistent	4.6e-05	5.28	4.77	3.73	0.69	35.61	+/-	4.54	0.00024492	+/-	4.643e-05	40.01	+/-	5.35	0.00014498	+/-	3.041e-05	19.55	+/-	5.24	1.769e-05	+/-	4.26e-06
Chuvashes	Buryats	French Basques	success	decay rates inconsistent	4.7e-06	5.68	4.77	3.77	0.55	35.9	+/-	4.58	0.00029697	+/-	5.229e-05	40.01	+/-	5.35	0.00014498	+/-	3.041e-05	22.66	+/-	6.02	3.185e-05	+/-	6.63e-06
Chuvashes	Latvians	Evens	success	decay rates inconsistent	4.2e-06	5.7	2.55	6.42	0.55	35.16	+/-	6	0.00033577	+/-	5.89e-05	22.18	+/-	8.69	2.451e-05	+/-	7.81e-06	39.19	+/-	6.1	0.00019453	+/-	2.879e-05
Chuvashes	Latvians	Han	success	decay rates inconsistent	8.5e-09	6.68	2.55	8.3	0.67	36.04	+/-	4.84	0.00029058	+/-	4.351e-05	22.18	+/-	8.69	2.451e-05	+/-	7.81e-06	44.65	+/-	5.38	0.0001901	+/-	1.728e-05
Chuvashes	Latvians	Yakuts	success	decay rates inconsistent	2.4e-06	5.8	2.55	4.39	0.48	32.69	+/-	4.7	0.00023855	+/-	4.116e-05	22.18	+/-	8.69	2.451e-05	+/-	7.81e-06	36.36	+/-	5.79	0.00012555	+/-	2.861e-05
Chuvashes	Germans	Evens	success	decay rates inconsistent	4.1e-07	6.09	5.14	6.42	0.68	32.91	+/-	5.41	0.00030982	+/-	4.516e-05	19.28	+/-	3.75	2.21e-05	+/-	3.66e-06	39.19	+/-	6.1	0.00019453	+/-	2.879e-05
Chuvashes	Germans	Han	success	decay rates inconsistent	1.6e-09	6.92	5.14	8.3	0.79	34.95	+/-	4.49	0.0002727	+/-	3.941e-05	19.28	+/-	3.75	2.21e-05	+/-	3.66e-06	44.65	+/-	5.38	0.0001901	+/-	1.728e-05
Chuvashes	Germans	Yakuts	success	decay rates inconsistent	1.1e-07	6.29	5.14	4.39	0.61	30.57	+/-	4.31	0.00021363	+/-	3.397e-05	19.28	+/-	3.75	2.21e-05	+/-	3.66e-06	36.36	+/-	5.79	0.00012555	+/-	2.861e-05
Chuvashes	Russians	Evens	success	decay rates inconsistent	1.4e-09	6.94	3.73	6.42	0.67	33.84	+/-	4.87	0.00030293	+/-	4.31e-05	19.55	+/-	5.24	1.769e-05	+/-	4.26e-06	39.19	+/-	6.1	0.00019453	+/-	2.879e-05
Chuvashes	Russians	Han	success	decay rates inconsistent	7.9e-06	5.59	3.73	8.3	0.78	35.95	+/-	4.31	0.00027188	+/-	4.863e-05	19.55	+/-	5.24	1.769e-05	+/-	4.26e-06	44.65	+/-	5.38	0.0001901	+/-	1.728e-05
Chuvashes	Russians	Yakuts	success	decay rates inconsistent	2.2e-07	6.18	3.73	4.39	0.6	33.34	+/-	3.79	0.0002297	+/-	3.714e-05	19.55	+/-	5.24	1.769e-05	+/-	4.26e-06	36.36	+/-	5.79	0.00012555	+/-	2.861e-05
Chuvashes	Evens	French Basques	success	decay rates inconsistent	3.1e-08	6.49	6.42	3.77	0.53	34.42	+/-	5.31	0.00036307	+/-	5.243e-05	39.19	+/-	6.1	0.00019453	+/-	2.879e-05	22.66	+/-	6.02	3.185e-05	+/-	6.63e-06
Chuvashes	Han	French Basques	success	decay rates inconsistent	2.6e-08	6.51	8.3	3.77	0.65	35.89	+/-	3.77	0.00031904	+/-	4.898e-05	44.65	+/-	5.38	0.0001901	+/-	1.728e-05	22.66	+/-	6.02	3.185e-05	+/-	6.63e-06
Chuvashes	Yakuts	French Basques	success	decay rates inconsistent	3.6e-05	5.32	4.39	3.77	0.46	31.3	+/-	4.5	0.00024682	+/-	4.637e-05	36.36	+/-	5.79	0.00012555	+/-	2.861e-05	22.66	+/-	6.02	3.185e-05	+/-	6.63e-06
Dolgans	Estonians	Khanty	success	decay rates inconsistent	0.013	4.14	3.47	2.2	0.64	3.8	+/-	0.92	7.261e-05	+/-	7.9e-06	5.32	+/-	1.53	0.00015954	+/-	1.597e-05	7.34	+/-	3.34	3.222e-05	+/-	8.16e-06
Dolgans	Estonians	Han	success	decay rates inconsistent	0.0015	4.62	3.47	2.11	0.59	4.72	+/-	1.02	0.00017429	+/-	1.77e-05	5.32	+/-	1.53	0.00015954	+/-	1.597e-05	8.63	+/-	4.09	2.683e-05	+/-	6.75e-06
Dolgans	Swedish Saami	Han	success	decay rates inconsistent	0.022	4.02	2.51	2.11	0.64	4.43	+/-	1.1	8.676e-05	+/-	7.43e-06	5.37	+/-	2.14	7.748e-05	+/-	1.271e-05	8.63	+/-	4.09	2.683e-05	+/-	6.75e-06
Dolgans	Mordovians	Khanty	success	decay rates inconsistent	0.0013	4.64	3.6	2.2	0.72	3.45	+/-	0.74	5.918e-05	+/-	6.85e-06	5.66	+/-	1.57	0.0001528	+/-	1.521e-05	7.34	+/-	3.34	3.222e-05	+/-	8.16e-06
Dolgans	Mordovians	Han	success	decay rates inconsistent	0.00092	4.71	3.6	2.11	0.56	4.86	+/-	1.03	0.00016498	+/-	1.587e-05	5.66	+/-	1.57	0.0001528	+/-	1.521e-05	8.63	+/-	4.09	2.683e-05	+/-	6.75e-06
Dolgans	Karelians	Spaniards	success	decay rates inconsistent	0.017	4.08	3.38	3.27	1.18	22.49	+/-	4.72	9.78e-06	+/-	2.4e-06	5.76	+/-	1.7	0.00014557	+/-	1.514e-05	6.32	+/-	1.93	0.0001829	+/-	1.459e-05
Dolgans	Karelians	Han	success	decay rates inconsistent	0.002	4.55	3.38	2.11	0.51	5.12	+/-	1.13	0.00016226	+/-	1.463e-05	5.76	+/-	1.7	0.00014557	+/-	1.514e-05	8.63	+/-	4.09	2.683e-05	+/-	6.75e-06
Dolgans	Hungarians	Khanty	success	decay rates inconsistent	0.0072	4.27	3.23	2.2	0.56	4.13	+/-	0.97	7.698e-05	+/-	7.53e-06	6.21	+/-	1.92	0.000183	+/-	1.645e-05	7.34	+/-	3.34	3.222e-05	+/-	8.16e-06
Dolgans	Hungarians	Han	success	decay rates inconsistent	0.0034	4.44	3.23	2.11	0.47	5.37	+/-	1.21	0.0001952	+/-	1.532e-05	6.21	+/-	1.92	0.000183	+/-	1.645e-05	8.63	+/-	4.09	2.683e-05	+/-	6.75e-06
Dolgans	Swedes	Khanty	success	decay rates inconsistent	0.0041	4.4	3.46	2.2	0.58	4.03	+/-	0.92	7.794e-05	+/-	7.78e-06	5.84	+/-	1.69	0.00017478	+/-	1.586e-05	7.34	+/-	3.34	3.222e-05	+/-	8.16e-06
Dolgans	Swedes	Han	success	decay rates inconsistent	0.0031	4.46	3.46	2.11	0.5	5.16	+/-	1.16	0.00019045	+/-	1.693e-05	5.84	+/-	1.69	0.00017478	+/-	1.586e-05	8.63	+/-	4.09	2.683e-05	+/-	6.75e-06
Dolgans	Spaniards	Khanty	success	decay rates inconsistent	0.0026	4.5	3.27	2.2	0.55	4.17	+/-	0.93	7.94e-05	+/-	8.56e-06	6.32	+/-	1.93	0.0001829	+/-	1.459e-05	7.34	+/-	3.34	3.222e-05	+/-	8.16e-06
Dolgans	Spaniards	Han	success	decay rates inconsistent	0.0033	4.45	3.27	2.11	0.48	5.32	+/-	1.2	0.00019532	+/-	1.678e-05	6.32	+/-	1.93	0.0001829	+/-	1.459e-05	8.63	+/-	4.09	2.683e-05	+/-	6.75e-06
Dolgans	Komis	Finns	success	decay rates inconsistent	0.028	3.96	2.93	3.54	0.89	13.92	+/-	3.51	8.53e-06	+/-	1.83e-06	5.34	+/-	1.82	0.00010435	+/-	1.222e-05	5.84	+/-	1.65	0.00014992	+/-	1.636e-05
Dolgans	Komis	Han	success	decay rates inconsistent	0.014	4.13	2.93	2.11	0.59	4.7	+/-	1.14	0.00011908	+/-	1.205e-05	5.34	+/-	1.82	0.00010435	+/-	1.222e-05	8.63	+/-	4.09	2.683e-05	+/-	6.75e-06
Dolgans	Lithuanians	Han	success	decay rates inconsistent	0.0073	4.27	3.48	2.11	0.56	4.88	+/-	1.14	0.00019518	+/-	1.696e-05	5.43	+/-	1.56	0.00017817	+/-	1.691e-05	8.63	+/-	4.09	2.683e-05	+/-	6.75e-06
Dolgans	Khanty	Latvians	success	decay rates inconsistent	0.0049	4.36	2.2	3.96	0.59	3.98	+/-	0.91	8.372e-05	+/-	8.32e-06	7.34	+/-	3.34	3.222e-05	+/-	8.16e-06	6.04	+/-	1.52	0.00019147	+/-	1.737e-05
Dolgans	Khanty	Germans	success	decay rates inconsistent	0.026	3.98	2.2	3.3	0.6	3.97	+/-	1	7.644e-05	+/-	7.97e-06	7.34	+/-	3.34	3.222e-05	+/-	8.16e-06	5.48	+/-	1.66	0.00016616	+/-	1.647e-05
Dolgans	Khanty	Finns	success	decay rates inconsistent	0.031	3.94	2.2	3.54	0.5	4.41	+/-	1.12	6.777e-05	+/-	7.55e-06	7.34	+/-	3.34	3.222e-05	+/-	8.16e-06	5.84	+/-	1.65	0.00014992	+/-	1.636e-05
Dolgans	Khanty	Russians	success	decay rates inconsistent	0.021	4.03	2.2	3.51	0.59	4.01	+/-	1	7.272e-05	+/-	9.35e-06	7.34	+/-	3.34	3.222e-05	+/-	8.16e-06	5.86	+/-	1.67	0.00016672	+/-	1.532e-05
Dolgans	Khanty	Han	success	decay rates similar	0.0072	4.28	2.2	2.11	0.16	7.7	+/-	1.8	3.804e-05	+/-	5.92e-06	7.34	+/-	3.34	3.222e-05	+/-	8.16e-06	8.63	+/-	4.09	2.683e-05	+/-	6.75e-06
Dolgans	Latvians	Han	success	decay rates inconsistent	0.0012	4.65	3.96	2.11	0.49	5.23	+/-	1.12	0.00020735	+/-	1.885e-05	6.04	+/-	1.52	0.00019147	+/-	1.737e-05	8.63	+/-	4.09	2.683e-05	+/-	6.75e-06
Dolgans	Germans	Han	success	decay rates inconsistent	0.0042	4.39	3.3	2.11	0.56	4.87	+/-	1.11	0.00018072	+/-	1.864e-05	5.48	+/-	1.66	0.00016616	+/-	1.647e-05	8.63	+/-	4.09	2.683e-05	+/-	6.75e-06
Dolgans	Finns	Han	success	decay rates inconsistent	0.001	4.69	3.54	2.11	0.5	5.17	+/-	1.1	0.00017019	+/-	1.783e-05	5.84	+/-	1.65	0.00014992	+/-	1.636e-05	8.63	+/-	4.09	2.683e-05	+/-	6.75e-06
Dolgans	Vepsians	Han	success	decay rates inconsistent	0.0076	4.27	3.32	2.11	0.53	5.03	+/-	1.18	0.00016264	+/-	1.589e-05	5.48	+/-	1.65	0.00014051	+/-	1.444e-05	8.63	+/-	4.09	2.683e-05	+/-	6.75e-06
Dolgans	Russians	Han	success	decay rates inconsistent	0.0023	4.53	3.51	2.11	0.49	5.25	+/-	1.16	0.00018515	+/-	1.861e-05	5.86	+/-	1.67	0.00016672	+/-	1.532e-05	8.63	+/-	4.09	2.683e-05	+/-	6.75e-06
Dolgans	Kola Saami	Han	success	decay rates inconsistent	0.0038	4.42	2.72	2.11	0.52	5.09	+/-	1.15	0.00011367	+/-	1.049e-05	5.69	+/-	2.09	0.00010373	+/-	1.4e-05	8.63	+/-	4.09	2.683e-05	+/-	6.75e-06
Dolgans	Han	French Basques	success	decay rates inconsistent	0.0091	4.22	2.11	3.17	0.49	5.21	+/-	1.23	0.00020017	+/-	2.07e-05	8.63	+/-	4.09	2.683e-05	+/-	6.75e-06	5.89	+/-	1.85	0.00018167	+/-	1.64e-05
Estonians	Spaniards	Buryats	success	decay rates inconsistent	0.00025	4.97	3.18	3.14	0.3	58.66	+/-	11.8	6.629e-05	+/-	1.046e-05	44.7	+/-	14.06	5.78e-06	+/-	1.76e-06	43.54	+/-	7.83	4.638e-05	+/-	1.478e-05
Estonians	Spaniards	Koryaks	success	decay rates similar	0.034	3.91	3.18	4.46	0.16	52.62	+/-	12.93	5.615e-05	+/-	1.435e-05	44.7	+/-	14.06	5.78e-06	+/-	1.76e-06	46.89	+/-	10.49	4.728e-05	+/-	1.06e-05
Estonians	Nenets	Spaniards	success	decay rates inconsistent	0.0099	4.21	3.34	3.18	0.3	60.2	+/-	10.19	5.511e-05	+/-	1.31e-05	45.73	+/-	8.19	3.56e-05	+/-	1.067e-05	44.7	+/-	14.06	5.78e-06	+/-	1.76e-06
Estonians	Spaniards	Tuvinians	success	decay rates similar	0.048	3.83	3.18	3.65	0.22	54.69	+/-	14.27	5.209e-05	+/-	1.239e-05	44.7	+/-	14.06	5.78e-06	+/-	1.76e-06	43.91	+/-	12.02	4.205e-05	+/-	1.001e-05
Estonians	Udmurts	Koryaks	success	decay rates inconsistent	0.0015	4.61	2.6	4.46	0.3	42.67	+/-	7.69	2.343e-05	+/-	5.08e-06	34.72	+/-	12.42	5.97e-06	+/-	2.3e-06	46.89	+/-	10.49	4.728e-05	+/-	1.06e-05
Evenkis	Estonians	Nenets	success	decay rates inconsistent	0.0075	4.27	3.9	2.35	0.59	9.68	+/-	2.27	8.771e-05	+/-	7.61e-06	8	+/-	2.05	0.00013506	+/-	1.231e-05	5.27	+/-	2.24	1.448e-05	+/-	3.59e-06
Evenkis	Estonians	Chuvashes	success	decay rates inconsistent	0.048	3.83	3.9	3.38	0.37	10.11	+/-	2.64	6.78e-06	+/-	1.05e-06	8	+/-	2.05	0.00013506	+/-	1.231e-05	6.94	+/-	2.05	7.798e-05	+/-	8.36e-06
Evenkis	Estonians	Altaians	success	decay rates similar	0.00097	4.7	3.9	2.57	0.09	8.44	+/-	1.79	6.595e-05	+/-	5.95e-06	8	+/-	2.05	0.00013506	+/-	1.231e-05	7.73	+/-	3.01	1.956e-05	+/-	3.62e-06
Evenkis	Estonians	Swedish Saami	success	decay rates inconsistent	0.0064	4.3	3.9	3.36	1.02	19.27	+/-	3.63	1.751e-05	+/-	4.07e-06	8	+/-	2.05	0.00013506	+/-	1.231e-05	6.26	+/-	1.86	7.144e-05	+/-	6.03e-06
Evenkis	Estonians	Maris	success	decay rates inconsistent	5.5e-06	5.67	3.9	3.36	0.38	9.42	+/-	1.66	1.262e-05	+/-	1.24e-06	8	+/-	2.05	0.00013506	+/-	1.231e-05	6.42	+/-	1.91	6.612e-05	+/-	7.57e-06
Evenkis	Estonians	Khanty	success	decay rates inconsistent	0.00011	5.13	3.9	2.86	0.44	10.9	+/-	2.13	4.925e-05	+/-	3.87e-06	8	+/-	2.05	0.00013506	+/-	1.231e-05	6.99	+/-	2.44	3.078e-05	+/-	4.42e-06
Evenkis	Estonians	Han	success	decay rates similar	0.0014	4.62	3.9	4.95	0.19	8.98	+/-	1.94	0.00010834	+/-	9.25e-06	8	+/-	2.05	0.00013506	+/-	1.231e-05	9.65	+/-	1.95	2.465e-05	+/-	3.18e-06
Evenkis	Nenets	Tatars	success	decay rates inconsistent	0.03	3.94	2.35	3.44	0.7	10.94	+/-	2.77	5.605e-05	+/-	5.45e-06	5.27	+/-	2.24	1.448e-05	+/-	3.59e-06	7.59	+/-	2.21	8.959e-05	+/-	1.027e-05
Evenkis	Nenets	Northern Russians	success	decay rates inconsistent	0.002	4.55	2.35	3.96	0.64	10.19	+/-	2.24	7.613e-05	+/-	7.32e-06	5.27	+/-	2.24	1.448e-05	+/-	3.59e-06	7.51	+/-	1.9	0.00011196	+/-	1.104e-05
Evenkis	Nenets	Mordovians	success	decay rates inconsistent	0.017	4.08	2.35	3.69	0.6	9.74	+/-	2.39	7.54e-05	+/-	7.66e-06	5.27	+/-	2.24	1.448e-05	+/-	3.59e-06	8.26	+/-	2.24	0.00012704	+/-	1.173e-05
Evenkis	Nenets	Karels	success	decay rates inconsistent	0.042	3.86	2.35	3.62	0.54	9.13	+/-	2.36	7.182e-05	+/-	6.54e-06	5.27	+/-	2.24	1.448e-05	+/-	3.59e-06	7.45	+/-	2.06	0.00011506	+/-	1.062e-05
Evenkis	Nenets	Hungarians	success	decay rates inconsistent	0.0049	4.36	2.35	3.91	0.6	9.79	+/-	2.24	9.079e-05	+/-	8.89e-06	5.27	+/-	2.24	1.448e-05	+/-	3.59e-06	8.66	+/-	2.22	0.00014748	+/-	1.561e-05
Evenkis	Nenets	Swedes	success	decay rates inconsistent	0.0033	4.45	2.35	4.05	0.66	10.44	+/-	2.35	9.301e-05	+/-	9.04e-06	5.27	+/-	2.24	1.448e-05	+/-	3.59e-06	8.99	+/-	2.22	0.00015028	+/-	1.342e-05
Evenkis	Nenets	Udmurts	success	decay rates inconsistent	0.0056	4.33	2.35	3.64	0.65	10.32	+/-	2.38	4.392e-05	+/-	5.69e-06	5.27	+/-	2.24	1.448e-05	+/-	3.59e-06	6.98	+/-	1.92	7.389e-05	+/-	9.23e-06
Evenkis	Nenets	Lithuanians	success	decay rates inconsistent	0.017	4.08	2.35	3.75	0.61	9.93	+/-	2.43	9.403e-05	+/-	8.63e-06	5.27	+/-	2.24	1.448e-05	+/-	3.59e-06	8.76	+/-	2.34	0.00015562	+/-	1.463e-05
Evenkis	Nenets	Latvians	success	decay rates inconsistent	0.03	3.94	2.35	4.14	0.49	8.69	+/-	2.2	9.038e-05	+/-	7.79e-06	5.27	+/-	2.24	1.448e-05	+/-	3.59e-06	8.23	+/-	1.99	0.00015112	+/-	1.534e-05
Evenkis	Nenets	Germans	success	decay rates inconsistent	0.0019	4.56	2.35	3.65	0.65	10.38	+/-	2.28	8.965e-05	+/-	9.66e-06	5.27	+/-	2.24	1.448e-05	+/-	3.59e-06	9.05	+/-	2.48	0.0001475	+/-	1.634e-05
Evenkis	Nenets	Finns	success	decay rates inconsistent	0.027	3.97	2.35	3.88	0.61	9.94	+/-	2.5	8.07e-05	+/-	6.94e-06	5.27	+/-	2.24	1.448e-05	+/-	3.59e-06	8.01	+/-	2.06	0.00012868	+/-	1.204e-05
Evenkis	Nenets	Russians	success	decay rates inconsistent	0.0089	4.23	2.35	3.78	0.64	10.17	+/-	2.41	8.722e-05	+/-	8.31e-06	5.27	+/-	2.24	1.448e-05	+/-	3.59e-06	8.64	+/-	2.29	0.00014081	+/-	1.367e-05
Evenkis	Nenets	Kola Saami	success	decay rates inconsistent	0.032	3.93	2.35	3.8	0.53	9.05	+/-	2.3	4.919e-05	+/-	6.12e-06	5.27	+/-	2.24	1.448e-05	+/-	3.59e-06	7.63	+/-	2	9.424e-05	+/-	9.19e-06
Evenkis	Nenets	French Basques	success	decay rates inconsistent	0.015	4.11	2.35	3.52	0.68	10.69	+/-	2.6	9.544e-05	+/-	1.103e-05	5.27	+/-	2.24	1.448e-05	+/-	3.59e-06	9.2	+/-	2.61	0.00015388	+/-	1.791e-05
Evenkis	Tatars	Altaians	success	decay rates similar	0.0062	4.31	3.44	2.57	0.2	9.31	+/-	2.16	3.827e-05	+/-	4.42e-06	7.59	+/-	2.21	8.959e-05	+/-	1.027e-05	7.73	+/-	3.01	1.956e-05	+/-	3.62e-06
Evenkis	Tatars	Spaniards	success	decay rates inconsistent	0.0042	4.39	3.44	3.49	1.05	24.5	+/-	5.58	1.097e-05	+/-	2e-06	7.59	+/-	2.21	8.959e-05	+/-	1.027e-05	10.42	+/-	2.98	0.00016631	+/-	1.73e-05
Evenkis	Tatars	Khanty	success	decay rates inconsistent	7.5e-06	5.61	3.44	2.86	0.67	13.99	+/-	2.49	2.782e-05	+/-	2.67e-06	7.59	+/-	2.21	8.959e-05	+/-	1.027e-05	6.99	+/-	2.44	3.078e-05	+/-	4.42e-06
Evenkis	Tatars	Germans	success	decay rates inconsistent	2.2e-05	5.42	3.44	3.65	0.85	18.86	+/-	3.48	7.43e-06	+/-	1.35e-06	7.59	+/-	2.21	8.959e-05	+/-	1.027e-05	9.05	+/-	2.48	0.0001475	+/-	1.634e-05
Evenkis	Tatars	Han	success	decay rates similar	0.00062	4.79	3.44	4.95	0.24	9.06	+/-	1.89	6.969e-05	+/-	7.48e-06	7.59	+/-	2.21	8.959e-05	+/-	1.027e-05	9.65	+/-	1.95	2.465e-05	+/-	3.18e-06
Evenkis	Northern Russians	Altaians	success	decay rates similar	0.00084	4.73	3.96	2.57	0.15	8.74	+/-	1.85	5.535e-05	+/-	6.64e-06	7.51	+/-	1.9	0.00011196	+/-	1.104e-05	7.73	+/-	3.01	1.956e-05	+/-	3.62e-06
Evenkis	Northern Russians	Khanty	success	decay rates inconsistent	1.9e-06	5.84	3.96	2.86	0.52	11.87	+/-	2.03	4.098e-05	+/-	2.82e-06	7.51	+/-	1.9	0.00011196	+/-	1.104e-05	6.99	+/-	2.44	3.078e-05	+/-	4.42e-06
Evenkis	Northern Russians	Han	success	decay rates similar	0.00088	4.72	3.96	4.95	0.25	8.51	+/-	1.8	8.833e-05	+/-	1.049e-05	7.51	+/-	1.9	0.00011196	+/-	1.104e-05	9.65	+/-	1.95	2.465e-05	+/-	3.18e-06
Evenkis	Chuvashes	Altaians	success	decay rates similar	0.0072	4.28	3.38	2.57	0.17	8.23	+/-	1.93	3.18e-05	+/-	4.16e-06	6.94	+/-	2.05	7.798e-05	+/-	8.36e-06	7.73	+/-	3.01	1.956e-05	+/-	3.62e-06
Evenkis	Chuvashes	Swedes	success	decay rates inconsistent	0.0058	4.32	3.38	4.05	0.77	15.63	+/-	3.61	8.73e-06	+/-	1.93e-06	6.94	+/-	2.05	7.798e-05	+/-	8.36e-06	8.99	+/-	2.22	0.00015028	+/-	1.342e-05
Evenkis	Chuvashes	Lithuanians	success	decay rates inconsistent	0.029	3.96	3.38	3.75	0.47	11.19	+/-	2.83	8.51e-06	+/-	1.48e-06	6.94	+/-	2.05	7.798e-05	+/-	8.36e-06	8.76	+/-	2.34	0.00015562	+/-	1.463e-05
Evenkis	Chuvashes	Finns	success	decay rates inconsistent	0.043	3.86	3.38	3.88	0.33	9.72	+/-	2.17	4.77e-06	+/-	1.24e-06	6.94	+/-	2.05	7.798e-05	+/-	8.36e-06	8.01	+/-	2.06	0.00012868	+/-	1.204e-05
Evenkis	Chuvashes	Russians	success	decay rates inconsistent	0.00026	4.97	3.38	3.78	0.59	12.77	+/-	2.57	7e-06	+/-	1.18e-06	6.94	+/-	2.05	7.798e-05	+/-	8.36e-06	8.64	+/-	2.29	0.00014081	+/-	1.367e-05
Evenkis	Chuvashes	Han	success	decay rates inconsistent	9.2e-05	5.16	3.38	4.95	0.33	7.74	+/-	1.5	5.63e-05	+/-	6.31e-06	6.94	+/-	2.05	7.798e-05	+/-	8.36e-06	9.65	+/-	1.95	2.465e-05	+/-	3.18e-06
Evenkis	Altaians	Maris	success	decay rates similar	0.031	3.93	2.57	3.36	0.21	7.97	+/-	2.03	2.464e-05	+/-	4.2e-06	7.73	+/-	3.01	1.956e-05	+/-	3.62e-06	6.42	+/-	1.91	6.612e-05	+/-	7.57e-06
Evenkis	Altaians	Mordovians	success	decay rates similar	0.0088	4.23	2.57	3.69	0.08	8.38	+/-	1.98	5.516e-05	+/-	7.12e-06	7.73	+/-	3.01	1.956e-05	+/-	3.62e-06	8.26	+/-	2.24	0.00012704	+/-	1.173e-05
Evenkis	Altaians	Karels	success	decay rates similar	0.0029	4.47	2.57	3.62	0.07	8	+/-	1.79	5.37e-05	+/-	5.47e-06	7.73	+/-	3.01	1.956e-05	+/-	3.62e-06	7.45	+/-	2.06	0.00011506	+/-	1.062e-05
Evenkis	Altaians	Hungarians	success	decay rates similar	0.00017	5.04	2.57	3.91	0.11	8.26	+/-	1.64	6.522e-05	+/-	6.33e-06	7.73	+/-	3.01	1.956e-05	+/-	3.62e-06	8.66	+/-	2.22	0.00014748	+/-	1.561e-05
Evenkis	Altaians	Swedes	success	decay rates similar	0.00061	4.8	2.57	4.05	0.21	9.56	+/-	1.99	7.204e-05	+/-	6.9e-06	7.73	+/-	3.01	1.956e-05	+/-	3.62e-06	8.99	+/-	2.22	0.00015028	+/-	1.342e-05
Evenkis	Altaians	Udmurts	success	decay rates similar	0.00021	5.01	2.57	3.64	0.11	7.84	+/-	1.56	2.984e-05	+/-	5.06e-06	7.73	+/-	3.01	1.956e-05	+/-	3.62e-06	6.98	+/-	1.92	7.389e-05	+/-	9.23e-06
Evenkis	Altaians	Lithuanians	success	decay rates similar	0.0022	4.54	2.57	3.75	0.12	8.11	+/-	1.79	6.915e-05	+/-	7.22e-06	7.73	+/-	3.01	1.956e-05	+/-	3.62e-06	8.76	+/-	2.34	0.00015562	+/-	1.463e-05
Evenkis	Altaians	Latvians	success	decay rates similar	0.0005	4.84	2.57	4.14	0.09	7.5	+/-	1.55	6.991e-05	+/-	7.22e-06	7.73	+/-	3.01	1.956e-05	+/-	3.62e-06	8.23	+/-	1.99	0.00015112	+/-	1.534e-05
Evenkis	Altaians	Germans	success	decay rates similar	0.0012	4.66	2.57	3.65	0.18	9.29	+/-	1.99	6.777e-05	+/-	7.89e-06	7.73	+/-	3.01	1.956e-05	+/-	3.62e-06	9.05	+/-	2.48	0.0001475	+/-	1.634e-05
Evenkis	Altaians	Finns	success	decay rates similar	0.0016	4.59	2.57	3.88	0.09	8.5	+/-	1.85	5.993e-05	+/-	5.53e-06	7.73	+/-	3.01	1.956e-05	+/-	3.62e-06	8.01	+/-	2.06	0.00012868	+/-	1.204e-05
Evenkis	Altaians	Vepsas	success	decay rates similar	0.021	4.03	2.57	3.29	0.09	7.96	+/-	1.98	5.113e-05	+/-	4.55e-06	7.73	+/-	3.01	1.956e-05	+/-	3.62e-06	8.46	+/-	2.57	0.00012083	+/-	1.193e-05
Evenkis	Altaians	Russians	success	decay rates similar	0.0017	4.59	2.57	3.78	0.11	8.48	+/-	1.85	6.343e-05	+/-	6.18e-06	7.73	+/-	3.01	1.956e-05	+/-	3.62e-06	8.64	+/-	2.29	0.00014081	+/-	1.367e-05
Evenkis	Altaians	Kola Saami	success	decay rates similar	6.9e-05	5.22	2.57	3.8	0.15	8.87	+/-	1.7	3.979e-05	+/-	5.8e-06	7.73	+/-	3.01	1.956e-05	+/-	3.62e-06	7.63	+/-	2	9.424e-05	+/-	9.19e-06
Evenkis	Altaians	French Basques	success	decay rates similar	0.027	3.97	2.57	3.52	0.17	8.98	+/-	2.26	6.84e-05	+/-	7.8e-06	7.73	+/-	3.01	1.956e-05	+/-	3.62e-06	9.2	+/-	2.61	0.00015388	+/-	1.791e-05
Evenkis	Swedish Saami	Hungarians	success	decay rates inconsistent	0.011	4.17	3.36	3.91	0.97	18.09	+/-	3.9	1.81e-05	+/-	4.34e-06	6.26	+/-	1.86	7.144e-05	+/-	6.03e-06	8.66	+/-	2.22	0.00014748	+/-	1.561e-05
Evenkis	Swedish Saami	Swedes	success	decay rates inconsistent	0.00043	4.87	3.36	4.05	1.09	21.14	+/-	3.64	2.205e-05	+/-	4.53e-06	6.26	+/-	1.86	7.144e-05	+/-	6.03e-06	8.99	+/-	2.22	0.00015028	+/-	1.342e-05
Evenkis	Swedish Saami	Spaniards	success	decay rates inconsistent	0.003	4.47	3.36	3.49	1.18	24.41	+/-	4.18	2.483e-05	+/-	5.56e-06	6.26	+/-	1.86	7.144e-05	+/-	6.03e-06	10.42	+/-	2.98	0.00016631	+/-	1.73e-05
Evenkis	Swedish Saami	Khanty	success	decay rates inconsistent	0.045	3.85	3.36	2.86	0.59	11.48	+/-	2.98	1.694e-05	+/-	3.54e-06	6.26	+/-	1.86	7.144e-05	+/-	6.03e-06	6.99	+/-	2.44	3.078e-05	+/-	4.42e-06
Evenkis	Maris	Karels	success	decay rates inconsistent	0.033	3.93	3.36	3.62	0.36	9.26	+/-	2.36	7.84e-06	+/-	1.68e-06	6.42	+/-	1.91	6.612e-05	+/-	7.57e-06	7.45	+/-	2.06	0.00011506	+/-	1.062e-05
Evenkis	Maris	Swedes	success	decay rates inconsistent	0.0019	4.57	3.36	4.05	0.62	12.18	+/-	2.67	1.558e-05	+/-	1.83e-06	6.42	+/-	1.91	6.612e-05	+/-	7.57e-06	8.99	+/-	2.22	0.00015028	+/-	1.342e-05
Evenkis	Maris	Spaniards	success	decay rates inconsistent	0.017	4.08	3.36	3.49	0.69	13.19	+/-	3.24	1.777e-05	+/-	2.65e-06	6.42	+/-	1.91	6.612e-05	+/-	7.57e-06	10.42	+/-	2.98	0.00016631	+/-	1.73e-05
Evenkis	Maris	Khanty	success	decay rates inconsistent	0.011	4.19	3.36	2.86	0.68	12.98	+/-	3.1	1.58e-05	+/-	2.63e-06	6.42	+/-	1.91	6.612e-05	+/-	7.57e-06	6.99	+/-	2.44	3.078e-05	+/-	4.42e-06
Evenkis	Maris	Germans	success	decay rates inconsistent	0.021	4.03	3.36	3.65	0.62	12.14	+/-	3.02	1.452e-05	+/-	2.76e-06	6.42	+/-	1.91	6.612e-05	+/-	7.57e-06	9.05	+/-	2.48	0.0001475	+/-	1.634e-05
Evenkis	Maris	Russians	success	decay rates inconsistent	0.0016	4.6	3.36	3.78	0.54	11.23	+/-	2.44	1.226e-05	+/-	1.51e-06	6.42	+/-	1.91	6.612e-05	+/-	7.57e-06	8.64	+/-	2.29	0.00014081	+/-	1.367e-05
Evenkis	Maris	Han	success	decay rates inconsistent	0.0014	4.63	3.36	4.95	0.4	8.65	+/-	1.87	5.34e-05	+/-	8.78e-06	6.42	+/-	1.91	6.612e-05	+/-	7.57e-06	9.65	+/-	1.95	2.465e-05	+/-	3.18e-06
Evenkis	Mordovians	Hungarians	success	decay rates inconsistent	0.015	4.11	3.69	3.91	1.21	33.32	+/-	6.8	4.75e-06	+/-	1.16e-06	8.26	+/-	2.24	0.00012704	+/-	1.173e-05	8.66	+/-	2.22	0.00014748	+/-	1.561e-05
Evenkis	Mordovians	Khanty	success	decay rates inconsistent	0.011	4.18	3.69	2.86	0.51	11.81	+/-	2.82	4.203e-05	+/-	4.18e-06	8.26	+/-	2.24	0.00012704	+/-	1.173e-05	6.99	+/-	2.44	3.078e-05	+/-	4.42e-06
Evenkis	Mordovians	Han	success	decay rates similar	0.0051	4.35	3.69	4.95	0.19	10.04	+/-	2.31	0.0001065	+/-	1.198e-05	8.26	+/-	2.24	0.00012704	+/-	1.173e-05	9.65	+/-	1.95	2.465e-05	+/-	3.18e-06
Evenkis	Karelians	Khanty	success	decay rates inconsistent	0.018	4.07	3.62	2.86	0.43	10.78	+/-	2.65	3.726e-05	+/-	3.66e-06	7.45	+/-	2.06	0.00011506	+/-	1.062e-05	6.99	+/-	2.44	3.078e-05	+/-	4.42e-06
Evenkis	Karelians	Han	success	decay rates inconsistent	0.0026	4.5	3.62	4.95	0.26	8.52	+/-	1.89	9.111e-05	+/-	7.81e-06	7.45	+/-	2.06	0.00011506	+/-	1.062e-05	9.65	+/-	1.95	2.465e-05	+/-	3.18e-06
Evenkis	Hungarians	Khanty	success	decay rates inconsistent	0.00026	4.96	3.91	2.86	0.46	11.2	+/-	2.26	5.304e-05	+/-	4.82e-06	8.66	+/-	2.22	0.00014748	+/-	1.561e-05	6.99	+/-	2.44	3.078e-05	+/-	4.42e-06
Evenkis	Hungarians	Han	success	decay rates similar	0.0014	4.63	3.91	4.95	0.13	9.9	+/-	2.14	0.00012014	+/-	1.225e-05	8.66	+/-	2.22	0.00014748	+/-	1.561e-05	9.65	+/-	1.95	2.465e-05	+/-	3.18e-06
Evenkis	Swedes	Udmurts	success	decay rates inconsistent	3.4e-05	5.34	4.05	3.64	0.58	12.65	+/-	2.37	9.65e-06	+/-	1.48e-06	8.99	+/-	2.22	0.00015028	+/-	1.342e-05	6.98	+/-	1.92	7.389e-05	+/-	9.23e-06
Evenkis	Swedes	Khanty	success	decay rates inconsistent	8e-07	5.99	4.05	2.86	0.56	12.44	+/-	2.08	5.608e-05	+/-	5.54e-06	8.99	+/-	2.22	0.00015028	+/-	1.342e-05	6.99	+/-	2.44	3.078e-05	+/-	4.42e-06
Evenkis	Swedes	Han	success	decay rates similar	0.00048	4.84	4.05	4.95	0.19	10.9	+/-	2.25	0.00012612	+/-	1.286e-05	8.99	+/-	2.22	0.00015028	+/-	1.342e-05	9.65	+/-	1.95	2.465e-05	+/-	3.18e-06
Evenkis	Spaniards	Khanty	success	decay rates inconsistent	0.00082	4.74	3.49	2.86	0.7	14.45	+/-	3.05	6.522e-05	+/-	8.03e-06	10.42	+/-	2.98	0.00016631	+/-	1.73e-05	6.99	+/-	2.44	3.078e-05	+/-	4.42e-06
Evenkis	Spaniards	Han	success	decay rates similar	0.0091	4.22	3.49	4.95	0.15	11.21	+/-	2.66	0.00012894	+/-	1.29e-05	10.42	+/-	2.98	0.00016631	+/-	1.73e-05	9.65	+/-	1.95	2.465e-05	+/-	3.18e-06
Evenkis	Udmurts	Lithuanians	success	decay rates inconsistent	0.00051	4.83	3.64	3.75	0.53	12.05	+/-	2.49	1.077e-05	+/-	1.78e-06	6.98	+/-	1.92	7.389e-05	+/-	9.23e-06	8.76	+/-	2.34	0.00015562	+/-	1.463e-05
Evenkis	Udmurts	Khanty	success	decay rates inconsistent	0.00083	4.73	3.64	2.86	0.47	11.22	+/-	2.37	1.502e-05	+/-	2.46e-06	6.98	+/-	1.92	7.389e-05	+/-	9.23e-06	6.99	+/-	2.44	3.078e-05	+/-	4.42e-06
Evenkis	Udmurts	Han	success	decay rates inconsistent	3.8e-05	5.33	3.64	4.95	0.32	8.1	+/-	1.52	5.765e-05	+/-	8.63e-06	6.98	+/-	1.92	7.389e-05	+/-	9.23e-06	9.65	+/-	1.95	2.465e-05	+/-	3.18e-06
Evenkis	Lithuanians	Khanty	success	decay rates inconsistent	9.6e-06	5.57	3.75	2.86	0.46	11.18	+/-	2.01	5.37e-05	+/-	3.35e-06	8.76	+/-	2.34	0.00015562	+/-	1.463e-05	6.99	+/-	2.44	3.078e-05	+/-	4.42e-06
Evenkis	Lithuanians	Han	success	decay rates similar	0.00097	4.7	3.75	4.95	0.12	9.84	+/-	2.09	0.00012621	+/-	1.256e-05	8.76	+/-	2.34	0.00015562	+/-	1.463e-05	9.65	+/-	1.95	2.465e-05	+/-	3.18e-06
Evenkis	Khanty	Latvians	success	decay rates inconsistent	0.00022	5	2.86	4.14	0.32	9.63	+/-	1.93	5.229e-05	+/-	3.12e-06	6.99	+/-	2.44	3.078e-05	+/-	4.42e-06	8.23	+/-	1.99	0.00015112	+/-	1.534e-05
Evenkis	Khanty	Germans	success	decay rates inconsistent	0.00027	4.96	2.86	3.65	0.54	12.09	+/-	2.44	5.19e-05	+/-	6.48e-06	6.99	+/-	2.44	3.078e-05	+/-	4.42e-06	9.05	+/-	2.48	0.0001475	+/-	1.634e-05
Evenkis	Khanty	Finns	success	decay rates inconsistent	0.0048	4.36	2.86	3.88	0.46	11.13	+/-	2.55	4.273e-05	+/-	3.88e-06	6.99	+/-	2.44	3.078e-05	+/-	4.42e-06	8.01	+/-	2.06	0.00012868	+/-	1.204e-05
Evenkis	Khanty	Vepsas	success	decay rates inconsistent	0.025	3.99	2.86	3.29	0.5	11.63	+/-	2.92	3.891e-05	+/-	5.47e-06	6.99	+/-	2.44	3.078e-05	+/-	4.42e-06	8.46	+/-	2.57	0.00012083	+/-	1.193e-05
Evenkis	Khanty	Russians	success	decay rates inconsistent	1.9e-05	5.45	2.86	3.78	0.49	11.55	+/-	2.12	4.942e-05	+/-	4.2e-06	6.99	+/-	2.44	3.078e-05	+/-	4.42e-06	8.64	+/-	2.29	0.00014081	+/-	1.367e-05
Evenkis	Khanty	Kola Saami	success	decay rates inconsistent	0.00058	4.81	2.86	3.8	0.56	12.43	+/-	2.59	2.636e-05	+/-	3.58e-06	6.99	+/-	2.44	3.078e-05	+/-	4.42e-06	7.63	+/-	2	9.424e-05	+/-	9.19e-06
Evenkis	Khanty	Han	success	decay rates inconsistent	0.014	4.12	2.86	4.95	0.32	9.56	+/-	2.32	2.646e-05	+/-	5.59e-06	6.99	+/-	2.44	3.078e-05	+/-	4.42e-06	9.65	+/-	1.95	2.465e-05	+/-	3.18e-06
Evenkis	Khanty	French Basques	success	decay rates inconsistent	0.00037	4.89	2.86	3.52	0.59	12.89	+/-	2.63	5.856e-05	+/-	6.49e-06	6.99	+/-	2.44	3.078e-05	+/-	4.42e-06	9.2	+/-	2.61	0.00015388	+/-	1.791e-05
Evenkis	Latvians	Han	success	decay rates similar	0.0032	4.45	4.14	4.95	0.16	9.17	+/-	2.06	0.00012583	+/-	1.39e-05	8.23	+/-	1.99	0.00015112	+/-	1.534e-05	9.65	+/-	1.95	2.465e-05	+/-	3.18e-06
Evenkis	Germans	Han	success	decay rates similar	0.0014	4.62	3.65	4.95	0.19	10.95	+/-	2.37	0.00012478	+/-	1.486e-05	9.05	+/-	2.48	0.0001475	+/-	1.634e-05	9.65	+/-	1.95	2.465e-05	+/-	3.18e-06
Evenkis	Finns	Han	success	decay rates similar	0.0017	4.59	3.88	4.95	0.18	9.49	+/-	2.07	0.00010537	+/-	9.48e-06	8.01	+/-	2.06	0.00012868	+/-	1.204e-05	9.65	+/-	1.95	2.465e-05	+/-	3.18e-06
Evenkis	Vepsians	Han	success	decay rates similar	0.025	3.99	3.29	4.95	0.13	9.4	+/-	2.35	9.696e-05	+/-	8.47e-06	8.46	+/-	2.57	0.00012083	+/-	1.193e-05	9.65	+/-	1.95	2.465e-05	+/-	3.18e-06
Evenkis	Russians	Han	success	decay rates similar	0.0048	4.36	3.78	4.95	0.14	9.94	+/-	2.28	0.0001158	+/-	1.211e-05	8.64	+/-	2.29	0.00014081	+/-	1.367e-05	9.65	+/-	1.95	2.465e-05	+/-	3.18e-06
Evenkis	Kola Saami	Han	success	decay rates similar	0.0013	4.64	3.8	4.95	0.24	9.67	+/-	2.09	7.739e-05	+/-	1.025e-05	7.63	+/-	2	9.424e-05	+/-	9.19e-06	9.65	+/-	1.95	2.465e-05	+/-	3.18e-06
Evenkis	Han	French Basques	success	decay rates similar	0.013	4.15	4.95	3.52	0.19	11.09	+/-	2.67	0.00012888	+/-	1.59e-05	9.65	+/-	1.95	2.465e-05	+/-	3.18e-06	9.2	+/-	2.61	0.00015388	+/-	1.791e-05
Finns	Nenets	Spaniards	success	decay rates inconsistent	2e-05	5.44	3.35	2.21	0.91	57.66	+/-	9.68	0.0001117	+/-	2.054e-05	84.85	+/-	14.35	0.00012081	+/-	3.609e-05	31.74	+/-	12.82	1.051e-05	+/-	4.75e-06
Finns	Kets	Spaniards	success	decay rates inconsistent	1e-05	5.56	3.24	2.21	0.41	42.53	+/-	7.65	9.418e-05	+/-	1.677e-05	47.87	+/-	13.54	7e-05	+/-	2.16e-05	31.74	+/-	12.82	1.051e-05	+/-	4.75e-06
Finns	Altaians	Spaniards	success	decay rates inconsistent	0.0041	4.4	2.71	2.21	0.48	41.01	+/-	9.32	6.518e-05	+/-	1.336e-05	51.82	+/-	11.94	6.077e-05	+/-	2.238e-05	31.74	+/-	12.82	1.051e-05	+/-	4.75e-06
Finns	Spaniards	Evens	success	decay rates inconsistent	3.1e-05	5.36	2.21	5.76	0.63	43.1	+/-	8.04	0.00013449	+/-	2.221e-05	31.74	+/-	12.82	1.051e-05	+/-	4.75e-06	61.24	+/-	8.56	0.00015412	+/-	2.675e-05
Finns	Spaniards	Yakuts	success	decay rates inconsistent	7.6e-06	5.61	2.21	2.91	0.83	47.02	+/-	8.38	0.00010905	+/-	1.565e-05	31.74	+/-	12.82	1.051e-05	+/-	4.75e-06	77.07	+/-	20.29	0.00014927	+/-	5.134e-05
Finns	Spaniards	Buryats	success	decay rates inconsistent	3.1e-06	5.77	2.21	3.89	0.73	50.72	+/-	8.61	0.00011772	+/-	2.041e-05	31.74	+/-	12.82	1.051e-05	+/-	4.75e-06	67.83	+/-	13.27	0.00012758	+/-	3.284e-05
Finns	Spaniards	Nganassans	success	decay rates inconsistent	0.0023	4.53	2.21	3.22	0.72	40.19	+/-	8.88	9.172e-05	+/-	1.778e-05	31.74	+/-	12.82	1.051e-05	+/-	4.75e-06	67.68	+/-	13.59	0.00011978	+/-	3.722e-05
Finns	Spaniards	Evenkis	success	decay rates inconsistent	3.6e-05	5.33	2.21	3.45	0.65	39.57	+/-	7.42	9.455e-05	+/-	1.075e-05	31.74	+/-	12.82	1.051e-05	+/-	4.75e-06	62.34	+/-	14.94	0.00011628	+/-	3.366e-05
Finns	Spaniards	Tuvinians	success	decay rates inconsistent	0.0034	4.44	2.21	3.28	0.71	43.02	+/-	9.69	8.977e-05	+/-	1.575e-05	31.74	+/-	12.82	1.051e-05	+/-	4.75e-06	66.62	+/-	14.05	0.00010605	+/-	3.238e-05
Finns	Spaniards	Koryaks	success	decay rates inconsistent	0.013	4.14	2.21	3.37	0.72	43.3	+/-	10.33	8.908e-05	+/-	2.152e-05	31.74	+/-	12.82	1.051e-05	+/-	4.75e-06	67.39	+/-	18.81	9.762e-05	+/-	2.894e-05
Finns	Spaniards	Yukaghirs	success	decay rates inconsistent	0.003	4.47	2.21	3.16	0.58	41.15	+/-	9.21	6.112e-05	+/-	1.034e-05	31.74	+/-	12.82	1.051e-05	+/-	4.75e-06	57.69	+/-	17.25	6.452e-05	+/-	2.041e-05
Finns	Spaniards	Dolgans	success	decay rates inconsistent	2e-07	6.21	2.21	2.45	0.39	39.98	+/-	6.44	7.651e-05	+/-	1.013e-05	31.74	+/-	12.82	1.051e-05	+/-	4.75e-06	46.91	+/-	14.74	5.762e-05	+/-	2.354e-05
Finns	Lithuanians	Evens	success	decay rates inconsistent	0.00014	5.08	2.08	5.76	1.62	45.88	+/-	8.16	0.00012634	+/-	2.487e-05	6.39	+/-	2.94	1.81e-06	+/-	8.7e-07	61.24	+/-	8.56	0.00015412	+/-	2.675e-05
Finns	Lithuanians	Evenkis	success	decay rates inconsistent	0.02	4.05	2.08	3.45	1.63	37.46	+/-	8.31	7.84e-05	+/-	1.938e-05	6.39	+/-	2.94	1.81e-06	+/-	8.7e-07	62.34	+/-	14.94	0.00011628	+/-	3.366e-05
Finns	Lithuanians	Yukaghirs	success	decay rates inconsistent	0.0044	4.38	2.08	3.16	1.6	38.38	+/-	8.4	4.765e-05	+/-	1.087e-05	6.39	+/-	2.94	1.81e-06	+/-	8.7e-07	57.69	+/-	17.25	6.452e-05	+/-	2.041e-05
Khanty	Mordovians	Buryats	success	decay rates inconsistent	0.0031	4.46	2.66	2.09	0.28	39.06	+/-	8.76	0.00016998	+/-	2.986e-05	51.59	+/-	19.37	0.00011953	+/-	4.276e-05	44.26	+/-	21.21	5.498e-05	+/-	2.035e-05
Khanty	Karelians	Buryats	success	decay rates inconsistent	0.0011	4.68	3.02	2.09	0.43	34.47	+/-	7.37	0.00015773	+/-	2.731e-05	53.27	+/-	17.61	0.00012024	+/-	3.956e-05	44.26	+/-	21.21	5.498e-05	+/-	2.035e-05
Khanty	Swedes	Buryats	success	decay rates inconsistent	0.00039	4.89	2.75	2.09	0.37	35.67	+/-	7.3	0.00020087	+/-	3.532e-05	51.9	+/-	18.85	0.00016844	+/-	5.971e-05	44.26	+/-	21.21	5.498e-05	+/-	2.035e-05
Khanty	Lithuanians	Buryats	success	decay rates inconsistent	0.0039	4.41	4.18	2.09	0.49	48.9	+/-	11.09	0.00024669	+/-	5.417e-05	73.23	+/-	17.51	0.00025197	+/-	4.914e-05	44.26	+/-	21.21	5.498e-05	+/-	2.035e-05
Khanty	Buryats	Latvians	success	decay rates inconsistent	0.04	3.87	2.09	3.69	0.61	36.86	+/-	9.51	0.00019524	+/-	4.124e-05	44.26	+/-	21.21	5.498e-05	+/-	2.035e-05	69.45	+/-	18.8	0.00024434	+/-	5.992e-05
Khanty	Buryats	Germans	success	decay rates inconsistent	0.015	4.1	2.09	3.21	0.45	37.27	+/-	9.09	0.00018781	+/-	3.993e-05	44.26	+/-	21.21	5.498e-05	+/-	2.035e-05	58.63	+/-	18.24	0.0001996	+/-	5.584e-05
Khanty	Buryats	Vepsas	success	decay rates inconsistent	5.6e-07	6.05	2.09	2.49	0.43	39.64	+/-	6.56	0.0001735	+/-	2.584e-05	44.26	+/-	21.21	5.498e-05	+/-	2.035e-05	61.65	+/-	23.78	0.00014324	+/-	5.757e-05
Khanty	Buryats	French Basques	success	decay rates inconsistent	0.046	3.84	2.09	3.06	0.36	37.73	+/-	9.82	0.0002158	+/-	4.887e-05	44.26	+/-	21.21	5.498e-05	+/-	2.035e-05	54.43	+/-	17.76	0.0002038	+/-	6.246e-05
Karels	Evens	French Basques	success	decay rates inconsistent	3.4e-05	5.35	6.27	1.98	0.26	65.17	+/-	9.64	0.00023816	+/-	4.454e-05	84.95	+/-	12.92	0.00024741	+/-	3.945e-05	66.68	+/-	30.12	2.677e-05	+/-	1.35e-05
Karels	Nganasans	French Basques	success	decay rates similar	0.001	4.7	3.96	1.98	0.06	62.52	+/-	11.51	0.00021293	+/-	4.533e-05	65.17	+/-	16.17	0.00014245	+/-	3.596e-05	66.68	+/-	30.12	2.677e-05	+/-	1.35e-05
Karels	Evenkis	French Basques	success	decay rates similar	0.00028	4.95	2.28	1.98	0.17	59.55	+/-	9.44	0.00021085	+/-	4.261e-05	70.4	+/-	22.67	0.00016119	+/-	7.068e-05	66.68	+/-	30.12	2.677e-05	+/-	1.35e-05
Karels	Han	French Basques	success	decay rates similar	0.0037	4.42	6.16	1.98	0.24	60.26	+/-	11.2	0.00020686	+/-	4.679e-05	76.33	+/-	12.38	0.00016854	+/-	2.51e-05	66.68	+/-	30.12	2.677e-05	+/-	1.35e-05
Karels	Koryaks	French Basques	success	decay rates similar	0.0048	4.36	2.78	1.98	0.17	62.69	+/-	13.38	0.00019734	+/-	4.522e-05	56.2	+/-	18.33	0.00010213	+/-	3.672e-05	66.68	+/-	30.12	2.677e-05	+/-	1.35e-05
Karels	Kets	French Basques	success	decay rates similar	0.0028	4.48	2.47	1.98	0.09	60.65	+/-	11.16	0.00019031	+/-	4.247e-05	64.22	+/-	20.94	0.00010904	+/-	4.408e-05	66.68	+/-	30.12	2.677e-05	+/-	1.35e-05
Karels	Buryats	French Basques	success	decay rates similar	0.0017	4.59	3.21	1.98	0.19	54.98	+/-	8.84	0.00018141	+/-	3.952e-05	55	+/-	16.99	0.00010539	+/-	3.282e-05	66.68	+/-	30.12	2.677e-05	+/-	1.35e-05
Karels	Dolgans	French Basques	success	decay rates similar	2e-05	5.45	3.38	1.98	0.12	59.01	+/-	8.8	0.00017188	+/-	3.156e-05	60.19	+/-	16.2	0.00011488	+/-	3.401e-05	66.68	+/-	30.12	2.677e-05	+/-	1.35e-05
Karels	Tuvinians	French Basques	success	decay rates similar	0.0019	4.57	2.56	1.98	0.14	58.11	+/-	10.17	0.00016656	+/-	3.648e-05	59.55	+/-	19.75	0.00010468	+/-	4.082e-05	66.68	+/-	30.12	2.677e-05	+/-	1.35e-05
Karels	Nenets	French Basques	success	decay rates similar	8.9e-07	5.97	3.92	1.98	0.17	56.22	+/-	7.82	0.00015439	+/-	2.585e-05	58.23	+/-	12.73	9.663e-05	+/-	2.463e-05	66.68	+/-	30.12	2.677e-05	+/-	1.35e-05
Karels	Altaians	French Basques	success	decay rates similar	0.0054	4.34	2.32	1.98	0.15	57.58	+/-	9.71	0.00014325	+/-	3.3e-05	60.08	+/-	19.9	8.304e-05	+/-	3.577e-05	66.68	+/-	30.12	2.677e-05	+/-	1.35e-05
Komis	Spaniards	Buryats	success	decay rates similar	4.7e-12	7.7	2.77	5.79	0.23	33.56	+/-	3.76	0.00017777	+/-	2.308e-05	29.15	+/-	10.53	1.96e-05	+/-	5.8e-06	36.68	+/-	6.34	9.807e-05	+/-	1.529e-05
Komis	Tuvinians	Germans	success	decay rates similar	2.4e-06	5.8	4.65	3.05	0.16	38.35	+/-	6.62	0.0001633	+/-	2.719e-05	39.26	+/-	8.44	8.959e-05	+/-	1.643e-05	45.12	+/-	14.7	2.42e-05	+/-	7.94e-06
Komis	Kets	Germans	success	decay rates similar	0.048	3.82	3.34	3.05	0.2	39.78	+/-	10.34	0.0001511	+/-	3.96e-05	36.98	+/-	11.08	7.293e-05	+/-	1.778e-05	45.12	+/-	14.7	2.42e-05	+/-	7.94e-06
Komis	Kets	Spaniards	success	decay rates similar	0.024	3.98	3.34	2.77	0.24	34.92	+/-	8.78	0.00014763	+/-	3.541e-05	36.98	+/-	11.08	7.293e-05	+/-	1.778e-05	29.15	+/-	10.53	1.96e-05	+/-	5.8e-06
Komis	Nganasans	French Basques	success	decay rates similar	1.7e-06	5.85	5.93	2.55	0.05	25.3	+/-	3.77	0.00013692	+/-	2.341e-05	25.38	+/-	3.95	6.712e-05	+/-	1.133e-05	26.58	+/-	10.44	2.208e-05	+/-	8.13e-06
Komis	Nenets	French Basques	success	decay rates similar	0.00019	5.01	5.46	2.55	0.17	31.04	+/-	4.87	0.00013621	+/-	2.719e-05	31.65	+/-	5.4	5.878e-05	+/-	1.076e-05	26.58	+/-	10.44	2.208e-05	+/-	8.13e-06
Komis	Yakuts	French Basques	success	decay rates similar	0.0023	4.51	5.38	2.55	0.03	26.33	+/-	5.16	0.0001333	+/-	2.958e-05	25.9	+/-	4.21	6.095e-05	+/-	1.133e-05	26.58	+/-	10.44	2.208e-05	+/-	8.13e-06
Komis	Dolgans	French Basques	success	decay rates similar	0.0012	4.65	4.81	2.55	0.1	29.25	+/-	5.43	0.00012931	+/-	2.783e-05	27.86	+/-	5.37	5.324e-05	+/-	1.106e-05	26.58	+/-	10.44	2.208e-05	+/-	8.13e-06
Komis	Spaniards	Nganassans	success	decay rates similar	9.7e-09	6.66	2.77	5.93	0.2	23.78	+/-	3.33	0.00011891	+/-	1.786e-05	29.15	+/-	10.53	1.96e-05	+/-	5.8e-06	25.38	+/-	3.95	6.712e-05	+/-	1.133e-05
Komis	Altaians	French Basques	success	decay rates similar	0.025	3.97	4.87	2.55	0.11	29.64	+/-	5.12	0.00011764	+/-	2.961e-05	26.86	+/-	5.35	4.229e-05	+/-	8.68e-06	26.58	+/-	10.44	2.208e-05	+/-	8.13e-06
Komis	Chukchis	French Basques	success	decay rates similar	0.00018	5.02	5.94	2.55	0.2	24.52	+/-	3.24	0.00011631	+/-	2.316e-05	21.84	+/-	3.03	4.539e-05	+/-	7.64e-06	26.58	+/-	10.44	2.208e-05	+/-	8.13e-06
Komis	Nganasans	Russians	success	decay rates similar	1.2e-10	7.28	5.93	4.5	0.06	23.79	+/-	3.18	0.00011422	+/-	1.569e-05	25.38	+/-	3.95	6.712e-05	+/-	1.133e-05	25.15	+/-	5.59	1.223e-05	+/-	2.21e-06
Komis	Spaniards	Dolgans	success	decay rates similar	1e-06	5.93	2.77	4.81	0.05	27.61	+/-	4.07	0.00011421	+/-	1.925e-05	29.15	+/-	10.53	1.96e-05	+/-	5.8e-06	27.86	+/-	5.37	5.324e-05	+/-	1.106e-05
Komis	Spaniards	Yakuts	success	decay rates similar	7.5e-09	6.7	2.77	5.38	0.19	24.11	+/-	3.54	0.00011419	+/-	1.705e-05	29.15	+/-	10.53	1.96e-05	+/-	5.8e-06	25.9	+/-	4.21	6.095e-05	+/-	1.133e-05
Komis	Russians	Yakuts	success	decay rates similar	7.9e-05	5.18	4.5	5.38	0.05	24.61	+/-	3.93	0.00010936	+/-	2.112e-05	25.15	+/-	5.59	1.223e-05	+/-	2.21e-06	25.9	+/-	4.21	6.095e-05	+/-	1.133e-05
Komis	Dolgans	Russians	success	decay rates similar	4.1e-07	6.09	4.81	4.5	0.1	27.11	+/-	4.03	0.00010584	+/-	1.739e-05	27.86	+/-	5.37	5.324e-05	+/-	1.106e-05	25.15	+/-	5.59	1.223e-05	+/-	2.21e-06
Komis	Nenets	Spaniards	success	decay rates similar	1.6e-09	6.92	5.46	2.77	0.17	26.57	+/-	3.83	0.00010579	+/-	1.528e-05	31.65	+/-	5.4	5.878e-05	+/-	1.076e-05	29.15	+/-	10.53	1.96e-05	+/-	5.8e-06
Komis	Nenets	Russians	success	decay rates similar	1.8e-06	5.84	5.46	4.5	0.23	27.93	+/-	4.14	0.00010418	+/-	1.784e-05	31.65	+/-	5.4	5.878e-05	+/-	1.076e-05	25.15	+/-	5.59	1.223e-05	+/-	2.21e-06
Komis	Yukaghirs	French Basques	success	decay rates similar	0.0012	4.65	3.52	2.55	0.12	25.8	+/-	4.87	9.901e-05	+/-	2.128e-05	29.02	+/-	8.18	4.492e-05	+/-	1.277e-05	26.58	+/-	10.44	2.208e-05	+/-	8.13e-06
Komis	Chukchis	Russians	success	decay rates similar	1.3e-05	5.51	5.94	4.5	0.14	23.45	+/-	3.16	9.655e-05	+/-	1.752e-05	21.84	+/-	3.03	4.539e-05	+/-	7.64e-06	25.15	+/-	5.59	1.223e-05	+/-	2.21e-06
Komis	Nenets	Hungarians	success	decay rates inconsistent	1.3e-08	6.61	5.46	2.74	0.47	29.37	+/-	4.44	0.00011258	+/-	1.623e-05	31.65	+/-	5.4	5.878e-05	+/-	1.076e-05	47.24	+/-	17.26	2.644e-05	+/-	9.47e-06
Komis	Nenets	Germans	success	decay rates inconsistent	7.7e-07	5.98	5.46	3.05	0.35	31.55	+/-	4.81	0.00011853	+/-	1.981e-05	31.65	+/-	5.4	5.878e-05	+/-	1.076e-05	45.12	+/-	14.7	2.42e-05	+/-	7.94e-06
Komis	Selkups	French Basques	success	decay rates similar	0.0018	4.56	4.26	2.55	0.09	24.54	+/-	4.48	9.454e-05	+/-	2.071e-05	26.98	+/-	4.85	4.045e-05	+/-	9.49e-06	26.58	+/-	10.44	2.208e-05	+/-	8.13e-06
Komis	Altaians	Spaniards	success	decay rates similar	6.7e-07	6.01	4.87	2.77	0.16	24.88	+/-	3.11	9.17e-05	+/-	1.527e-05	26.86	+/-	5.35	4.229e-05	+/-	8.68e-06	29.15	+/-	10.53	1.96e-05	+/-	5.8e-06
Komis	Selkups	Hungarians	success	decay rates inconsistent	2.5e-07	6.16	4.26	2.74	0.6	25.57	+/-	4.05	8.609e-05	+/-	1.397e-05	26.98	+/-	4.85	4.045e-05	+/-	9.49e-06	47.24	+/-	17.26	2.644e-05	+/-	9.47e-06
Komis	Spaniards	Yukaghirs	success	decay rates similar	4.3e-07	6.08	2.77	3.52	0.19	24.04	+/-	3.5	8.648e-05	+/-	1.423e-05	29.15	+/-	10.53	1.96e-05	+/-	5.8e-06	29.02	+/-	8.18	4.492e-05	+/-	1.277e-05
Komis	Selkups	Germans	success	decay rates inconsistent	0.00079	4.73	4.26	3.05	0.51	26.75	+/-	5.23	8.672e-05	+/-	1.833e-05	26.98	+/-	4.85	4.045e-05	+/-	9.49e-06	45.12	+/-	14.7	2.42e-05	+/-	7.94e-06
Komis	Altaians	Russians	success	decay rates similar	0.0066	4.28	4.87	4.5	0.07	25.4	+/-	3.87	8.4e-05	+/-	1.963e-05	26.86	+/-	5.35	4.229e-05	+/-	8.68e-06	25.15	+/-	5.59	1.223e-05	+/-	2.21e-06
Komis	Yukaghirs	Russians	success	decay rates similar	2.8e-06	5.77	3.52	4.5	0.14	25.17	+/-	4.36	8.271e-05	+/-	1.389e-05	29.02	+/-	8.18	4.492e-05	+/-	1.277e-05	25.15	+/-	5.59	1.223e-05	+/-	2.21e-06
Komis	Bashkirs	Hungarians	success	decay rates inconsistent	9.7e-08	6.31	2.45	2.74	0.91	24.01	+/-	3.55	3.377e-05	+/-	5.35e-06	17.73	+/-	7.25	7.77e-06	+/-	2.74e-06	47.24	+/-	17.26	2.644e-05	+/-	9.47e-06
Komis	Bashkirs	Spaniards	success	decay rates inconsistent	2.3e-05	5.4	2.45	2.77	0.49	17.85	+/-	2.99	2.708e-05	+/-	5.01e-06	17.73	+/-	7.25	7.77e-06	+/-	2.74e-06	29.15	+/-	10.53	1.96e-05	+/-	5.8e-06
Komis	Bashkirs	Nganassans	success	decay rates inconsistent	6.8e-06	5.62	2.45	5.93	0.42	27.19	+/-	4.84	3.375e-05	+/-	5.9e-06	17.73	+/-	7.25	7.77e-06	+/-	2.74e-06	25.38	+/-	3.95	6.712e-05	+/-	1.133e-05
Komis	Bashkirs	Germans	success	decay rates inconsistent	0.0032	4.44	2.45	3.05	0.87	22.99	+/-	5.03	3.125e-05	+/-	7.04e-06	17.73	+/-	7.25	7.77e-06	+/-	2.74e-06	45.12	+/-	14.7	2.42e-05	+/-	7.94e-06
Komis	Bashkirs	Russians	success	decay rates inconsistent	0.00019	5.01	2.45	4.5	0.35	21.16	+/-	3.52	2.824e-05	+/-	5.64e-06	17.73	+/-	7.25	7.77e-06	+/-	2.74e-06	25.15	+/-	5.59	1.223e-05	+/-	2.21e-06
Komis	Bashkirs	Evens	success	decay rates inconsistent	0.011	4.16	2.45	8.05	0.83	32.35	+/-	6.94	5.693e-05	+/-	1.369e-05	17.73	+/-	7.25	7.77e-06	+/-	2.74e-06	42.82	+/-	5.32	0.00015971	+/-	1.985e-05
Komis	Altaians	Hungarians	success	decay rates inconsistent	6.3e-12	7.67	4.87	2.74	0.55	30.28	+/-	3.95	0.00010504	+/-	1.346e-05	26.86	+/-	5.35	4.229e-05	+/-	8.68e-06	47.24	+/-	17.26	2.644e-05	+/-	9.47e-06
Komis	Selkups	Spaniards	success	decay rates similar	9.3e-11	7.31	4.26	2.77	0.25	22.71	+/-	3.01	7.794e-05	+/-	1.066e-05	26.98	+/-	4.85	4.045e-05	+/-	9.49e-06	29.15	+/-	10.53	1.96e-05	+/-	5.8e-06
Komis	Altaians	Germans	success	decay rates inconsistent	8e-06	5.59	4.87	3.05	0.51	29.86	+/-	4.49	0.00010059	+/-	1.8e-05	26.86	+/-	5.35	4.229e-05	+/-	8.68e-06	45.12	+/-	14.7	2.42e-05	+/-	7.94e-06
Komis	Selkups	Russians	success	decay rates similar	7.6e-07	5.98	4.26	4.5	0.15	23.18	+/-	3.26	7.624e-05	+/-	1.274e-05	26.98	+/-	4.85	4.045e-05	+/-	9.49e-06	25.15	+/-	5.59	1.223e-05	+/-	2.21e-06
Komis	Kets	Hungarians	success	decay rates inconsistent	0.0081	4.23	3.34	2.74	0.27	36.13	+/-	8.54	0.00014224	+/-	3.212e-05	36.98	+/-	11.08	7.293e-05	+/-	1.778e-05	47.24	+/-	17.26	2.644e-05	+/-	9.47e-06
Komis	Kets	French Basques	success	decay rates inconsistent	5.2e-05	5.26	3.34	2.55	0.33	36.45	+/-	6.53	0.00017037	+/-	3.242e-05	36.98	+/-	11.08	7.293e-05	+/-	1.778e-05	26.58	+/-	10.44	2.208e-05	+/-	8.13e-06
Komis	Hungarians	Tuvinians	success	decay rates inconsistent	1.4e-06	5.89	2.74	4.65	0.26	36.37	+/-	6.18	0.00015813	+/-	2.32e-05	47.24	+/-	17.26	2.644e-05	+/-	9.47e-06	39.26	+/-	8.44	8.959e-05	+/-	1.643e-05
Komis	Hungarians	Chukchis	success	decay rates inconsistent	1.3e-08	6.62	2.74	5.94	0.74	24.64	+/-	3.41	0.00010273	+/-	1.552e-05	47.24	+/-	17.26	2.644e-05	+/-	9.47e-06	21.84	+/-	3.03	4.539e-05	+/-	7.64e-06
Komis	Hungarians	Dolgans	success	decay rates inconsistent	1.6e-06	5.86	2.74	4.81	0.52	31.73	+/-	5.41	0.00012608	+/-	2.104e-05	47.24	+/-	17.26	2.644e-05	+/-	9.47e-06	27.86	+/-	5.37	5.324e-05	+/-	1.106e-05
Komis	Hungarians	Buryats	success	decay rates inconsistent	1.1e-12	7.88	2.74	5.79	0.35	33.16	+/-	4.21	0.0001627	+/-	1.904e-05	47.24	+/-	17.26	2.644e-05	+/-	9.47e-06	36.68	+/-	6.34	9.807e-05	+/-	1.529e-05
Komis	Hungarians	Yukaghirs	success	decay rates inconsistent	1.1e-06	5.93	2.74	3.52	0.5	28.49	+/-	4.73	9.719e-05	+/-	1.64e-05	47.24	+/-	17.26	2.644e-05	+/-	9.47e-06	29.02	+/-	8.18	4.492e-05	+/-	1.277e-05
Komis	Hungarians	Nganassans	success	decay rates inconsistent	2.2e-09	6.88	2.74	5.93	0.6	26.9	+/-	3.71	0.00013276	+/-	1.931e-05	47.24	+/-	17.26	2.644e-05	+/-	9.47e-06	25.38	+/-	3.95	6.712e-05	+/-	1.133e-05
Komis	Hungarians	Evens	success	decay rates inconsistent	1.5e-18	9.43	2.74	8.05	0.35	33.03	+/-	3.28	0.00020907	+/-	2.218e-05	47.24	+/-	17.26	2.644e-05	+/-	9.47e-06	42.82	+/-	5.32	0.00015971	+/-	1.985e-05
Komis	Hungarians	Han	success	decay rates inconsistent	8.4e-14	8.2	2.74	5.96	0.43	30.66	+/-	3.61	0.00016451	+/-	2.006e-05	47.24	+/-	17.26	2.644e-05	+/-	9.47e-06	40.56	+/-	6.8	0.00013188	+/-	1.807e-05
Komis	Hungarians	Yakuts	success	decay rates inconsistent	2.4e-09	6.86	2.74	5.38	0.58	26.64	+/-	3.62	0.00012278	+/-	1.789e-05	47.24	+/-	17.26	2.644e-05	+/-	9.47e-06	25.9	+/-	4.21	6.095e-05	+/-	1.133e-05
Komis	Spaniards	Tuvinians	success	decay rates inconsistent	5.7e-09	6.74	2.77	4.65	0.3	36.92	+/-	5.48	0.00017131	+/-	2.352e-05	29.15	+/-	10.53	1.96e-05	+/-	5.8e-06	39.26	+/-	8.44	8.959e-05	+/-	1.643e-05
Komis	Spaniards	Chukchis	success	decay rates inconsistent	1.3e-08	6.61	2.77	5.94	0.29	22.59	+/-	2.48	0.00010022	+/-	1.516e-05	29.15	+/-	10.53	1.96e-05	+/-	5.8e-06	21.84	+/-	3.03	4.539e-05	+/-	7.64e-06
Komis	Spaniards	Evens	success	decay rates inconsistent	5e-16	8.8	2.77	8.05	0.38	38.05	+/-	4.33	0.00025805	+/-	2.651e-05	29.15	+/-	10.53	1.96e-05	+/-	5.8e-06	42.82	+/-	5.32	0.00015971	+/-	1.985e-05
Komis	Spaniards	Han	success	decay rates inconsistent	3.5e-11	7.44	2.77	5.96	0.33	33.93	+/-	4.56	0.00019687	+/-	2.546e-05	29.15	+/-	10.53	1.96e-05	+/-	5.8e-06	40.56	+/-	6.8	0.00013188	+/-	1.807e-05
Komis	Tuvinians	French Basques	success	decay rates inconsistent	7e-08	6.36	4.65	2.55	0.39	39.31	+/-	5.12	0.0001952	+/-	3.068e-05	39.26	+/-	8.44	8.959e-05	+/-	1.643e-05	26.58	+/-	10.44	2.208e-05	+/-	8.13e-06
Komis	Chukchis	Germans	success	decay rates inconsistent	4.6e-06	5.68	5.94	3.05	0.7	24.37	+/-	3.69	9.794e-05	+/-	1.723e-05	21.84	+/-	3.03	4.539e-05	+/-	7.64e-06	45.12	+/-	14.7	2.42e-05	+/-	7.94e-06
Komis	Dolgans	Germans	success	decay rates inconsistent	4.2e-06	5.7	4.81	3.05	0.47	30.66	+/-	4.94	0.00011969	+/-	2.099e-05	27.86	+/-	5.37	5.324e-05	+/-	1.106e-05	45.12	+/-	14.7	2.42e-05	+/-	7.94e-06
Komis	Buryats	Germans	success	decay rates inconsistent	2.3e-07	6.18	5.79	3.05	0.29	33.72	+/-	4.62	0.00016231	+/-	2.628e-05	36.68	+/-	6.34	9.807e-05	+/-	1.529e-05	45.12	+/-	14.7	2.42e-05	+/-	7.94e-06
Komis	Buryats	Russians	success	decay rates inconsistent	0.016	4.08	5.79	4.5	0.37	28.9	+/-	4.99	0.00013483	+/-	3.302e-05	36.68	+/-	6.34	9.807e-05	+/-	1.529e-05	25.15	+/-	5.59	1.223e-05	+/-	2.21e-06
Komis	Buryats	French Basques	success	decay rates inconsistent	1.1e-08	6.64	5.79	2.55	0.33	36.99	+/-	4.11	0.00020886	+/-	3.145e-05	36.68	+/-	6.34	9.807e-05	+/-	1.529e-05	26.58	+/-	10.44	2.208e-05	+/-	8.13e-06
Komis	Yukaghirs	Germans	success	decay rates inconsistent	0.00034	4.9	3.52	3.05	0.45	28.53	+/-	5.82	9.503e-05	+/-	1.917e-05	29.02	+/-	8.18	4.492e-05	+/-	1.277e-05	45.12	+/-	14.7	2.42e-05	+/-	7.94e-06
Komis	Nganasans	Germans	success	decay rates inconsistent	1.2e-08	6.63	5.93	3.05	0.56	26	+/-	3.76	0.00012675	+/-	1.913e-05	25.38	+/-	3.95	6.712e-05	+/-	1.133e-05	45.12	+/-	14.7	2.42e-05	+/-	7.94e-06
Komis	Germans	Evens	success	decay rates inconsistent	5.6e-09	6.74	3.05	8.05	0.3	33.34	+/-	3.96	0.00020352	+/-	3.02e-05	45.12	+/-	14.7	2.42e-05	+/-	7.94e-06	42.82	+/-	5.32	0.00015971	+/-	1.985e-05
Komis	Germans	Han	success	decay rates inconsistent	1.8e-07	6.22	3.05	5.96	0.35	31.55	+/-	3.71	0.00016796	+/-	2.702e-05	45.12	+/-	14.7	2.42e-05	+/-	7.94e-06	40.56	+/-	6.8	0.00013188	+/-	1.807e-05
Komis	Germans	Yakuts	success	decay rates inconsistent	2.8e-05	5.37	3.05	5.38	0.54	27.45	+/-	4.71	0.0001236	+/-	2.304e-05	45.12	+/-	14.7	2.42e-05	+/-	7.94e-06	25.9	+/-	4.21	6.095e-05	+/-	1.133e-05
Komis	Russians	Evens	success	decay rates inconsistent	1.4e-05	5.49	4.5	8.05	0.52	28.35	+/-	3.69	0.00016697	+/-	3.043e-05	25.15	+/-	5.59	1.223e-05	+/-	2.21e-06	42.82	+/-	5.32	0.00015971	+/-	1.985e-05
Komis	Russians	Han	success	decay rates inconsistent	0.0039	4.4	4.5	5.96	0.47	27.73	+/-	4	0.00014615	+/-	3.324e-05	25.15	+/-	5.59	1.223e-05	+/-	2.21e-06	40.56	+/-	6.8	0.00013188	+/-	1.807e-05
Komis	Evens	French Basques	success	decay rates inconsistent	4.7e-10	7.09	8.05	2.55	0.47	37.12	+/-	4.31	0.00026414	+/-	3.725e-05	42.82	+/-	5.32	0.00015971	+/-	1.985e-05	26.58	+/-	10.44	2.208e-05	+/-	8.13e-06
Komis	Han	French Basques	success	decay rates inconsistent	9.4e-06	5.56	5.96	2.55	0.42	34.11	+/-	4.58	0.00021141	+/-	3.802e-05	40.56	+/-	6.8	0.00013188	+/-	1.807e-05	26.58	+/-	10.44	2.208e-05	+/-	8.13e-06
Mansi_VUR	Altaians	Swedes	success	decay rates inconsistent	0.037	3.91	3.72	2.01	0.32	8.89	+/-	2.27	6.122e-05	+/-	8.11e-06	10.72	+/-	2.62	1.901e-05	+/-	5.11e-06	12.27	+/-	6.09	2.418e-05	+/-	8.67e-06
Mansi_VUR	Swedes	Tuvinians	success	decay rates similar	0.0012	4.67	2.01	3.73	0.07	13.18	+/-	2.83	0.00010665	+/-	1.539e-05	12.27	+/-	6.09	2.418e-05	+/-	8.67e-06	12.8	+/-	2.81	3.418e-05	+/-	9.17e-06
Mansi_VUR	Swedes	Evenkis	success	decay rates similar	0.00014	5.1	2.01	3.7	0.13	10.73	+/-	2.1	0.00011144	+/-	1.49e-05	12.27	+/-	6.09	2.418e-05	+/-	8.67e-06	11.54	+/-	2.66	4.386e-05	+/-	1.184e-05
Mansi_VUR	Swedes	Koryaks	success	decay rates similar	0.0041	4.42	2.01	2.76	0.17	13.97	+/-	3.16	9.504e-05	+/-	1.705e-05	12.27	+/-	6.09	2.418e-05	+/-	8.67e-06	14.56	+/-	3.35	2.614e-05	+/-	9.46e-06
Mansi_VUR	Swedes	Chukchis	success	decay rates inconsistent	0.01	4.22	2.01	3.86	0.41	14.62	+/-	3.47	9.994e-05	+/-	1.542e-05	12.27	+/-	6.09	2.418e-05	+/-	8.67e-06	18.66	+/-	2.71	3.564e-05	+/-	9.24e-06
Mansi_VUR	Swedes	Buryats	success	decay rates similar	0.006	4.33	2.01	4.27	0.13	13.54	+/-	3.13	0.00011979	+/-	1.73e-05	12.27	+/-	6.09	2.418e-05	+/-	8.67e-06	13.91	+/-	3	4.336e-05	+/-	1.015e-05
Mansi_VUR	Swedes	Yukaghirs	success	decay rates similar	0.005	4.37	2.01	3.15	0.13	11.16	+/-	2.55	6.841e-05	+/-	1.276e-05	12.27	+/-	6.09	2.418e-05	+/-	8.67e-06	12.7	+/-	3.48	1.816e-05	+/-	5.76e-06
Mansi_VUR	Swedes	Evens	success	decay rates similar	0.00017	5.07	2.01	5.4	0.24	14.96	+/-	2.95	0.00018153	+/-	2.324e-05	12.27	+/-	6.09	2.418e-05	+/-	8.67e-06	15.69	+/-	2.62	7.507e-05	+/-	1.391e-05
Mansi_VUR	Swedes	Han	success	decay rates inconsistent	0.012	4.18	2.01	4.2	0.45	16.19	+/-	3.88	0.000149	+/-	2.031e-05	12.27	+/-	6.09	2.418e-05	+/-	8.67e-06	19.37	+/-	4.62	6.859e-05	+/-	1.321e-05
Mansi_VUR	Swedes	Yakuts	success	decay rates similar	0.0041	4.42	2.01	3.56	0.21	9.89	+/-	2.24	9.52e-05	+/-	1.375e-05	12.27	+/-	6.09	2.418e-05	+/-	8.67e-06	11.2	+/-	2.01	3.822e-05	+/-	1.074e-05
Mansi_KHANT	Altaians	Karels	success	decay rates inconsistent	0.0019	4.57	2.04	2.45	0.45	26.95	+/-	5.89	9.497e-05	+/-	1.903e-05	39.14	+/-	19.01	2.879e-05	+/-	1.413e-05	24.84	+/-	10.16	0.0001227	+/-	2.554e-05
Mansi_KHANT	Spaniards	Han	success	decay rates inconsistent	0.03	3.96	2.74	2.07	0.87	36.36	+/-	9.17	0.00026977	+/-	5.203e-05	30.06	+/-	10.95	0.00018948	+/-	3.631e-05	76.36	+/-	36.89	7.648e-05	+/-	3.123e-05
Mansi_KHANT	Buryats	Finns	success	decay rates inconsistent	0.0028	4.49	2.39	2.55	0.26	35.87	+/-	7.98	0.00019767	+/-	3.876e-05	31.15	+/-	13.02	3.924e-05	+/-	1.6e-05	27.57	+/-	10.82	0.00013104	+/-	2.886e-05
Mansi_KHANT	Buryats	Vepsas	success	decay rates similar	0.045	3.87	2.39	2.11	0.19	32.56	+/-	8.42	0.00018544	+/-	3.999e-05	31.15	+/-	13.02	3.924e-05	+/-	1.6e-05	26.89	+/-	12.77	0.00013109	+/-	3.361e-05
Maris	Kets	Lithuanians	success	decay rates similar	4.6e-11	7.41	5.18	7.2	0.12	40.32	+/-	4.73	0.00022185	+/-	2.996e-05	38.79	+/-	7.49	6.201e-05	+/-	1.18e-05	35.73	+/-	4.96	7.916e-05	+/-	9.07e-06
Maris	Kets	Spaniards	success	decay rates similar	3e-29	11.73	5.18	6.52	0.23	38.4	+/-	3.23	0.00021702	+/-	1.85e-05	38.79	+/-	7.49	6.201e-05	+/-	1.18e-05	30.66	+/-	4.7	7.659e-05	+/-	8.32e-06
Maris	Lithuanians	Khanty	success	decay rates similar	4.6e-13	7.99	7.2	4.06	0.15	33.15	+/-	3.89	0.00013333	+/-	1.668e-05	35.73	+/-	4.96	7.916e-05	+/-	9.07e-06	38.37	+/-	9.46	4.516e-05	+/-	1.101e-05
Maris	Nenets	Mordovians	success	decay rates inconsistent	4.8e-12	7.7	3.39	5.74	0.63	43.2	+/-	4.61	0.00019697	+/-	2.558e-05	58.12	+/-	11.34	9.571e-05	+/-	2.821e-05	30.11	+/-	5.25	4.873e-05	+/-	8.08e-06
Maris	Nenets	Karels	success	decay rates inconsistent	3.5e-11	7.44	3.39	5.21	0.77	39.89	+/-	5.19	0.0001701	+/-	2.285e-05	58.12	+/-	11.34	9.571e-05	+/-	2.821e-05	25.74	+/-	4.68	4.163e-05	+/-	7.99e-06
Maris	Nenets	Hungarians	success	decay rates inconsistent	2e-11	7.51	3.39	8.44	0.62	42.62	+/-	4.98	0.0002334	+/-	3.106e-05	58.12	+/-	11.34	9.571e-05	+/-	2.821e-05	30.48	+/-	3.61	7.021e-05	+/-	7.33e-06
Maris	Nenets	Swedes	success	decay rates inconsistent	1.6e-10	7.24	3.39	7.89	0.75	40.73	+/-	4.05	0.00021904	+/-	3.027e-05	58.12	+/-	11.34	9.571e-05	+/-	2.821e-05	26.54	+/-	3.36	6.097e-05	+/-	6.91e-06
Maris	Nenets	Spaniards	success	decay rates inconsistent	6.2e-18	9.28	3.39	6.52	0.62	41.69	+/-	4	0.00024056	+/-	2.593e-05	58.12	+/-	11.34	9.571e-05	+/-	2.821e-05	30.66	+/-	4.7	7.659e-05	+/-	8.32e-06
Maris	Nenets	Komis	success	decay rates inconsistent	1.9e-06	5.84	3.39	3.25	0.6	43.3	+/-	5.6	0.00012162	+/-	2.084e-05	58.12	+/-	11.34	9.571e-05	+/-	2.821e-05	31.32	+/-	9.15	2.536e-05	+/-	7.81e-06
Maris	Nenets	Lithuanians	success	decay rates inconsistent	5e-11	7.39	3.39	7.2	0.48	42.14	+/-	4.48	0.00022808	+/-	3.084e-05	58.12	+/-	11.34	9.571e-05	+/-	2.821e-05	35.73	+/-	4.96	7.916e-05	+/-	9.07e-06
Maris	Nenets	Latvians	success	decay rates inconsistent	4.8e-09	6.76	3.39	4.82	0.77	33.51	+/-	4.96	0.00018028	+/-	2.238e-05	58.12	+/-	11.34	9.571e-05	+/-	2.821e-05	25.78	+/-	5.35	6.024e-05	+/-	1.147e-05
Maris	Nenets	Germans	success	decay rates inconsistent	3.7e-12	7.73	3.39	4.25	0.9	38.25	+/-	4.4	0.00019525	+/-	2.526e-05	58.12	+/-	11.34	9.571e-05	+/-	2.821e-05	21.98	+/-	5	4.813e-05	+/-	1.133e-05
Maris	Nenets	Finns	success	decay rates inconsistent	2.5e-05	5.39	3.39	3.27	0.94	35.17	+/-	6.53	0.00016233	+/-	2.917e-05	58.12	+/-	11.34	9.571e-05	+/-	2.821e-05	20.85	+/-	6.37	3.898e-05	+/-	9.77e-06
Maris	Nenets	Vepsas	success	decay rates inconsistent	2.9e-11	7.46	3.39	3.89	0.85	41	+/-	4.91	0.00018533	+/-	2.483e-05	58.12	+/-	11.34	9.571e-05	+/-	2.821e-05	23.4	+/-	6.02	3.776e-05	+/-	8.09e-06
Maris	Nenets	Russians	success	decay rates inconsistent	8e-14	8.21	3.39	8.78	0.69	39.95	+/-	3.7	0.00021	+/-	2.559e-05	58.12	+/-	11.34	9.571e-05	+/-	2.821e-05	28.29	+/-	3.22	5.986e-05	+/-	5.95e-06
Maris	Nenets	French Basques	success	decay rates inconsistent	1.4e-13	8.14	3.39	5.8	0.71	35.13	+/-	3.56	0.00020384	+/-	2.504e-05	58.12	+/-	11.34	9.571e-05	+/-	2.821e-05	27.59	+/-	4.76	7.053e-05	+/-	1.039e-05
Maris	Mordovians	Kets	success	decay rates inconsistent	1.9e-09	6.9	5.74	5.18	0.28	39.95	+/-	4.52	0.00017443	+/-	2.529e-05	30.11	+/-	5.25	4.873e-05	+/-	8.08e-06	38.79	+/-	7.49	6.201e-05	+/-	1.18e-05
Maris	Mordovians	Tuvinians	success	decay rates inconsistent	2.1e-05	5.42	5.74	4.13	0.45	38.76	+/-	5.32	0.00019164	+/-	3.536e-05	30.11	+/-	5.25	4.873e-05	+/-	8.08e-06	47.6	+/-	8	9.662e-05	+/-	2.34e-05
Maris	Mordovians	Evenkis	success	decay rates inconsistent	3.3e-06	5.74	5.74	2.93	0.52	40.81	+/-	6.29	0.0002495	+/-	4.346e-05	30.11	+/-	5.25	4.873e-05	+/-	8.08e-06	51.47	+/-	14.38	0.00012649	+/-	4.311e-05
Maris	Mordovians	Buryats	success	decay rates inconsistent	2.3e-08	6.53	5.74	4.39	0.57	42.91	+/-	5.79	0.00023108	+/-	3.54e-05	30.11	+/-	5.25	4.873e-05	+/-	8.08e-06	53.89	+/-	8.87	0.0001217	+/-	2.77e-05
Maris	Mordovians	Nganassans	success	decay rates inconsistent	3.2e-09	6.82	5.74	3.05	0.46	38.3	+/-	5.07	0.00022232	+/-	3.261e-05	30.11	+/-	5.25	4.873e-05	+/-	8.08e-06	48.14	+/-	10.41	0.00010497	+/-	3.439e-05
Maris	Mordovians	Evens	success	decay rates inconsistent	1.4e-10	7.25	5.74	6.58	0.64	42.24	+/-	5.23	0.00032267	+/-	4.448e-05	30.11	+/-	5.25	4.873e-05	+/-	8.08e-06	58.37	+/-	7.33	0.00021021	+/-	3.197e-05
Maris	Mordovians	Han	success	decay rates inconsistent	8.6e-08	6.33	5.74	10.21	0.76	48.34	+/-	5.98	0.00028205	+/-	4.455e-05	30.11	+/-	5.25	4.873e-05	+/-	8.08e-06	67.3	+/-	6.36	0.00018049	+/-	1.767e-05
Maris	Mordovians	Yakuts	success	decay rates inconsistent	2.1e-08	6.54	5.74	4.23	0.63	42.08	+/-	5.67	0.00023523	+/-	3.595e-05	30.11	+/-	5.25	4.873e-05	+/-	8.08e-06	57.82	+/-	10.93	0.0001246	+/-	2.945e-05
Maris	Karelians	Kets	success	decay rates inconsistent	1.6e-08	6.59	5.21	5.18	0.4	37.54	+/-	4.7	0.00015823	+/-	2.403e-05	25.74	+/-	4.68	4.163e-05	+/-	7.99e-06	38.79	+/-	7.49	6.201e-05	+/-	1.18e-05
Maris	Karelians	Tuvinians	success	decay rates inconsistent	0.00037	4.88	5.21	4.13	0.6	36.24	+/-	5.41	0.00017334	+/-	3.551e-05	25.74	+/-	4.68	4.163e-05	+/-	7.99e-06	47.6	+/-	8	9.662e-05	+/-	2.34e-05
Maris	Karelians	Evenkis	success	decay rates inconsistent	2.3e-05	5.4	5.21	2.93	0.67	32.33	+/-	5.53	0.00017886	+/-	3.31e-05	25.74	+/-	4.68	4.163e-05	+/-	7.99e-06	51.47	+/-	14.38	0.00012649	+/-	4.311e-05
Maris	Karelians	Khanty	success	decay rates inconsistent	5.2e-14	8.26	5.21	4.06	0.39	28.72	+/-	3.48	8.478e-05	+/-	9.61e-06	25.74	+/-	4.68	4.163e-05	+/-	7.99e-06	38.37	+/-	9.46	4.516e-05	+/-	1.101e-05
Maris	Karelians	Buryats	success	decay rates inconsistent	0.00016	5.05	5.21	4.39	0.71	37.03	+/-	6.32	0.00018126	+/-	3.59e-05	25.74	+/-	4.68	4.163e-05	+/-	7.99e-06	53.89	+/-	8.87	0.0001217	+/-	2.77e-05
Maris	Karelians	Nganassans	success	decay rates inconsistent	1.4e-06	5.88	5.21	3.05	0.61	35.24	+/-	5.15	0.00019196	+/-	3.263e-05	25.74	+/-	4.68	4.163e-05	+/-	7.99e-06	48.14	+/-	10.41	0.00010497	+/-	3.439e-05
Maris	Karelians	Evens	success	decay rates inconsistent	1.2e-05	5.52	5.21	6.58	0.78	36.05	+/-	5.58	0.00025575	+/-	4.636e-05	25.74	+/-	4.68	4.163e-05	+/-	7.99e-06	58.37	+/-	7.33	0.00021021	+/-	3.197e-05
Maris	Karelians	Han	success	decay rates inconsistent	2.9e-05	5.36	5.21	10.21	0.89	43.48	+/-	6.96	0.00023489	+/-	4.383e-05	25.74	+/-	4.68	4.163e-05	+/-	7.99e-06	67.3	+/-	6.36	0.00018049	+/-	1.767e-05
Maris	Karelians	Yakuts	success	decay rates inconsistent	1.8e-06	5.84	5.21	4.23	0.77	35.7	+/-	5.44	0.00018161	+/-	3.108e-05	25.74	+/-	4.68	4.163e-05	+/-	7.99e-06	57.82	+/-	10.93	0.0001246	+/-	2.945e-05
Maris	Kets	Hungarians	success	decay rates inconsistent	3.7e-21	10.04	5.18	8.44	0.26	39.59	+/-	3.95	0.00021337	+/-	1.912e-05	38.79	+/-	7.49	6.201e-05	+/-	1.18e-05	30.48	+/-	3.61	7.021e-05	+/-	7.33e-06
Maris	Kets	Swedes	success	decay rates inconsistent	1e-13	8.18	5.18	7.89	0.4	39.65	+/-	3.83	0.0002098	+/-	2.566e-05	38.79	+/-	7.49	6.201e-05	+/-	1.18e-05	26.54	+/-	3.36	6.097e-05	+/-	6.91e-06
Maris	Kets	Komis	success	decay rates inconsistent	1.8e-15	8.65	5.18	3.25	0.34	44.02	+/-	4.5	0.00013286	+/-	1.536e-05	38.79	+/-	7.49	6.201e-05	+/-	1.18e-05	31.32	+/-	9.15	2.536e-05	+/-	7.81e-06
Maris	Kets	Latvians	success	decay rates inconsistent	7.9e-10	7.02	5.18	4.82	0.4	36.15	+/-	5.11	0.00020169	+/-	2.874e-05	38.79	+/-	7.49	6.201e-05	+/-	1.18e-05	25.78	+/-	5.35	6.024e-05	+/-	1.147e-05
Maris	Kets	Germans	success	decay rates inconsistent	1.2e-07	6.28	5.18	4.25	0.55	38.67	+/-	5.29	0.00019883	+/-	3.165e-05	38.79	+/-	7.49	6.201e-05	+/-	1.18e-05	21.98	+/-	5	4.813e-05	+/-	1.133e-05
Maris	Kets	Finns	success	decay rates inconsistent	3.3e-06	5.74	5.18	3.27	0.6	34.48	+/-	5.65	0.00015569	+/-	2.713e-05	38.79	+/-	7.49	6.201e-05	+/-	1.18e-05	20.85	+/-	6.37	3.898e-05	+/-	9.77e-06
Maris	Kets	Vepsas	success	decay rates inconsistent	7.9e-12	7.63	5.18	3.89	0.49	36.89	+/-	4.83	0.00017109	+/-	2.001e-05	38.79	+/-	7.49	6.201e-05	+/-	1.18e-05	23.4	+/-	6.02	3.776e-05	+/-	8.09e-06
Maris	Kets	Russians	success	decay rates inconsistent	4.3e-11	7.41	5.18	8.78	0.31	37.14	+/-	4.05	0.0001906	+/-	2.571e-05	38.79	+/-	7.49	6.201e-05	+/-	1.18e-05	28.29	+/-	3.22	5.986e-05	+/-	5.95e-06
Maris	Kets	French Basques	success	decay rates inconsistent	2.9e-16	8.86	5.18	5.8	0.34	37.44	+/-	3.87	0.00022361	+/-	2.525e-05	38.79	+/-	7.49	6.201e-05	+/-	1.18e-05	27.59	+/-	4.76	7.053e-05	+/-	1.039e-05
Maris	Hungarians	Tuvinians	success	decay rates inconsistent	1.2e-09	6.96	8.44	4.13	0.44	37.89	+/-	4.26	0.00022333	+/-	3.207e-05	30.48	+/-	3.61	7.021e-05	+/-	7.33e-06	47.6	+/-	8	9.662e-05	+/-	2.34e-05
Maris	Hungarians	Evenkis	success	decay rates inconsistent	2.5e-07	6.16	8.44	2.93	0.51	40.78	+/-	5.3	0.00029273	+/-	4.752e-05	30.48	+/-	3.61	7.021e-05	+/-	7.33e-06	51.47	+/-	14.38	0.00012649	+/-	4.311e-05
Maris	Hungarians	Khanty	success	decay rates inconsistent	1.8e-08	6.57	8.44	4.06	0.35	27.06	+/-	4.12	0.00010635	+/-	1.336e-05	30.48	+/-	3.61	7.021e-05	+/-	7.33e-06	38.37	+/-	9.46	4.516e-05	+/-	1.101e-05
Maris	Hungarians	Buryats	success	decay rates inconsistent	9.1e-12	7.62	8.44	4.39	0.56	40.91	+/-	4.27	0.00025564	+/-	3.356e-05	30.48	+/-	3.61	7.021e-05	+/-	7.33e-06	53.89	+/-	8.87	0.0001217	+/-	2.77e-05
Maris	Hungarians	Nganassans	success	decay rates inconsistent	2.2e-10	7.19	8.44	3.05	0.45	37.86	+/-	4.63	0.00025883	+/-	3.598e-05	30.48	+/-	3.61	7.021e-05	+/-	7.33e-06	48.14	+/-	10.41	0.00010497	+/-	3.439e-05
Maris	Hungarians	Evens	success	decay rates inconsistent	8e-40	13.64	8.44	6.58	0.63	46.44	+/-	3.4	0.00043053	+/-	2.796e-05	30.48	+/-	3.61	7.021e-05	+/-	7.33e-06	58.37	+/-	7.33	0.00021021	+/-	3.197e-05
Maris	Hungarians	Han	success	decay rates inconsistent	9.8e-32	12.21	8.44	10.21	0.75	47.42	+/-	3.88	0.000322	+/-	2.232e-05	30.48	+/-	3.61	7.021e-05	+/-	7.33e-06	67.3	+/-	6.36	0.00018049	+/-	1.767e-05
Maris	Hungarians	Yakuts	success	decay rates inconsistent	1.8e-12	7.82	8.44	4.23	0.62	39.86	+/-	3.99	0.00026025	+/-	3.326e-05	30.48	+/-	3.61	7.021e-05	+/-	7.33e-06	57.82	+/-	10.93	0.0001246	+/-	2.945e-05
Maris	Swedes	Tuvinians	success	decay rates inconsistent	3.5e-08	6.47	7.89	4.13	0.57	37.89	+/-	3.85	0.00022202	+/-	3.432e-05	26.54	+/-	3.36	6.097e-05	+/-	6.91e-06	47.6	+/-	8	9.662e-05	+/-	2.34e-05
Maris	Swedes	Evenkis	success	decay rates inconsistent	1.3e-07	6.27	7.89	2.93	0.64	41.3	+/-	5.26	0.00029291	+/-	4.673e-05	26.54	+/-	3.36	6.097e-05	+/-	6.91e-06	51.47	+/-	14.38	0.00012649	+/-	4.311e-05
Maris	Swedes	Khanty	success	decay rates inconsistent	8.2e-14	8.2	7.89	4.06	0.36	30.47	+/-	3.68	0.00011753	+/-	1.433e-05	26.54	+/-	3.36	6.097e-05	+/-	6.91e-06	38.37	+/-	9.46	4.516e-05	+/-	1.101e-05
Maris	Swedes	Buryats	success	decay rates inconsistent	4.5e-13	8	7.89	4.39	0.68	41.74	+/-	3.89	0.00026053	+/-	3.259e-05	26.54	+/-	3.36	6.097e-05	+/-	6.91e-06	53.89	+/-	8.87	0.0001217	+/-	2.77e-05
Maris	Swedes	Nganassans	success	decay rates inconsistent	6.4e-08	6.38	7.89	3.05	0.58	37.74	+/-	4.74	0.00025393	+/-	3.983e-05	26.54	+/-	3.36	6.097e-05	+/-	6.91e-06	48.14	+/-	10.41	0.00010497	+/-	3.439e-05
Maris	Swedes	Evens	success	decay rates inconsistent	1.3e-22	10.36	7.89	6.58	0.75	42.74	+/-	3.94	0.00038059	+/-	3.673e-05	26.54	+/-	3.36	6.097e-05	+/-	6.91e-06	58.37	+/-	7.33	0.00021021	+/-	3.197e-05
Maris	Swedes	Han	success	decay rates inconsistent	9.4e-19	9.47	7.89	10.21	0.87	46.83	+/-	4.39	0.00031537	+/-	3.329e-05	26.54	+/-	3.36	6.097e-05	+/-	6.91e-06	67.3	+/-	6.36	0.00018049	+/-	1.767e-05
Maris	Swedes	Yakuts	success	decay rates inconsistent	5.9e-13	7.96	7.89	4.23	0.74	42.22	+/-	4.12	0.00027285	+/-	3.427e-05	26.54	+/-	3.36	6.097e-05	+/-	6.91e-06	57.82	+/-	10.93	0.0001246	+/-	2.945e-05
Maris	Spaniards	Tuvinians	success	decay rates inconsistent	4.5e-11	7.41	6.52	4.13	0.43	37.7	+/-	4.21	0.00022949	+/-	3.097e-05	30.66	+/-	4.7	7.659e-05	+/-	8.32e-06	47.6	+/-	8	9.662e-05	+/-	2.34e-05
Maris	Spaniards	Evenkis	success	decay rates inconsistent	5.7e-09	6.74	6.52	2.93	0.51	39.19	+/-	5.3	0.00028641	+/-	4.251e-05	30.66	+/-	4.7	7.659e-05	+/-	8.32e-06	51.47	+/-	14.38	0.00012649	+/-	4.311e-05
Maris	Spaniards	Khanty	success	decay rates inconsistent	2.4e-10	7.18	6.52	4.06	0.28	28.88	+/-	4.02	0.00011982	+/-	1.323e-05	30.66	+/-	4.7	7.659e-05	+/-	8.32e-06	38.37	+/-	9.46	4.516e-05	+/-	1.101e-05
Maris	Spaniards	Buryats	success	decay rates inconsistent	1.2e-13	8.16	6.52	4.39	0.55	40.17	+/-	4.49	0.00025766	+/-	3.158e-05	30.66	+/-	4.7	7.659e-05	+/-	8.32e-06	53.89	+/-	8.87	0.0001217	+/-	2.77e-05
Maris	Spaniards	Nganassans	success	decay rates inconsistent	1.8e-10	7.22	6.52	3.05	0.44	36.98	+/-	4.56	0.00026187	+/-	3.627e-05	30.66	+/-	4.7	7.659e-05	+/-	8.32e-06	48.14	+/-	10.41	0.00010497	+/-	3.439e-05
Maris	Spaniards	Evens	success	decay rates inconsistent	2.6e-33	12.5	6.52	6.58	0.62	45.07	+/-	3.61	0.00042138	+/-	2.928e-05	30.66	+/-	4.7	7.659e-05	+/-	8.32e-06	58.37	+/-	7.33	0.00021021	+/-	3.197e-05
Maris	Spaniards	Han	success	decay rates inconsistent	7.5e-26	11.05	6.52	10.21	0.75	46.28	+/-	4.19	0.00032015	+/-	2.389e-05	30.66	+/-	4.7	7.659e-05	+/-	8.32e-06	67.3	+/-	6.36	0.00018049	+/-	1.767e-05
Maris	Spaniards	Yakuts	success	decay rates inconsistent	3.3e-13	8.03	6.52	4.23	0.61	39.04	+/-	4.31	0.00026296	+/-	3.273e-05	30.66	+/-	4.7	7.659e-05	+/-	8.32e-06	57.82	+/-	10.93	0.0001246	+/-	2.945e-05
Maris	Tuvinians	Komis	success	decay rates inconsistent	9.4e-05	5.14	4.13	3.25	0.41	38.59	+/-	5.45	0.00012629	+/-	2.455e-05	47.6	+/-	8	9.662e-05	+/-	2.34e-05	31.32	+/-	9.15	2.536e-05	+/-	7.81e-06
Maris	Tuvinians	Lithuanians	success	decay rates inconsistent	1.9e-07	6.21	4.13	7.2	0.28	39.11	+/-	4.94	0.00023364	+/-	3.764e-05	47.6	+/-	8	9.662e-05	+/-	2.34e-05	35.73	+/-	4.96	7.916e-05	+/-	9.07e-06
Maris	Tuvinians	Latvians	success	decay rates inconsistent	7.1e-06	5.61	4.13	4.82	0.59	35.55	+/-	5.82	0.00021481	+/-	3.828e-05	47.6	+/-	8	9.662e-05	+/-	2.34e-05	25.78	+/-	5.35	6.024e-05	+/-	1.147e-05
Maris	Tuvinians	Germans	success	decay rates inconsistent	2.7e-08	6.5	4.13	4.25	0.74	34.74	+/-	4.06	0.00019913	+/-	3.061e-05	47.6	+/-	8	9.662e-05	+/-	2.34e-05	21.98	+/-	5	4.813e-05	+/-	1.133e-05
Maris	Tuvinians	Finns	success	decay rates inconsistent	0.00011	5.12	4.13	3.27	0.78	33.16	+/-	5.23	0.0001767	+/-	3.453e-05	47.6	+/-	8	9.662e-05	+/-	2.34e-05	20.85	+/-	6.37	3.898e-05	+/-	9.77e-06
Maris	Tuvinians	Vepsas	success	decay rates inconsistent	1.3e-05	5.5	4.13	3.89	0.68	37.58	+/-	5.06	0.0001909	+/-	3.469e-05	47.6	+/-	8	9.662e-05	+/-	2.34e-05	23.4	+/-	6.02	3.776e-05	+/-	8.09e-06
Maris	Tuvinians	Russians	success	decay rates inconsistent	4.8e-09	6.76	4.13	8.78	0.51	36.86	+/-	3.87	0.00021481	+/-	3.178e-05	47.6	+/-	8	9.662e-05	+/-	2.34e-05	28.29	+/-	3.22	5.986e-05	+/-	5.95e-06
Maris	Tuvinians	French Basques	success	decay rates inconsistent	1.8e-11	7.53	4.13	5.8	0.53	33.55	+/-	3.53	0.0002151	+/-	2.857e-05	47.6	+/-	8	9.662e-05	+/-	2.34e-05	27.59	+/-	4.76	7.053e-05	+/-	1.039e-05
Maris	Komis	Evenkis	success	decay rates inconsistent	7.7e-05	5.18	3.25	2.93	0.49	36.38	+/-	5.59	0.00013554	+/-	2.616e-05	31.32	+/-	9.15	2.536e-05	+/-	7.81e-06	51.47	+/-	14.38	0.00012649	+/-	4.311e-05
Maris	Komis	Khanty	success	decay rates inconsistent	1.1e-06	5.93	3.25	4.06	0.41	25.31	+/-	4.27	4.645e-05	+/-	7.6e-06	31.32	+/-	9.15	2.536e-05	+/-	7.81e-06	38.37	+/-	9.46	4.516e-05	+/-	1.101e-05
Maris	Komis	Buryats	success	decay rates inconsistent	1.4e-05	5.5	3.25	4.39	0.53	42.85	+/-	5.53	0.00014705	+/-	2.675e-05	31.32	+/-	9.15	2.536e-05	+/-	7.81e-06	53.89	+/-	8.87	0.0001217	+/-	2.77e-05
Maris	Komis	Nganassans	success	decay rates inconsistent	3.4e-05	5.33	3.25	3.05	0.42	37.66	+/-	5.01	0.00014011	+/-	2.627e-05	31.32	+/-	9.15	2.536e-05	+/-	7.81e-06	48.14	+/-	10.41	0.00010497	+/-	3.439e-05
Maris	Komis	Evens	success	decay rates inconsistent	5.4e-05	5.25	3.25	6.58	0.6	41.52	+/-	6.56	0.00021465	+/-	4.091e-05	31.32	+/-	9.15	2.536e-05	+/-	7.81e-06	58.37	+/-	7.33	0.00021021	+/-	3.197e-05
Maris	Komis	Han	success	decay rates inconsistent	3.8e-07	6.1	3.25	10.21	0.73	51.36	+/-	6.59	0.00020672	+/-	3.391e-05	31.32	+/-	9.15	2.536e-05	+/-	7.81e-06	67.3	+/-	6.36	0.00018049	+/-	1.767e-05
Maris	Komis	Yakuts	success	decay rates inconsistent	1.7e-07	6.22	3.25	4.23	0.59	39.91	+/-	4.41	0.00013989	+/-	2.249e-05	31.32	+/-	9.15	2.536e-05	+/-	7.81e-06	57.82	+/-	10.93	0.0001246	+/-	2.945e-05
Maris	Lithuanians	Evenkis	success	decay rates inconsistent	6.8e-07	6	7.2	2.93	0.36	42.12	+/-	6.24	0.00030288	+/-	5.046e-05	35.73	+/-	4.96	7.916e-05	+/-	9.07e-06	51.47	+/-	14.38	0.00012649	+/-	4.311e-05
Maris	Lithuanians	Buryats	success	decay rates inconsistent	9e-10	7	7.2	4.39	0.41	42.2	+/-	5.13	0.00027006	+/-	3.858e-05	35.73	+/-	4.96	7.916e-05	+/-	9.07e-06	53.89	+/-	8.87	0.0001217	+/-	2.77e-05
Maris	Lithuanians	Nganassans	success	decay rates inconsistent	2.3e-08	6.53	7.2	3.05	0.3	40.19	+/-	4.73	0.00027272	+/-	4.176e-05	35.73	+/-	4.96	7.916e-05	+/-	9.07e-06	48.14	+/-	10.41	0.00010497	+/-	3.439e-05
Maris	Lithuanians	Evens	success	decay rates inconsistent	5.3e-25	10.88	7.2	6.58	0.48	48.2	+/-	4.43	0.00045796	+/-	3.549e-05	35.73	+/-	4.96	7.916e-05	+/-	9.07e-06	58.37	+/-	7.33	0.00021021	+/-	3.197e-05
Maris	Lithuanians	Han	success	decay rates inconsistent	6.6e-17	9.02	7.2	10.21	0.61	49.75	+/-	5.24	0.00035089	+/-	3.89e-05	35.73	+/-	4.96	7.916e-05	+/-	9.07e-06	67.3	+/-	6.36	0.00018049	+/-	1.767e-05
Maris	Lithuanians	Yakuts	success	decay rates inconsistent	2e-11	7.51	7.2	4.23	0.47	41.32	+/-	5.06	0.00026826	+/-	3.57e-05	35.73	+/-	4.96	7.916e-05	+/-	9.07e-06	57.82	+/-	10.93	0.0001246	+/-	2.945e-05
Maris	Evenkis	Latvians	success	decay rates inconsistent	4.1e-05	5.3	2.93	4.82	0.67	36.52	+/-	6.42	0.000266	+/-	5.022e-05	51.47	+/-	14.38	0.00012649	+/-	4.311e-05	25.78	+/-	5.35	6.024e-05	+/-	1.147e-05
Maris	Evenkis	Germans	success	decay rates inconsistent	1.5e-08	6.6	2.93	4.25	0.8	32.9	+/-	4.4	0.00021533	+/-	3.264e-05	51.47	+/-	14.38	0.00012649	+/-	4.311e-05	21.98	+/-	5	4.813e-05	+/-	1.133e-05
Maris	Evenkis	Finns	success	decay rates inconsistent	3.1e-05	5.35	2.93	3.27	0.85	29.51	+/-	5.52	0.00017748	+/-	3.153e-05	51.47	+/-	14.38	0.00012649	+/-	4.311e-05	20.85	+/-	6.37	3.898e-05	+/-	9.77e-06
Maris	Evenkis	Vepsas	success	decay rates inconsistent	9.6e-06	5.56	2.93	3.89	0.75	35.37	+/-	5.8	0.00020191	+/-	3.633e-05	51.47	+/-	14.38	0.00012649	+/-	4.311e-05	23.4	+/-	6.02	3.776e-05	+/-	8.09e-06
Maris	Evenkis	Russians	success	decay rates inconsistent	3.6e-10	7.13	2.93	8.78	0.58	39.19	+/-	4.87	0.00027551	+/-	3.865e-05	51.47	+/-	14.38	0.00012649	+/-	4.311e-05	28.29	+/-	3.22	5.986e-05	+/-	5.95e-06
Maris	Evenkis	French Basques	success	decay rates inconsistent	2.2e-11	7.51	2.93	5.8	0.6	36.38	+/-	4.85	0.00028161	+/-	3.636e-05	51.47	+/-	14.38	0.00012649	+/-	4.311e-05	27.59	+/-	4.76	7.053e-05	+/-	1.039e-05
Maris	Khanty	Latvians	success	decay rates inconsistent	1.3e-06	5.9	4.06	4.82	0.5	23.14	+/-	3.92	9.54e-05	+/-	1.277e-05	38.37	+/-	9.46	4.516e-05	+/-	1.101e-05	25.78	+/-	5.35	6.024e-05	+/-	1.147e-05
Maris	Khanty	Germans	success	decay rates inconsistent	1.9e-09	6.89	4.06	4.25	0.54	27.01	+/-	3.92	0.0001077	+/-	1.488e-05	38.37	+/-	9.46	4.516e-05	+/-	1.101e-05	21.98	+/-	5	4.813e-05	+/-	1.133e-05
Maris	Khanty	Finns	success	decay rates inconsistent	2.7e-05	5.38	4.06	3.27	0.59	22.73	+/-	4.23	7.958e-05	+/-	1.174e-05	38.37	+/-	9.46	4.516e-05	+/-	1.101e-05	20.85	+/-	6.37	3.898e-05	+/-	9.77e-06
Maris	Khanty	Vepsas	success	decay rates inconsistent	1.9e-07	6.21	4.06	3.89	0.48	26.46	+/-	4.26	8.538e-05	+/-	1.367e-05	38.37	+/-	9.46	4.516e-05	+/-	1.101e-05	23.4	+/-	6.02	3.776e-05	+/-	8.09e-06
Maris	Khanty	Russians	success	decay rates inconsistent	1.5e-09	6.92	4.06	8.78	0.3	29.67	+/-	3.64	0.00011448	+/-	1.653e-05	38.37	+/-	9.46	4.516e-05	+/-	1.101e-05	28.29	+/-	3.22	5.986e-05	+/-	5.95e-06
Maris	Khanty	French Basques	success	decay rates inconsistent	3e-08	6.49	4.06	5.8	0.39	25.83	+/-	2.7	0.00011515	+/-	1.775e-05	38.37	+/-	9.46	4.516e-05	+/-	1.101e-05	27.59	+/-	4.76	7.053e-05	+/-	1.039e-05
Maris	Buryats	Latvians	success	decay rates inconsistent	4.5e-08	6.43	4.39	4.82	0.71	38.52	+/-	5.49	0.00025331	+/-	3.94e-05	53.89	+/-	8.87	0.0001217	+/-	2.77e-05	25.78	+/-	5.35	6.024e-05	+/-	1.147e-05
Maris	Buryats	Germans	success	decay rates inconsistent	5.4e-10	7.07	4.39	4.25	0.84	34.69	+/-	4.53	0.00020349	+/-	2.878e-05	53.89	+/-	8.87	0.0001217	+/-	2.77e-05	21.98	+/-	5	4.813e-05	+/-	1.133e-05
Maris	Buryats	Finns	success	decay rates inconsistent	0.00014	5.07	4.39	3.27	0.88	33.93	+/-	6.04	0.0001856	+/-	3.657e-05	53.89	+/-	8.87	0.0001217	+/-	2.77e-05	20.85	+/-	6.37	3.898e-05	+/-	9.77e-06
Maris	Buryats	Vepsas	success	decay rates inconsistent	1.2e-05	5.52	4.39	3.89	0.79	37.64	+/-	5.44	0.00019515	+/-	3.536e-05	53.89	+/-	8.87	0.0001217	+/-	2.77e-05	23.4	+/-	6.02	3.776e-05	+/-	8.09e-06
Maris	Buryats	Russians	success	decay rates inconsistent	3.2e-12	7.75	4.39	8.78	0.62	40.35	+/-	3.87	0.00025103	+/-	3.239e-05	53.89	+/-	8.87	0.0001217	+/-	2.77e-05	28.29	+/-	3.22	5.986e-05	+/-	5.95e-06
Maris	Buryats	French Basques	success	decay rates inconsistent	1.7e-11	7.53	4.39	5.8	0.65	36.69	+/-	4.22	0.00025084	+/-	3.33e-05	53.89	+/-	8.87	0.0001217	+/-	2.77e-05	27.59	+/-	4.76	7.053e-05	+/-	1.039e-05
Maris	Nganasans	Latvians	success	decay rates inconsistent	1.4e-06	5.88	3.05	4.82	0.6	32.7	+/-	5.56	0.00022301	+/-	3.552e-05	48.14	+/-	10.41	0.00010497	+/-	3.439e-05	25.78	+/-	5.35	6.024e-05	+/-	1.147e-05
Maris	Nganasans	Germans	success	decay rates inconsistent	6.8e-11	7.35	3.05	4.25	0.75	34.99	+/-	4.31	0.00023038	+/-	3.133e-05	48.14	+/-	10.41	0.00010497	+/-	3.439e-05	21.98	+/-	5	4.813e-05	+/-	1.133e-05
Maris	Nganasans	Finns	success	decay rates inconsistent	9.8e-05	5.14	3.05	3.27	0.79	30.1	+/-	5.67	0.00017737	+/-	3.453e-05	48.14	+/-	10.41	0.00010497	+/-	3.439e-05	20.85	+/-	6.37	3.898e-05	+/-	9.77e-06
Maris	Nganasans	Vepsas	success	decay rates inconsistent	0.00012	5.11	3.05	3.89	0.69	33.54	+/-	5.77	0.00018588	+/-	3.641e-05	48.14	+/-	10.41	0.00010497	+/-	3.439e-05	23.4	+/-	6.02	3.776e-05	+/-	8.09e-06
Maris	Nganasans	Russians	success	decay rates inconsistent	8.6e-15	8.47	3.05	8.78	0.52	36.68	+/-	3.92	0.00024166	+/-	2.853e-05	48.14	+/-	10.41	0.00010497	+/-	3.439e-05	28.29	+/-	3.22	5.986e-05	+/-	5.95e-06
Maris	Nganasans	French Basques	success	decay rates inconsistent	1.7e-21	10.11	3.05	5.8	0.54	33.44	+/-	3.24	0.00024476	+/-	2.421e-05	48.14	+/-	10.41	0.00010497	+/-	3.439e-05	27.59	+/-	4.76	7.053e-05	+/-	1.039e-05
Maris	Latvians	Evens	success	decay rates inconsistent	2.2e-11	7.5	4.82	6.58	0.77	38.63	+/-	5.15	0.00035742	+/-	3.87e-05	25.78	+/-	5.35	6.024e-05	+/-	1.147e-05	58.37	+/-	7.33	0.00021021	+/-	3.197e-05
Maris	Latvians	Han	success	decay rates inconsistent	5.7e-10	7.06	4.82	10.21	0.89	44.84	+/-	6.31	0.00030851	+/-	4.368e-05	25.78	+/-	5.35	6.024e-05	+/-	1.147e-05	67.3	+/-	6.36	0.00018049	+/-	1.767e-05
Maris	Latvians	Yakuts	success	decay rates inconsistent	7.1e-08	6.36	4.82	4.23	0.77	38.05	+/-	5.5	0.00025354	+/-	3.986e-05	25.78	+/-	5.35	6.024e-05	+/-	1.147e-05	57.82	+/-	10.93	0.0001246	+/-	2.945e-05
Maris	Germans	Evens	success	decay rates inconsistent	5.4e-08	6.4	4.25	6.58	0.91	34.8	+/-	5.29	0.00028583	+/-	4.465e-05	21.98	+/-	5	4.813e-05	+/-	1.133e-05	58.37	+/-	7.33	0.00021021	+/-	3.197e-05
Maris	Germans	Han	success	decay rates inconsistent	1.2e-09	6.96	4.25	10.21	1.02	39.46	+/-	5.35	0.00024298	+/-	3.49e-05	21.98	+/-	5	4.813e-05	+/-	1.133e-05	67.3	+/-	6.36	0.00018049	+/-	1.767e-05
Maris	Germans	Yakuts	success	decay rates inconsistent	1.6e-11	7.54	4.25	4.23	0.9	34.99	+/-	3.68	0.00021382	+/-	2.834e-05	21.98	+/-	5	4.813e-05	+/-	1.133e-05	57.82	+/-	10.93	0.0001246	+/-	2.945e-05
Maris	Finns	Evens	success	decay rates inconsistent	2.8e-06	5.77	3.27	6.58	0.95	34.07	+/-	5.74	0.00025715	+/-	4.458e-05	20.85	+/-	6.37	3.898e-05	+/-	9.77e-06	58.37	+/-	7.33	0.00021021	+/-	3.197e-05
Maris	Finns	Han	success	decay rates inconsistent	2.4e-05	5.4	3.27	10.21	1.05	39.02	+/-	6.52	0.00022832	+/-	4.231e-05	20.85	+/-	6.37	3.898e-05	+/-	9.77e-06	67.3	+/-	6.36	0.00018049	+/-	1.767e-05
Maris	Finns	Yakuts	success	decay rates inconsistent	1.7e-06	5.86	3.27	4.23	0.94	32.51	+/-	5.15	0.00018003	+/-	3.075e-05	20.85	+/-	6.37	3.898e-05	+/-	9.77e-06	57.82	+/-	10.93	0.0001246	+/-	2.945e-05
Maris	Vepsians	Evens	success	decay rates inconsistent	3e-06	5.76	3.89	6.58	0.86	37.03	+/-	6.2	0.00027173	+/-	4.721e-05	23.4	+/-	6.02	3.776e-05	+/-	8.09e-06	58.37	+/-	7.33	0.00021021	+/-	3.197e-05
Maris	Vepsians	Han	success	decay rates inconsistent	9.8e-08	6.31	3.89	10.21	0.97	42.37	+/-	5.98	0.00023615	+/-	3.742e-05	23.4	+/-	6.02	3.776e-05	+/-	8.09e-06	67.3	+/-	6.36	0.00018049	+/-	1.767e-05
Maris	Vepsians	Yakuts	success	decay rates inconsistent	3.8e-07	6.1	3.89	4.23	0.85	37.95	+/-	5.17	0.00020044	+/-	3.288e-05	23.4	+/-	6.02	3.776e-05	+/-	8.09e-06	57.82	+/-	10.93	0.0001246	+/-	2.945e-05
Maris	Russians	Evens	success	decay rates inconsistent	6.7e-21	9.98	8.78	6.58	0.69	39.74	+/-	3.98	0.00034144	+/-	3.294e-05	28.29	+/-	3.22	5.986e-05	+/-	5.95e-06	58.37	+/-	7.33	0.00021021	+/-	3.197e-05
Maris	Russians	Han	success	decay rates inconsistent	2e-14	8.37	8.78	10.21	0.82	44.7	+/-	4.83	0.00029671	+/-	3.545e-05	28.29	+/-	3.22	5.986e-05	+/-	5.95e-06	67.3	+/-	6.36	0.00018049	+/-	1.767e-05
Maris	Russians	Yakuts	success	decay rates inconsistent	6.5e-16	8.77	8.78	4.23	0.69	39.56	+/-	4.06	0.00025461	+/-	2.904e-05	28.29	+/-	3.22	5.986e-05	+/-	5.95e-06	57.82	+/-	10.93	0.0001246	+/-	2.945e-05
Maris	Evens	French Basques	success	decay rates inconsistent	2.1e-26	11.16	6.58	5.8	0.72	39.17	+/-	3.51	0.00037376	+/-	2.716e-05	58.37	+/-	7.33	0.00021021	+/-	3.197e-05	27.59	+/-	4.76	7.053e-05	+/-	1.039e-05
Maris	Han	French Basques	success	decay rates inconsistent	7.8e-16	8.75	10.21	5.8	0.84	41.5	+/-	4.74	0.00029999	+/-	3.334e-05	67.3	+/-	6.36	0.00018049	+/-	1.767e-05	27.59	+/-	4.76	7.053e-05	+/-	1.039e-05
Maris	Yakuts	French Basques	success	decay rates inconsistent	6.9e-15	8.5	4.23	5.8	0.71	35.44	+/-	4.17	0.00025029	+/-	2.803e-05	57.82	+/-	10.93	0.0001246	+/-	2.945e-05	27.59	+/-	4.76	7.053e-05	+/-	1.039e-05
Maris	Mordovians	Khanty	success	decay rates similar	7.1e-11	7.35	5.74	4.06	0.24	30.13	+/-	4.1	9.637e-05	+/-	1.148e-05	30.11	+/-	5.25	4.873e-05	+/-	8.08e-06	38.37	+/-	9.46	4.516e-05	+/-	1.101e-05
Mordovians	Bashkirs	Buryats	success	decay rates inconsistent	2.2e-05	5.41	2.1	4.47	1.51	45.35	+/-	8.38	4.349e-05	+/-	7.78e-06	6.31	+/-	3.01	3.58e-06	+/-	1.55e-06	41.28	+/-	8.19	9.354e-05	+/-	2.09e-05
Mordovians	Altaians	Evens	success	decay rates similar	0.00013	5.09	3.34	6.29	0.12	63.86	+/-	12.55	2.795e-05	+/-	5.11e-06	56.6	+/-	13.03	9.104e-05	+/-	2.727e-05	59.03	+/-	9.38	0.00019559	+/-	2.329e-05
Nenets	Estonians	Maris	success	decay rates inconsistent	0.026	3.98	3.61	2.95	0.27	7.68	+/-	1.93	1.603e-05	+/-	2.69e-06	6.62	+/-	1.83	0.00010627	+/-	1.293e-05	8.66	+/-	2.94	5.308e-05	+/-	8.73e-06
Nenets	Estonians	Evens	success	decay rates inconsistent	0.0098	4.21	3.61	2.27	1.59	10.29	+/-	2.45	0.00021853	+/-	3.054e-05	6.62	+/-	1.83	0.00010627	+/-	1.293e-05	58.25	+/-	21.76	4.61e-05	+/-	2.033e-05
Nenets	Tatars	Evens	success	decay rates inconsistent	0.0048	4.36	3.69	2.27	1.61	11.77	+/-	2.7	0.00016369	+/-	2.441e-05	6.23	+/-	1.69	6.19e-05	+/-	7.98e-06	58.25	+/-	21.76	4.61e-05	+/-	2.033e-05
Nenets	Northern Russians	Evens	success	decay rates inconsistent	0.0022	4.53	3.55	2.27	1.59	10.79	+/-	2.38	0.00020232	+/-	2.697e-05	6.62	+/-	1.86	9.251e-05	+/-	1.127e-05	58.25	+/-	21.76	4.61e-05	+/-	2.033e-05
Nenets	Swedish Saami	Evens	success	decay rates inconsistent	0.0084	4.24	3.64	2.27	1.61	11.22	+/-	2.65	0.00014527	+/-	2.019e-05	6.23	+/-	1.71	5.298e-05	+/-	7.25e-06	58.25	+/-	21.76	4.61e-05	+/-	2.033e-05
Nenets	Maris	Evens	success	decay rates inconsistent	0.0013	4.65	2.95	2.27	1.48	13.2	+/-	2.84	0.00013629	+/-	1.912e-05	8.66	+/-	2.94	5.308e-05	+/-	8.73e-06	58.25	+/-	21.76	4.61e-05	+/-	2.033e-05
Nenets	Mordovians	Evens	success	decay rates inconsistent	8.3e-05	5.18	3.52	2.27	1.57	12.19	+/-	2.35	0.00023075	+/-	2.64e-05	6.97	+/-	1.98	9.746e-05	+/-	1.223e-05	58.25	+/-	21.76	4.61e-05	+/-	2.033e-05
Nenets	Karelians	Evens	success	decay rates inconsistent	0.00065	4.78	3.89	2.27	1.58	11.31	+/-	2.36	0.00021241	+/-	2.514e-05	6.91	+/-	1.78	9.632e-05	+/-	1.021e-05	58.25	+/-	21.76	4.61e-05	+/-	2.033e-05
Nenets	Hungarians	Evens	success	decay rates inconsistent	0.0003	4.94	3.76	2.27	1.46	12.87	+/-	2.61	0.00026622	+/-	3.007e-05	9.02	+/-	2.4	0.00013755	+/-	1.551e-05	58.25	+/-	21.76	4.61e-05	+/-	2.033e-05
Nenets	Swedes	Evens	success	decay rates inconsistent	0.00099	4.7	3.78	2.27	1.54	11.72	+/-	2.49	0.000258	+/-	3.001e-05	7.64	+/-	2.02	0.00012679	+/-	1.408e-05	58.25	+/-	21.76	4.61e-05	+/-	2.033e-05
Nenets	Spaniards	Evens	success	decay rates inconsistent	0.00058	4.81	3.45	2.27	1.4	12.51	+/-	2.6	0.00025705	+/-	3.108e-05	10.27	+/-	2.98	0.00015132	+/-	1.858e-05	58.25	+/-	21.76	4.61e-05	+/-	2.033e-05
Nenets	Udmurts	Evens	success	decay rates inconsistent	7.1e-05	5.21	3.66	2.27	1.52	13.68	+/-	2.63	0.00016115	+/-	2.205e-05	7.9	+/-	2.16	5.994e-05	+/-	8.93e-06	58.25	+/-	21.76	4.61e-05	+/-	2.033e-05
Nenets	Komis	Evens	success	decay rates inconsistent	3e-05	5.37	3.21	2.27	1.57	12.74	+/-	2.37	0.00018369	+/-	2.132e-05	7.06	+/-	2.2	6.969e-05	+/-	9.69e-06	58.25	+/-	21.76	4.61e-05	+/-	2.033e-05
Nenets	Lithuanians	Evens	success	decay rates inconsistent	0.0013	4.65	3.14	2.27	1.49	11.49	+/-	2.47	0.00024917	+/-	3.331e-05	8.56	+/-	2.73	0.00013924	+/-	2.05e-05	58.25	+/-	21.76	4.61e-05	+/-	2.033e-05
Nenets	Latvians	Evens	success	decay rates inconsistent	0.0024	4.51	2.56	2.27	1.43	11.37	+/-	2.52	0.00024735	+/-	3.652e-05	9.68	+/-	3.79	0.00014956	+/-	2.861e-05	58.25	+/-	21.76	4.61e-05	+/-	2.033e-05
Nenets	Germans	Evens	success	decay rates inconsistent	0.0011	4.67	3.54	2.27	1.48	12.55	+/-	2.69	0.00025363	+/-	3.146e-05	8.68	+/-	2.45	0.00012864	+/-	1.603e-05	58.25	+/-	21.76	4.61e-05	+/-	2.033e-05
Nenets	Finns	Evens	success	decay rates inconsistent	0.012	4.17	3.65	2.27	1.57	11.65	+/-	2.8	0.00022181	+/-	2.833e-05	7.05	+/-	1.93	9.932e-05	+/-	1.246e-05	58.25	+/-	21.76	4.61e-05	+/-	2.033e-05
Nenets	Vepsians	Evens	success	decay rates inconsistent	6.6e-05	5.22	4.46	2.27	1.59	10.52	+/-	2.01	0.00019949	+/-	2.507e-05	6.56	+/-	1.47	9.217e-05	+/-	1.11e-05	58.25	+/-	21.76	4.61e-05	+/-	2.033e-05
Nenets	Russians	Evens	success	decay rates inconsistent	0.00021	5.01	3.75	2.27	1.56	11.16	+/-	2.23	0.0002357	+/-	2.824e-05	7.27	+/-	1.94	0.00011635	+/-	1.346e-05	58.25	+/-	21.76	4.61e-05	+/-	2.033e-05
Nenets	Evens	French Basques	success	decay rates inconsistent	0.00038	4.89	2.27	3.56	1.46	12.2	+/-	2.49	0.0002663	+/-	2.917e-05	58.25	+/-	21.76	4.61e-05	+/-	2.033e-05	9.02	+/-	2.53	0.00014518	+/-	1.687e-05
Nenets	Maris	Hungarians	success	decay rates similar	0.033	3.92	2.95	3.76	0.15	10.09	+/-	2.57	1.893e-05	+/-	3.67e-06	8.66	+/-	2.94	5.308e-05	+/-	8.73e-06	9.02	+/-	2.4	0.00013755	+/-	1.551e-05
Nganasans	Bashkirs	French Basques	success	decay rates similar	0.00083	4.73	2.64	3.93	0.16	6.47	+/-	1.37	1.342e-05	+/-	1.98e-06	7.15	+/-	2.7	4.401e-05	+/-	9.3e-06	7.58	+/-	1.93	0.00011466	+/-	1.52e-05
Nganasans	Bashkirs	Hungarians	success	decay rates similar	0.011	4.19	2.64	3.84	0.08	7.77	+/-	1.86	1.087e-05	+/-	2.19e-06	7.15	+/-	2.7	4.401e-05	+/-	9.3e-06	7.4	+/-	1.93	0.00010118	+/-	1.437e-05
Northern Russians	Nenets	Hungarians	success	decay rates inconsistent	3.5e-05	5.34	5.38	2.59	0.58	27.34	+/-	5.12	7.219e-05	+/-	9.76e-06	30.82	+/-	4.9	6.768e-05	+/-	1.258e-05	49.77	+/-	14.91	8.39e-06	+/-	3.24e-06
Northern Russians	Nenets	French Basques	success	decay rates inconsistent	2.2e-06	5.82	5.38	2.1	0.28	32.51	+/-	4.72	0.00010975	+/-	1.885e-05	30.82	+/-	4.9	6.768e-05	+/-	1.258e-05	40.99	+/-	16.25	9.54e-06	+/-	4.54e-06
Northern Russians	Bashkirs	Han	success	decay rates similar	0.0036	4.43	2.27	8.35	0.14	35.11	+/-	4.92	3.458e-05	+/-	7.81e-06	40.18	+/-	14.26	2.444e-05	+/-	1.078e-05	40.52	+/-	4.11	0.00012826	+/-	1.535e-05
Northern Russians	Bashkirs	Yakuts	success	decay rates similar	0.015	4.12	2.27	5.74	0.14	45.4	+/-	8.87	3.565e-05	+/-	8.66e-06	40.18	+/-	14.26	2.444e-05	+/-	1.078e-05	39.48	+/-	6.51	0.00010341	+/-	1.803e-05
Northern Russians	Altaians	Hungarians	success	decay rates inconsistent	0.0027	4.49	3.54	2.59	0.52	29.2	+/-	6.51	6.577e-05	+/-	1.277e-05	34.8	+/-	7.01	6.578e-05	+/-	1.86e-05	49.77	+/-	14.91	8.39e-06	+/-	3.24e-06
Northern Russians	Kets	Hungarians	success	decay rates inconsistent	0.036	3.9	5.44	2.59	0.53	28.97	+/-	7.43	7.183e-05	+/-	1.733e-05	33.57	+/-	5.37	6.88e-05	+/-	1.264e-05	49.77	+/-	14.91	8.39e-06	+/-	3.24e-06
Northern Russians	Kets	French Basques	success	decay rates similar	0.0011	4.68	5.44	2.1	0.2	35.44	+/-	5.25	0.00011426	+/-	2.439e-05	33.57	+/-	5.37	6.88e-05	+/-	1.264e-05	40.99	+/-	16.25	9.54e-06	+/-	4.54e-06
Northern Russians	Hungarians	Tuvinians	success	decay rates inconsistent	0.0019	4.57	2.59	6.2	0.46	31.27	+/-	6.85	8.637e-05	+/-	1.471e-05	49.77	+/-	14.91	8.39e-06	+/-	3.24e-06	35.59	+/-	5.74	8.63e-05	+/-	1.386e-05
Northern Russians	Hungarians	Evenkis	success	decay rates inconsistent	0.00037	4.89	2.59	5.64	0.45	31.41	+/-	6.42	0.00011136	+/-	1.795e-05	49.77	+/-	14.91	8.39e-06	+/-	3.24e-06	35.92	+/-	6.37	0.00010837	+/-	1.805e-05
Northern Russians	Hungarians	Khanty	success	decay rates inconsistent	0.0057	4.33	2.59	3.26	0.62	26.07	+/-	5.35	5.299e-05	+/-	1.224e-05	49.77	+/-	14.91	8.39e-06	+/-	3.24e-06	33.33	+/-	5.85	5.887e-05	+/-	1.809e-05
Northern Russians	Hungarians	Buryats	success	decay rates inconsistent	0.0018	4.58	2.59	4.17	0.46	31.07	+/-	6.78	9.761e-05	+/-	1.843e-05	49.77	+/-	14.91	8.39e-06	+/-	3.24e-06	34.74	+/-	6.04	9.676e-05	+/-	2.318e-05
Northern Russians	Hungarians	Yukaghirs	success	decay rates inconsistent	1.7e-05	5.47	2.59	6.56	0.44	31.94	+/-	5.84	6.657e-05	+/-	1.055e-05	49.77	+/-	14.91	8.39e-06	+/-	3.24e-06	36.61	+/-	4.42	6.017e-05	+/-	9.18e-06
Northern Russians	Hungarians	Nganassans	success	decay rates inconsistent	0.0037	4.42	2.59	5.65	0.42	32.45	+/-	7.34	0.00010754	+/-	2.098e-05	49.77	+/-	14.91	8.39e-06	+/-	3.24e-06	38.67	+/-	6.63	0.00010916	+/-	1.931e-05
Northern Russians	Hungarians	Evens	success	decay rates inconsistent	6.3e-07	6.03	2.59	8.73	0.46	31.06	+/-	5.15	0.0001237	+/-	1.903e-05	49.77	+/-	14.91	8.39e-06	+/-	3.24e-06	37.64	+/-	3.87	0.00013168	+/-	1.508e-05
Northern Russians	Hungarians	Han	success	decay rates inconsistent	0.00016	5.05	2.59	8.35	0.49	30.09	+/-	5.96	0.00010243	+/-	1.778e-05	49.77	+/-	14.91	8.39e-06	+/-	3.24e-06	40.52	+/-	4.11	0.00012826	+/-	1.535e-05
Northern Russians	Hungarians	Yakuts	success	decay rates inconsistent	0.00076	4.75	2.59	5.74	0.42	32.64	+/-	6.87	9.973e-05	+/-	1.684e-05	49.77	+/-	14.91	8.39e-06	+/-	3.24e-06	39.48	+/-	6.51	0.00010341	+/-	1.803e-05
Northern Russians	Tuvinians	French Basques	success	decay rates similar	0.00014	5.08	6.2	2.1	0.14	35.87	+/-	6.09	0.00012809	+/-	2.521e-05	35.59	+/-	5.74	8.63e-05	+/-	1.386e-05	40.99	+/-	16.25	9.54e-06	+/-	4.54e-06
Northern Russians	Evenkis	French Basques	success	decay rates similar	1.5e-05	5.5	5.64	2.1	0.15	35.27	+/-	6.15	0.00015133	+/-	2.754e-05	35.92	+/-	6.37	0.00010837	+/-	1.805e-05	40.99	+/-	16.25	9.54e-06	+/-	4.54e-06
Northern Russians	Buryats	French Basques	success	decay rates similar	0.013	4.15	4.17	2.1	0.16	34.84	+/-	6.16	0.00014017	+/-	3.379e-05	34.74	+/-	6.04	9.676e-05	+/-	2.318e-05	40.99	+/-	16.25	9.54e-06	+/-	4.54e-06
Northern Russians	Yukaghirs	French Basques	success	decay rates similar	2.8e-06	5.78	6.56	2.1	0.11	39.49	+/-	5.77	0.00010299	+/-	1.782e-05	36.61	+/-	4.42	6.017e-05	+/-	9.18e-06	40.99	+/-	16.25	9.54e-06	+/-	4.54e-06
Northern Russians	Nganasans	French Basques	success	decay rates similar	5.1e-06	5.68	5.65	2.1	0.1	36.93	+/-	5.93	0.00015072	+/-	2.654e-05	38.67	+/-	6.63	0.00010916	+/-	1.931e-05	40.99	+/-	16.25	9.54e-06	+/-	4.54e-06
Northern Russians	Evens	French Basques	success	decay rates similar	4.1e-08	6.46	8.73	2.1	0.12	36.26	+/-	4.52	0.00017264	+/-	2.674e-05	37.64	+/-	3.87	0.00013168	+/-	1.508e-05	40.99	+/-	16.25	9.54e-06	+/-	4.54e-06
Northern Russians	Han	French Basques	success	decay rates similar	0.0029	4.47	8.35	2.1	0.15	35.24	+/-	5.81	0.00015226	+/-	3.404e-05	40.52	+/-	4.11	0.00012826	+/-	1.535e-05	40.99	+/-	16.25	9.54e-06	+/-	4.54e-06
Northern Russians	Yakuts	French Basques	success	decay rates similar	2.2e-05	5.43	5.74	2.1	0.09	37.37	+/-	6.08	0.00014364	+/-	2.647e-05	39.48	+/-	6.51	0.00010341	+/-	1.803e-05	40.99	+/-	16.25	9.54e-06	+/-	4.54e-06
Selkups	Estonians	Han	success	decay rates inconsistent	1.6e-24	10.77	6.78	4.54	0.5	5.5	+/-	0.51	0.0001098	+/-	7.15e-06	6.03	+/-	0.89	7.823e-05	+/-	4.01e-06	9.13	+/-	2.01	3.045e-05	+/-	4.93e-06
Selkups	Mordovians	Han	success	decay rates inconsistent	2.4e-19	9.62	6.59	4.54	0.49	5.52	+/-	0.57	9.449e-05	+/-	6.29e-06	5.92	+/-	0.9	6.488e-05	+/-	3.37e-06	9.13	+/-	2.01	3.045e-05	+/-	4.93e-06
Selkups	Karelians	Han	success	decay rates inconsistent	2.8e-13	8.06	6.38	4.54	0.52	5.37	+/-	0.67	9.013e-05	+/-	5.62e-06	5.98	+/-	0.94	6.207e-05	+/-	3.72e-06	9.13	+/-	2.01	3.045e-05	+/-	4.93e-06
Selkups	Hungarians	Udmurts	success	decay rates similar	0.034	3.9	6.96	6.66	0.23	5.99	+/-	1.54	1.038e-05	+/-	1.65e-06	7.05	+/-	1.01	9.112e-05	+/-	3.95e-06	5.57	+/-	0.84	3.346e-05	+/-	2.4e-06
Selkups	Hungarians	Han	success	decay rates inconsistent	5.5e-26	11.08	6.96	4.54	0.34	6.47	+/-	0.58	0.00012773	+/-	6.16e-06	7.05	+/-	1.01	9.112e-05	+/-	3.95e-06	9.13	+/-	2.01	3.045e-05	+/-	4.93e-06
Selkups	Swedes	Han	success	decay rates inconsistent	5.7e-23	10.44	6.43	4.54	0.4	6.07	+/-	0.58	0.00012475	+/-	6.88e-06	6.51	+/-	1.01	8.799e-05	+/-	4.95e-06	9.13	+/-	2.01	3.045e-05	+/-	4.93e-06
Selkups	Spaniards	Han	success	decay rates inconsistent	4.9e-16	8.8	5.52	4.54	0.28	6.9	+/-	0.78	0.00013246	+/-	9.44e-06	7.59	+/-	1.37	9.477e-05	+/-	5.3e-06	9.13	+/-	2.01	3.045e-05	+/-	4.93e-06
Selkups	Udmurts	Han	success	decay rates inconsistent	1.4e-21	10.13	6.66	4.54	0.56	5.15	+/-	0.51	5.445e-05	+/-	3.68e-06	5.57	+/-	0.84	3.346e-05	+/-	2.4e-06	9.13	+/-	2.01	3.045e-05	+/-	4.93e-06
Selkups	Komis	Lithuanians	success	decay rates inconsistent	0.014	4.11	7.81	6.51	0.28	7.9	+/-	1.92	5.86e-06	+/-	1.15e-06	5.97	+/-	0.76	4.74e-05	+/-	3.56e-06	6.85	+/-	1.05	9.449e-05	+/-	3.46e-06
Selkups	Komis	Russians	success	decay rates inconsistent	0.025	3.97	7.81	6.94	0.52	10.15	+/-	2.56	5.4e-06	+/-	9.9e-07	5.97	+/-	0.76	4.74e-05	+/-	3.56e-06	6.02	+/-	0.87	7.526e-05	+/-	4.43e-06
Selkups	Komis	Han	success	decay rates inconsistent	1.3e-16	8.95	7.81	4.54	0.59	4.96	+/-	0.55	6.757e-05	+/-	4.45e-06	5.97	+/-	0.76	4.74e-05	+/-	3.56e-06	9.13	+/-	2.01	3.045e-05	+/-	4.93e-06
Selkups	Komis	French Basques	success	decay rates inconsistent	0.02	4.02	7.81	6.89	0.34	8.42	+/-	2.09	7.62e-06	+/-	1.56e-06	5.97	+/-	0.76	4.74e-05	+/-	3.56e-06	7.72	+/-	1.12	0.00010474	+/-	5.09e-06
Selkups	Lithuanians	Han	success	decay rates inconsistent	7.3e-20	9.74	6.51	4.54	0.31	6.7	+/-	0.69	0.00013805	+/-	7.59e-06	6.85	+/-	1.05	9.449e-05	+/-	3.46e-06	9.13	+/-	2.01	3.045e-05	+/-	4.93e-06
Selkups	Latvians	Han	success	decay rates inconsistent	1.2e-23	10.59	5.99	4.54	0.31	6.71	+/-	0.63	0.00013993	+/-	1.075e-05	6.95	+/-	1.16	9.592e-05	+/-	5.08e-06	9.13	+/-	2.01	3.045e-05	+/-	4.93e-06
Selkups	Germans	Han	success	decay rates inconsistent	1e-24	10.81	5.77	4.54	0.35	6.43	+/-	0.6	0.00012299	+/-	8.23e-06	6.79	+/-	1.18	8.595e-05	+/-	4.28e-06	9.13	+/-	2.01	3.045e-05	+/-	4.93e-06
Selkups	Finns	Han	success	decay rates inconsistent	1.9e-18	9.4	6.42	4.54	0.44	5.81	+/-	0.62	0.00010279	+/-	7.49e-06	6.14	+/-	0.96	6.996e-05	+/-	3.41e-06	9.13	+/-	2.01	3.045e-05	+/-	4.93e-06
Selkups	Vepsians	Han	success	decay rates inconsistent	1e-15	8.71	5.69	4.54	0.39	6.16	+/-	0.71	0.00010258	+/-	6.01e-06	6.41	+/-	1.13	6.568e-05	+/-	3.87e-06	9.13	+/-	2.01	3.045e-05	+/-	4.93e-06
Selkups	Russians	Han	success	decay rates inconsistent	8e-25	10.84	6.94	4.54	0.5	5.5	+/-	0.51	0.00010424	+/-	7.12e-06	6.02	+/-	0.87	7.526e-05	+/-	4.43e-06	9.13	+/-	2.01	3.045e-05	+/-	4.93e-06
Selkups	Kola Saami	Han	success	decay rates inconsistent	9e-22	10.17	5.12	4.54	0.62	4.79	+/-	0.47	6.442e-05	+/-	4.28e-06	5.47	+/-	1.07	4.031e-05	+/-	2.83e-06	9.13	+/-	2.01	3.045e-05	+/-	4.93e-06
Selkups	Han	French Basques	success	decay rates similar	3.1e-16	8.85	4.54	6.89	0.24	7.16	+/-	0.81	0.0001425	+/-	9.97e-06	9.13	+/-	2.01	3.045e-05	+/-	4.93e-06	7.72	+/-	1.12	0.00010474	+/-	5.09e-06
Swedish Saami	Evens	French Basques	success	decay rates inconsistent	6.2e-05	5.24	3.16	2.09	1.17	35.72	+/-	6.58	0.00036919	+/-	7.05e-05	56.64	+/-	17.27	0.00028475	+/-	9.007e-05	14.74	+/-	7.06	0.00013474	+/-	3.044e-05
Swedish Saami	Latvians	Evens	success	decay rates inconsistent	6.8e-05	5.22	2.31	3.16	1.32	37.36	+/-	6.53	0.00036209	+/-	6.937e-05	11.58	+/-	5.01	0.00010904	+/-	2.027e-05	56.64	+/-	17.27	0.00028475	+/-	9.007e-05
Swedish Saami	Spaniards	Evens	success	decay rates inconsistent	6.7e-05	5.22	2.14	3.16	1.16	37.22	+/-	7.13	0.0003557	+/-	6.343e-05	15.08	+/-	7.05	0.0001297	+/-	2.047e-05	56.64	+/-	17.27	0.00028475	+/-	9.007e-05
Swedish Saami	Hungarians	Evens	success	decay rates inconsistent	6.1e-05	5.24	3.02	3.16	1.24	36.43	+/-	6.96	0.00034583	+/-	6.037e-05	13.26	+/-	4.39	0.00011459	+/-	1.468e-05	56.64	+/-	17.27	0.00028475	+/-	9.007e-05
Swedish Saami	Swedes	Evens	success	decay rates inconsistent	9.7e-06	5.57	2.31	3.16	1.27	34.02	+/-	6.11	0.00032621	+/-	5.337e-05	12.66	+/-	5.49	0.00010662	+/-	1.649e-05	56.64	+/-	17.27	0.00028475	+/-	9.007e-05
Swedish Saami	Germans	Evens	success	decay rates inconsistent	0.0071	4.28	2.19	3.16	1.34	33.74	+/-	7.89	0.00031784	+/-	6.105e-05	11.29	+/-	5.15	0.00010523	+/-	1.776e-05	56.64	+/-	17.27	0.00028475	+/-	9.007e-05
Swedish Saami	Lithuanians	Evens	success	decay rates inconsistent	4e-06	5.72	2.46	3.16	1.18	30.54	+/-	5.34	0.00030991	+/-	4.437e-05	14.66	+/-	5.96	0.0001271	+/-	2.105e-05	56.64	+/-	17.27	0.00028475	+/-	9.007e-05
Swedish Saami	Han	French Basques	success	decay rates inconsistent	4.7e-08	6.43	5.07	2.09	1.11	38.24	+/-	4.95	0.00030236	+/-	4.7e-05	51.54	+/-	10.16	0.00018572	+/-	2.173e-05	14.74	+/-	7.06	0.00013474	+/-	3.044e-05
Swedish Saami	Spaniards	Han	success	decay rates inconsistent	3.9e-11	7.44	2.14	5.07	1.09	38.56	+/-	5.18	0.00027696	+/-	3.525e-05	15.08	+/-	7.05	0.0001297	+/-	2.047e-05	51.54	+/-	10.16	0.00018572	+/-	2.173e-05
Swedish Saami	Lithuanians	Han	success	decay rates inconsistent	2.1e-06	5.83	2.46	5.07	1.11	33.96	+/-	5.82	0.00026222	+/-	3.276e-05	14.66	+/-	5.96	0.0001271	+/-	2.105e-05	51.54	+/-	10.16	0.00018572	+/-	2.173e-05
Swedish Saami	Evenkis	French Basques	success	decay rates inconsistent	0.00037	4.9	3.01	2.09	1.01	30.74	+/-	6.28	0.00025334	+/-	5.085e-05	45.08	+/-	14.96	0.00017538	+/-	5.797e-05	14.74	+/-	7.06	0.00013474	+/-	3.044e-05
Swedish Saami	Latvians	Han	success	decay rates inconsistent	5.8e-08	6.4	2.31	5.07	1.27	35.43	+/-	5.2	0.00025155	+/-	3.93e-05	11.58	+/-	5.01	0.00010904	+/-	2.027e-05	51.54	+/-	10.16	0.00018572	+/-	2.173e-05
Swedish Saami	Spaniards	Evenkis	success	decay rates inconsistent	8.2e-09	6.69	2.14	3.01	1	32.78	+/-	4.9	0.00024753	+/-	3.15e-05	15.08	+/-	7.05	0.0001297	+/-	2.047e-05	45.08	+/-	14.96	0.00017538	+/-	5.797e-05
Swedish Saami	Dolgans	French Basques	success	decay rates inconsistent	0.00025	4.97	2.87	2.09	1.1	37.47	+/-	6.09	0.00024727	+/-	4.974e-05	50.74	+/-	17.7	0.00018869	+/-	5.99e-05	14.74	+/-	7.06	0.00013474	+/-	3.044e-05
Swedish Saami	Tuvinians	French Basques	success	decay rates inconsistent	3e-07	6.15	4.79	2.09	1.08	34.66	+/-	4.6	0.00024046	+/-	3.911e-05	49.54	+/-	10.33	0.00016602	+/-	2.851e-05	14.74	+/-	7.06	0.00013474	+/-	3.044e-05
Swedish Saami	Spaniards	Dolgans	success	decay rates inconsistent	4.5e-10	7.11	2.14	2.87	1.08	39.94	+/-	5.13	0.00023349	+/-	3.286e-05	15.08	+/-	7.05	0.0001297	+/-	2.047e-05	50.74	+/-	17.7	0.00018869	+/-	5.99e-05
Swedish Saami	Swedes	Han	success	decay rates inconsistent	1e-08	6.66	2.31	5.07	1.21	31.88	+/-	4.78	0.00022735	+/-	3.169e-05	12.66	+/-	5.49	0.00010662	+/-	1.649e-05	51.54	+/-	10.16	0.00018572	+/-	2.173e-05
Swedish Saami	Evenkis	Latvians	success	decay rates inconsistent	1.4e-07	6.26	3.01	2.31	1.18	30.22	+/-	4.33	0.0002264	+/-	3.616e-05	45.08	+/-	14.96	0.00017538	+/-	5.797e-05	11.58	+/-	5.01	0.00010904	+/-	2.027e-05
Swedish Saami	Tuvinians	Latvians	success	decay rates inconsistent	1.8e-11	7.54	4.79	2.31	1.24	34.89	+/-	4.29	0.00022331	+/-	2.964e-05	49.54	+/-	10.33	0.00016602	+/-	2.851e-05	11.58	+/-	5.01	0.00010904	+/-	2.027e-05
Swedish Saami	Hungarians	Dolgans	success	decay rates inconsistent	1.4e-09	6.95	3.02	2.87	1.17	37.03	+/-	5.33	0.00022113	+/-	3.015e-05	13.26	+/-	4.39	0.00011459	+/-	1.468e-05	50.74	+/-	17.7	0.00018869	+/-	5.99e-05
Swedish Saami	Dolgans	Latvians	success	decay rates inconsistent	0.0001	5.14	2.87	2.31	1.26	36.87	+/-	6.01	0.00022025	+/-	4.281e-05	50.74	+/-	17.7	0.00018869	+/-	5.99e-05	11.58	+/-	5.01	0.00010904	+/-	2.027e-05
Swedish Saami	Hungarians	Han	success	decay rates inconsistent	2.6e-08	6.52	3.02	5.07	1.18	31.68	+/-	4.86	0.00021994	+/-	2.38e-05	13.26	+/-	4.39	0.00011459	+/-	1.468e-05	51.54	+/-	10.16	0.00018572	+/-	2.173e-05
Swedish Saami	Swedes	Evenkis	success	decay rates inconsistent	3.7e-06	5.73	2.31	3.01	1.12	29.21	+/-	5.1	0.00021978	+/-	3.148e-05	12.66	+/-	5.49	0.00010662	+/-	1.649e-05	45.08	+/-	14.96	0.00017538	+/-	5.797e-05
Swedish Saami	Germans	Han	success	decay rates inconsistent	0.00097	4.7	2.19	5.07	1.28	31.03	+/-	6.6	0.00021922	+/-	3.273e-05	11.29	+/-	5.15	0.00010523	+/-	1.776e-05	51.54	+/-	10.16	0.00018572	+/-	2.173e-05
Swedish Saami	Hungarians	Evenkis	success	decay rates inconsistent	0.00032	4.92	3.02	3.01	1.09	29.17	+/-	5.92	0.00021626	+/-	3.021e-05	13.26	+/-	4.39	0.00011459	+/-	1.468e-05	45.08	+/-	14.96	0.00017538	+/-	5.797e-05
Swedish Saami	Lithuanians	Evenkis	success	decay rates inconsistent	2.5e-05	5.4	2.46	3.01	1.02	27.02	+/-	5	0.00021457	+/-	2.734e-05	14.66	+/-	5.96	0.0001271	+/-	2.105e-05	45.08	+/-	14.96	0.00017538	+/-	5.797e-05
Swedish Saami	Spaniards	Tuvinians	success	decay rates inconsistent	5.4e-17	9.05	2.14	4.79	1.07	33.97	+/-	3.75	0.00021426	+/-	2.248e-05	15.08	+/-	7.05	0.0001297	+/-	2.047e-05	49.54	+/-	10.33	0.00016602	+/-	2.851e-05
Swedish Saami	Swedes	Dolgans	success	decay rates inconsistent	5.8e-07	6.04	2.31	2.87	1.2	35.58	+/-	5.55	0.0002139	+/-	3.541e-05	12.66	+/-	5.49	0.00010662	+/-	1.649e-05	50.74	+/-	17.7	0.00018869	+/-	5.99e-05
Swedish Saami	Kets	French Basques	success	decay rates inconsistent	4.6e-05	5.29	3.92	2.09	1.05	34.68	+/-	6.52	0.00021053	+/-	3.98e-05	47.65	+/-	12.14	0.00015833	+/-	3.089e-05	14.74	+/-	7.06	0.00013474	+/-	3.044e-05
Swedish Saami	Kets	Spaniards	success	decay rates inconsistent	1.2e-07	6.29	3.92	2.14	1.04	39.15	+/-	6.22	0.00020957	+/-	2.829e-05	47.65	+/-	12.14	0.00015833	+/-	3.089e-05	15.08	+/-	7.05	0.0001297	+/-	2.047e-05
Swedish Saami	Kets	Hungarians	success	decay rates inconsistent	0.0086	4.24	3.92	3.02	1.13	39.08	+/-	9.22	0.00020509	+/-	4.153e-05	47.65	+/-	12.14	0.00015833	+/-	3.089e-05	13.26	+/-	4.39	0.00011459	+/-	1.468e-05
Swedish Saami	Swedes	Tuvinians	success	decay rates inconsistent	2.9e-10	7.17	2.31	4.79	1.19	32.47	+/-	4.53	0.00020466	+/-	2.384e-05	12.66	+/-	5.49	0.00010662	+/-	1.649e-05	49.54	+/-	10.33	0.00016602	+/-	2.851e-05
Swedish Saami	Hungarians	Tuvinians	success	decay rates inconsistent	3.2e-09	6.83	3.02	4.79	1.16	33.25	+/-	4.87	0.00020444	+/-	1.912e-05	13.26	+/-	4.39	0.00011459	+/-	1.468e-05	49.54	+/-	10.33	0.00016602	+/-	2.851e-05
Swedish Saami	Lithuanians	Dolgans	success	decay rates inconsistent	3.5e-05	5.34	2.46	2.87	1.1	32.09	+/-	6.01	0.00020318	+/-	3.12e-05	14.66	+/-	5.96	0.0001271	+/-	2.105e-05	50.74	+/-	17.7	0.00018869	+/-	5.99e-05
Swedish Saami	Tuvinians	Lithuanians	success	decay rates inconsistent	8.9e-08	6.34	4.79	2.46	1.09	30.28	+/-	4.78	0.00020113	+/-	2.198e-05	49.54	+/-	10.33	0.00016602	+/-	2.851e-05	14.66	+/-	5.96	0.0001271	+/-	2.105e-05
Swedish Saami	Dolgans	Germans	success	decay rates inconsistent	0.0017	4.59	2.87	2.19	1.27	33.05	+/-	7.2	0.0001949	+/-	3.618e-05	50.74	+/-	17.7	0.00018869	+/-	5.99e-05	11.29	+/-	5.15	0.00010523	+/-	1.776e-05
Swedish Saami	Evenkis	Germans	success	decay rates inconsistent	0.048	3.83	3.01	2.19	1.2	25.45	+/-	6.64	0.00019104	+/-	3.701e-05	45.08	+/-	14.96	0.00017538	+/-	5.797e-05	11.29	+/-	5.15	0.00010523	+/-	1.776e-05
Swedish Saami	Yakuts	French Basques	success	decay rates inconsistent	5.3e-05	5.26	2.15	2.09	1	26.36	+/-	5	0.00018717	+/-	3.556e-05	44.26	+/-	19.69	0.00014997	+/-	6.97e-05	14.74	+/-	7.06	0.00013474	+/-	3.044e-05
Swedish Saami	Spaniards	Yakuts	success	decay rates inconsistent	7.4e-09	6.71	2.14	2.15	0.98	28.57	+/-	4.26	0.00018647	+/-	2.481e-05	15.08	+/-	7.05	0.0001297	+/-	2.047e-05	44.26	+/-	19.69	0.00014997	+/-	6.97e-05
Swedish Saami	Nenets	French Basques	success	decay rates inconsistent	1.8e-05	5.46	3.94	2.09	0.99	28.69	+/-	4.84	0.0001861	+/-	3.405e-05	43.55	+/-	11.06	0.00013806	+/-	3.046e-05	14.74	+/-	7.06	0.00013474	+/-	3.044e-05
Swedish Saami	Kets	Swedes	success	decay rates inconsistent	4.3e-05	5.3	3.92	2.31	1.16	34.46	+/-	6.5	0.00018383	+/-	2.935e-05	47.65	+/-	12.14	0.00015833	+/-	3.089e-05	12.66	+/-	5.49	0.00010662	+/-	1.649e-05
Swedish Saami	Swedes	Nganassans	success	decay rates inconsistent	0.0056	4.33	2.31	3.3	1.18	25.38	+/-	5.86	0.00018079	+/-	3.726e-05	12.66	+/-	5.49	0.00010662	+/-	1.649e-05	48.8	+/-	12.64	0.00018751	+/-	5.68e-05
Swedish Saami	Spaniards	Buryats	success	decay rates inconsistent	8.9e-05	5.17	2.14	2.99	0.89	26.79	+/-	4.96	0.00017865	+/-	3.456e-05	15.08	+/-	7.05	0.0001297	+/-	2.047e-05	39.27	+/-	12.7	0.00013201	+/-	4.409e-05
Swedish Saami	Tuvinians	Germans	success	decay rates inconsistent	0.00086	4.73	4.79	2.19	1.26	28.76	+/-	6.09	0.00017844	+/-	2.859e-05	49.54	+/-	10.33	0.00016602	+/-	2.851e-05	11.29	+/-	5.15	0.00010523	+/-	1.776e-05
Swedish Saami	Nenets	Spaniards	success	decay rates inconsistent	2.4e-12	7.8	3.94	2.14	0.97	30.62	+/-	3.89	0.00017589	+/-	2.255e-05	43.55	+/-	11.06	0.00013806	+/-	3.046e-05	15.08	+/-	7.05	0.0001297	+/-	2.047e-05
Swedish Saami	Kets	Lithuanians	success	decay rates inconsistent	0.0025	4.5	3.92	2.46	1.06	30.11	+/-	6.69	0.00017356	+/-	2.843e-05	47.65	+/-	12.14	0.00015833	+/-	3.089e-05	14.66	+/-	5.96	0.0001271	+/-	2.105e-05
Swedish Saami	Nenets	Latvians	success	decay rates inconsistent	1.4e-06	5.9	3.94	2.31	1.16	29.22	+/-	4.94	0.00017329	+/-	2.936e-05	43.55	+/-	11.06	0.00013806	+/-	3.046e-05	11.58	+/-	5.01	0.00010904	+/-	2.027e-05
Swedish Saami	Latvians	Yakuts	success	decay rates inconsistent	6.5e-05	5.23	2.31	2.15	1.17	26.59	+/-	3.38	0.00017137	+/-	3.278e-05	11.58	+/-	5.01	0.00010904	+/-	2.027e-05	44.26	+/-	19.69	0.00014997	+/-	6.97e-05
Swedish Saami	Swedes	Yakuts	success	decay rates inconsistent	2.8e-06	5.78	2.31	2.15	1.11	26.12	+/-	4.52	0.00017116	+/-	2.093e-05	12.66	+/-	5.49	0.00010662	+/-	1.649e-05	44.26	+/-	19.69	0.00014997	+/-	6.97e-05
Swedish Saami	Lithuanians	Yakuts	success	decay rates inconsistent	4.5e-09	6.78	2.46	2.15	1	24.18	+/-	3.57	0.00016992	+/-	1.587e-05	14.66	+/-	5.96	0.0001271	+/-	2.105e-05	44.26	+/-	19.69	0.00014997	+/-	6.97e-05
Swedish Saami	Swedes	Buryats	success	decay rates inconsistent	0.0011	4.67	2.31	2.99	1.02	24.93	+/-	5.17	0.00016879	+/-	3.613e-05	12.66	+/-	5.49	0.00010662	+/-	1.649e-05	39.27	+/-	12.7	0.00013201	+/-	4.409e-05
Swedish Saami	Lithuanians	Buryats	success	decay rates inconsistent	1.4e-06	5.89	2.46	2.99	0.91	23.74	+/-	4.03	0.00016823	+/-	2.478e-05	14.66	+/-	5.96	0.0001271	+/-	2.105e-05	39.27	+/-	12.7	0.00013201	+/-	4.409e-05
Swedish Saami	Altaians	French Basques	success	decay rates inconsistent	0.0017	4.59	3.4	2.09	0.79	31.31	+/-	4.79	0.00016617	+/-	3.619e-05	33.85	+/-	9.94	0.00010485	+/-	2.261e-05	14.74	+/-	7.06	0.00013474	+/-	3.044e-05
Swedish Saami	Nenets	Swedes	success	decay rates inconsistent	1e-08	6.66	3.94	2.31	1.1	27.78	+/-	4.17	0.00016241	+/-	1.722e-05	43.55	+/-	11.06	0.00013806	+/-	3.046e-05	12.66	+/-	5.49	0.00010662	+/-	1.649e-05
Swedish Saami	Lithuanians	Nganassans	success	decay rates inconsistent	9.6e-05	5.15	2.46	3.3	1.08	21.61	+/-	4.19	0.00016213	+/-	2.052e-05	14.66	+/-	5.96	0.0001271	+/-	2.105e-05	48.8	+/-	12.64	0.00018751	+/-	5.68e-05
Swedish Saami	Nenets	Lithuanians	success	decay rates inconsistent	3.1e-11	7.47	3.94	2.46	0.99	25.2	+/-	3.37	0.00015514	+/-	1.121e-05	43.55	+/-	11.06	0.00013806	+/-	3.046e-05	14.66	+/-	5.96	0.0001271	+/-	2.105e-05
Swedish Saami	Nenets	Hungarians	success	decay rates inconsistent	5.2e-08	6.42	3.94	3.02	1.07	26.88	+/-	4.19	0.00015398	+/-	1.535e-05	43.55	+/-	11.06	0.00013806	+/-	3.046e-05	13.26	+/-	4.39	0.00011459	+/-	1.468e-05
Swedish Saami	Hungarians	Yakuts	success	decay rates inconsistent	4e-05	5.31	3.02	2.15	1.08	23.72	+/-	4.46	0.0001536	+/-	1.969e-05	13.26	+/-	4.39	0.00011459	+/-	1.468e-05	44.26	+/-	19.69	0.00014997	+/-	6.97e-05
Swedish Saami	Khanty	French Basques	success	decay rates inconsistent	1.4e-05	5.51	2.38	2.09	0.86	28.03	+/-	4.24	0.00014619	+/-	2.655e-05	36.95	+/-	15.51	0.00011351	+/-	4.111e-05	14.74	+/-	7.06	0.00013474	+/-	3.044e-05
Swedish Saami	Hungarians	Buryats	success	decay rates inconsistent	0.016	4.1	3.02	2.99	0.99	22.49	+/-	5.48	0.00014575	+/-	3.074e-05	13.26	+/-	4.39	0.00011459	+/-	1.468e-05	39.27	+/-	12.7	0.00013201	+/-	4.409e-05
Swedish Saami	Altaians	Spaniards	success	decay rates inconsistent	7.1e-09	6.72	3.4	2.14	0.77	31.45	+/-	4.12	0.00014569	+/-	2.17e-05	33.85	+/-	9.94	0.00010485	+/-	2.261e-05	15.08	+/-	7.05	0.0001297	+/-	2.047e-05
Swedish Saami	Altaians	Latvians	success	decay rates inconsistent	6e-06	5.65	3.4	2.31	0.98	30.91	+/-	4.41	0.00014494	+/-	2.565e-05	33.85	+/-	9.94	0.00010485	+/-	2.261e-05	11.58	+/-	5.01	0.00010904	+/-	2.027e-05
Swedish Saami	Spaniards	Yukaghirs	success	decay rates inconsistent	0.0036	4.43	2.14	2.08	0.79	28.72	+/-	6.48	0.00014076	+/-	2.242e-05	15.08	+/-	7.05	0.0001297	+/-	2.047e-05	34.63	+/-	16.62	0.00010279	+/-	3.449e-05
Swedish Saami	Spaniards	Khanty	success	decay rates inconsistent	5.5e-06	5.67	2.14	2.38	0.84	31.7	+/-	5.18	0.00014059	+/-	2.481e-05	15.08	+/-	7.05	0.0001297	+/-	2.047e-05	36.95	+/-	15.51	0.00011351	+/-	4.111e-05
Swedish Saami	Germans	Yakuts	success	decay rates inconsistent	0.00098	4.7	2.19	2.15	1.19	20.54	+/-	4.37	0.00013487	+/-	2.605e-05	11.29	+/-	5.15	0.00010523	+/-	1.776e-05	44.26	+/-	19.69	0.00014997	+/-	6.97e-05
Swedish Saami	Nenets	Germans	success	decay rates inconsistent	0.026	3.98	3.94	2.19	1.18	22.06	+/-	5.54	0.0001299	+/-	2.096e-05	43.55	+/-	11.06	0.00013806	+/-	3.046e-05	11.29	+/-	5.15	0.00010523	+/-	1.776e-05
Swedish Saami	Altaians	Swedes	success	decay rates inconsistent	2e-08	6.56	3.4	2.31	0.91	27.39	+/-	3.37	0.00012816	+/-	1.953e-05	33.85	+/-	9.94	0.00010485	+/-	2.261e-05	12.66	+/-	5.49	0.00010662	+/-	1.649e-05
Swedish Saami	Altaians	Lithuanians	success	decay rates inconsistent	3.7e-10	7.13	3.4	2.46	0.79	25.26	+/-	3.54	0.00012811	+/-	1.391e-05	33.85	+/-	9.94	0.00010485	+/-	2.261e-05	14.66	+/-	5.96	0.0001271	+/-	2.105e-05
Swedish Saami	Khanty	Latvians	success	decay rates inconsistent	5.4e-05	5.26	2.38	2.31	1.05	28.13	+/-	5.17	0.00012532	+/-	2.381e-05	36.95	+/-	15.51	0.00011351	+/-	4.111e-05	11.58	+/-	5.01	0.00010904	+/-	2.027e-05
Swedish Saami	Altaians	Hungarians	success	decay rates inconsistent	2.8e-11	7.48	3.4	3.02	0.87	27.55	+/-	3.68	0.00012486	+/-	1.318e-05	33.85	+/-	9.94	0.00010485	+/-	2.261e-05	13.26	+/-	4.39	0.00011459	+/-	1.468e-05
Swedish Saami	Altaians	Germans	success	decay rates inconsistent	4.6e-05	5.29	3.4	2.19	1	26.04	+/-	4.92	0.00012103	+/-	2.116e-05	33.85	+/-	9.94	0.00010485	+/-	2.261e-05	11.29	+/-	5.15	0.00010523	+/-	1.776e-05
Swedish Saami	Hungarians	Yukaghirs	success	decay rates inconsistent	0.028	3.97	3.02	2.08	0.89	24.16	+/-	6.09	0.00012058	+/-	2.052e-05	13.26	+/-	4.39	0.00011459	+/-	1.468e-05	34.63	+/-	16.62	0.00010279	+/-	3.449e-05
Swedish Saami	Yukaghirs	Latvians	success	decay rates inconsistent	2.9e-05	5.37	2.08	2.31	1	24.6	+/-	4.3	0.00011919	+/-	2.219e-05	34.63	+/-	16.62	0.00010279	+/-	3.449e-05	11.58	+/-	5.01	0.00010904	+/-	2.027e-05
Swedish Saami	Lithuanians	Yukaghirs	success	decay rates inconsistent	0.0021	4.54	2.46	2.08	0.81	21.6	+/-	4.76	0.00011909	+/-	1.501e-05	14.66	+/-	5.96	0.0001271	+/-	2.105e-05	34.63	+/-	16.62	0.00010279	+/-	3.449e-05
Swedish Saami	Swedes	Khanty	success	decay rates inconsistent	2.7e-09	6.86	2.31	2.38	0.98	25.86	+/-	3.77	0.00011794	+/-	1.528e-05	12.66	+/-	5.49	0.00010662	+/-	1.649e-05	36.95	+/-	15.51	0.00011351	+/-	4.111e-05
Swedish Saami	Swedes	Yukaghirs	success	decay rates inconsistent	0.034	3.92	2.31	2.08	0.93	22.7	+/-	5.8	0.00011377	+/-	1.958e-05	12.66	+/-	5.49	0.00010662	+/-	1.649e-05	34.63	+/-	16.62	0.00010279	+/-	3.449e-05
Swedish Saami	Lithuanians	Khanty	success	decay rates inconsistent	6.9e-08	6.38	2.46	2.38	0.86	24.06	+/-	3.77	0.00011351	+/-	1.001e-05	14.66	+/-	5.96	0.0001271	+/-	2.105e-05	36.95	+/-	15.51	0.00011351	+/-	4.111e-05
Swedish Saami	Hungarians	Khanty	success	decay rates inconsistent	0.00012	5.11	3.02	2.38	0.94	25.04	+/-	4.9	0.00010882	+/-	1.585e-05	13.26	+/-	4.39	0.00011459	+/-	1.468e-05	36.95	+/-	15.51	0.00011351	+/-	4.111e-05
Swedish Saami	Tatars	Tuvinians	success	decay rates inconsistent	0.025	3.99	2.04	4.79	1.03	33.3	+/-	7.62	0.00010869	+/-	2.725e-05	15.85	+/-	7.77	8.25e-05	+/-	2.032e-05	49.54	+/-	10.33	0.00016602	+/-	2.851e-05
Swedish Saami	Nenets	Tatars	success	decay rates inconsistent	0.0054	4.34	3.94	2.04	0.93	33.49	+/-	7.72	9.987e-05	+/-	2.21e-05	43.55	+/-	11.06	0.00013806	+/-	3.046e-05	15.85	+/-	7.77	8.25e-05	+/-	2.032e-05
Swedish Saami	Tatars	Yakuts	success	decay rates inconsistent	0.036	3.9	2.04	2.15	0.95	26.09	+/-	6.69	9.625e-05	+/-	2.03e-05	15.85	+/-	7.77	8.25e-05	+/-	2.032e-05	44.26	+/-	19.69	0.00014997	+/-	6.97e-05
Swedish Saami	Khanty	Germans	success	decay rates inconsistent	0.0016	4.6	2.38	2.19	1.06	20.07	+/-	4.36	8.929e-05	+/-	1.723e-05	36.95	+/-	15.51	0.00011351	+/-	4.111e-05	11.29	+/-	5.15	0.00010523	+/-	1.776e-05
Swedish Saami	Tatars	Khanty	success	decay rates inconsistent	0.0053	4.34	2.04	2.38	0.8	34.79	+/-	8.01	7.483e-05	+/-	1.699e-05	15.85	+/-	7.77	8.25e-05	+/-	2.032e-05	36.95	+/-	15.51	0.00011351	+/-	4.111e-05
Swedish Saami	Tatars	Lithuanians	success	decay rates inconsistent	0.0017	4.58	2.04	2.46	0.4	22.05	+/-	4.81	1.449e-05	+/-	2.91e-06	15.85	+/-	7.77	8.25e-05	+/-	2.032e-05	14.66	+/-	5.96	0.0001271	+/-	2.105e-05
Tatars	Estonians	Nenets	success	decay rates similar	1.2e-18	9.46	4.67	7.48	0.1	22.51	+/-	2.38	0.00013377	+/-	1.192e-05	20.81	+/-	4.24	9.34e-06	+/-	2e-06	23	+/-	2.97	7.118e-05	+/-	9.52e-06
Tatars	Estonians	Altaians	success	decay rates similar	9.5e-10	7	4.67	5.01	0.09	20.34	+/-	2.91	0.00012021	+/-	1.435e-05	20.81	+/-	4.24	9.34e-06	+/-	2e-06	19.08	+/-	3.81	5.988e-05	+/-	1.152e-05
Tatars	Estonians	Kets	success	decay rates similar	4.4e-07	6.08	4.67	4.64	0.13	19.72	+/-	3.22	0.00012198	+/-	2.005e-05	20.81	+/-	4.24	9.34e-06	+/-	2e-06	22.56	+/-	4.81	7.451e-05	+/-	1.604e-05
Tatars	Estonians	Evenkis	success	decay rates similar	1.4e-19	9.68	4.67	10.1	0.15	21.78	+/-	2.25	0.00021059	+/-	2.03e-05	20.81	+/-	4.24	9.34e-06	+/-	2e-06	24.13	+/-	2.39	0.00014523	+/-	1.407e-05
Tatars	Estonians	Nganassans	success	decay rates similar	4.5e-15	8.55	4.67	6.37	0.19	24.19	+/-	2.82	0.00018349	+/-	2.145e-05	20.81	+/-	4.24	9.34e-06	+/-	2e-06	25.14	+/-	3.61	0.00010887	+/-	1.708e-05
Tatars	Estonians	Evens	success	decay rates similar	2.7e-24	10.73	4.67	11.73	0.17	20.93	+/-	1.95	0.00023068	+/-	1.831e-05	20.81	+/-	4.24	9.34e-06	+/-	2e-06	24.7	+/-	2.11	0.0001786	+/-	1.366e-05
Tatars	Estonians	Han	success	decay rates inconsistent	2.2e-18	9.39	4.67	11.45	0.27	19.08	+/-	2.03	0.00020414	+/-	1.722e-05	20.81	+/-	4.24	9.34e-06	+/-	2e-06	25.08	+/-	1.96	0.00017566	+/-	1.534e-05
Tatars	Nenets	Northern Russians	success	decay rates similar	1.4e-13	8.15	7.48	2.19	0.06	22.04	+/-	2.7	0.0001082	+/-	9.83e-06	23	+/-	2.97	7.118e-05	+/-	9.52e-06	23.51	+/-	5.09	3.63e-06	+/-	1.66e-06
Tatars	Nenets	Karels	success	decay rates similar	3.2e-19	9.6	7.48	2.44	0.02	23.21	+/-	2.42	0.00011269	+/-	9.3e-06	23	+/-	2.97	7.118e-05	+/-	9.52e-06	22.84	+/-	6.36	5.77e-06	+/-	2.37e-06
Tatars	Nenets	Hungarians	success	decay rates similar	4.6e-15	8.55	7.48	2.33	0.13	21.96	+/-	2.57	0.00013248	+/-	1.147e-05	23	+/-	2.97	7.118e-05	+/-	9.52e-06	25.1	+/-	10.78	1.477e-05	+/-	5.73e-06
Tatars	Nenets	Swedes	success	decay rates similar	3.2e-20	9.83	7.48	6.41	0.09	21.83	+/-	2.22	0.00014235	+/-	1.242e-05	23	+/-	2.97	7.118e-05	+/-	9.52e-06	21.07	+/-	3.29	1.47e-05	+/-	2.11e-06
Tatars	Nenets	Spaniards	success	decay rates inconsistent	3.5e-08	6.48	7.48	3	0.51	20.86	+/-	3.22	0.0001351	+/-	1.438e-05	23	+/-	2.97	7.118e-05	+/-	9.52e-06	13.65	+/-	4.55	1.2e-05	+/-	2.96e-06
Tatars	Nenets	Lithuanians	success	decay rates similar	1e-10	7.31	7.48	3.49	0.08	21.23	+/-	2.9	0.00013787	+/-	1.306e-05	23	+/-	2.97	7.118e-05	+/-	9.52e-06	22.86	+/-	6.55	1.469e-05	+/-	3.34e-06
Tatars	Nenets	Latvians	success	decay rates similar	6.8e-13	7.95	7.48	2.1	0.11	21.76	+/-	2.74	0.00014438	+/-	1.62e-05	23	+/-	2.97	7.118e-05	+/-	9.52e-06	24.17	+/-	11.5	1.425e-05	+/-	5.82e-06
Tatars	Nenets	Germans	success	decay rates similar	6.7e-20	9.75	7.48	3.52	0.12	23.47	+/-	2.41	0.00014052	+/-	1.202e-05	23	+/-	2.97	7.118e-05	+/-	9.52e-06	25.89	+/-	7.36	1.429e-05	+/-	3.76e-06
Tatars	Nenets	Vepsas	success	decay rates inconsistent	3.2e-18	9.36	7.48	3.31	0.39	24.6	+/-	2.49	0.0001226	+/-	1.311e-05	23	+/-	2.97	7.118e-05	+/-	9.52e-06	34.06	+/-	10.23	1.046e-05	+/-	3.16e-06
Tatars	Nenets	Russians	success	decay rates similar	2.5e-19	9.62	7.48	4.07	0.19	22.9	+/-	2.38	0.00013478	+/-	1.263e-05	23	+/-	2.97	7.118e-05	+/-	9.52e-06	19.1	+/-	4.42	9.62e-06	+/-	2.36e-06
Tatars	Nenets	Evens	success	decay rates inconsistent	0.0011	4.68	7.48	11.73	0.57	13.75	+/-	2.94	1.442e-05	+/-	2.71e-06	23	+/-	2.97	7.118e-05	+/-	9.52e-06	24.7	+/-	2.11	0.0001786	+/-	1.366e-05
Tatars	Nenets	French Basques	success	decay rates similar	1.3e-14	8.43	7.48	3.22	0.12	24.02	+/-	2.49	0.00016043	+/-	1.903e-05	23	+/-	2.97	7.118e-05	+/-	9.52e-06	21.4	+/-	6.19	1.648e-05	+/-	5.11e-06
Tatars	Northern Russians	Altaians	success	decay rates similar	1.9e-06	5.85	2.19	5.01	0.21	19.24	+/-	3.29	9.536e-05	+/-	1.081e-05	23.51	+/-	5.09	3.63e-06	+/-	1.66e-06	19.08	+/-	3.81	5.988e-05	+/-	1.152e-05
Tatars	Northern Russians	Kets	success	decay rates similar	0.0001	5.14	2.19	4.64	0.2	19.23	+/-	3.74	9.778e-05	+/-	1.656e-05	23.51	+/-	5.09	3.63e-06	+/-	1.66e-06	22.56	+/-	4.81	7.451e-05	+/-	1.604e-05
Tatars	Northern Russians	Evenkis	success	decay rates similar	1.1e-13	8.18	2.19	10.1	0.14	21.07	+/-	2.58	0.00017704	+/-	1.795e-05	23.51	+/-	5.09	3.63e-06	+/-	1.66e-06	24.13	+/-	2.39	0.00014523	+/-	1.407e-05
Tatars	Northern Russians	Nganassans	success	decay rates similar	1.6e-13	8.13	2.19	6.37	0.07	23.58	+/-	2.9	0.00015226	+/-	1.71e-05	23.51	+/-	5.09	3.63e-06	+/-	1.66e-06	25.14	+/-	3.61	0.00010887	+/-	1.708e-05
Tatars	Northern Russians	Evens	success	decay rates similar	2e-18	9.4	2.19	11.73	0.21	19.97	+/-	2.12	0.0001928	+/-	1.573e-05	23.51	+/-	5.09	3.63e-06	+/-	1.66e-06	24.7	+/-	2.11	0.0001786	+/-	1.366e-05
Tatars	Northern Russians	Han	success	decay rates inconsistent	6.6e-12	7.67	2.19	11.45	0.32	18.25	+/-	2.38	0.00017281	+/-	1.51e-05	23.51	+/-	5.09	3.63e-06	+/-	1.66e-06	25.08	+/-	1.96	0.00017566	+/-	1.534e-05
Tatars	Altaians	Karels	success	decay rates similar	4.3e-10	7.11	5.01	2.44	0.18	21.02	+/-	2.96	0.00010119	+/-	1.27e-05	19.08	+/-	3.81	5.988e-05	+/-	1.152e-05	22.84	+/-	6.36	5.77e-06	+/-	2.37e-06
Tatars	Altaians	Hungarians	success	decay rates inconsistent	7.5e-08	6.36	5.01	2.33	0.27	20.01	+/-	3.15	0.00012179	+/-	1.43e-05	19.08	+/-	3.81	5.988e-05	+/-	1.152e-05	25.1	+/-	10.78	1.477e-05	+/-	5.73e-06
Tatars	Altaians	Swedes	success	decay rates similar	5.6e-12	7.69	5.01	6.41	0.1	20.43	+/-	2.66	0.00013317	+/-	1.372e-05	19.08	+/-	3.81	5.988e-05	+/-	1.152e-05	21.07	+/-	3.29	1.47e-05	+/-	2.11e-06
Tatars	Altaians	Spaniards	success	decay rates inconsistent	7.4e-07	6	5.01	3	0.33	18.76	+/-	3.13	0.00012281	+/-	1.643e-05	19.08	+/-	3.81	5.988e-05	+/-	1.152e-05	13.65	+/-	4.55	1.2e-05	+/-	2.96e-06
Tatars	Altaians	Lithuanians	success	decay rates similar	5.1e-07	6.06	5.01	3.49	0.2	18.62	+/-	3.07	0.00012129	+/-	1.164e-05	19.08	+/-	3.81	5.988e-05	+/-	1.152e-05	22.86	+/-	6.55	1.469e-05	+/-	3.34e-06
Tatars	Altaians	Latvians	success	decay rates similar	3e-12	7.77	5.01	2.1	0.24	20.24	+/-	2.6	0.00013416	+/-	1.436e-05	19.08	+/-	3.81	5.988e-05	+/-	1.152e-05	24.17	+/-	11.5	1.425e-05	+/-	5.82e-06
Tatars	Altaians	Germans	success	decay rates inconsistent	3.2e-11	7.46	5.01	3.52	0.3	21.94	+/-	2.94	0.00013139	+/-	1.429e-05	19.08	+/-	3.81	5.988e-05	+/-	1.152e-05	25.89	+/-	7.36	1.429e-05	+/-	3.76e-06
Tatars	Altaians	Vepsas	success	decay rates inconsistent	2e-08	6.56	5.01	3.31	0.56	22.68	+/-	3.4	0.00011138	+/-	1.698e-05	19.08	+/-	3.81	5.988e-05	+/-	1.152e-05	34.06	+/-	10.23	1.046e-05	+/-	3.16e-06
Tatars	Altaians	Russians	success	decay rates similar	2.8e-12	7.78	5.01	4.07	0.07	20.36	+/-	2.62	0.00012188	+/-	1.442e-05	19.08	+/-	3.81	5.988e-05	+/-	1.152e-05	19.1	+/-	4.42	9.62e-06	+/-	2.36e-06
Tatars	Altaians	French Basques	success	decay rates similar	2.2e-06	5.83	5.01	3.22	0.19	23.1	+/-	3.46	0.00015479	+/-	2.657e-05	19.08	+/-	3.81	5.988e-05	+/-	1.152e-05	21.4	+/-	6.19	1.648e-05	+/-	5.11e-06
Tatars	Karelians	Kets	success	decay rates similar	2.7e-05	5.39	2.44	4.64	0.13	20.12	+/-	3.39	0.00010218	+/-	1.896e-05	22.84	+/-	6.36	5.77e-06	+/-	2.37e-06	22.56	+/-	4.81	7.451e-05	+/-	1.604e-05
Tatars	Karelians	Evenkis	success	decay rates similar	1.1e-18	9.46	2.44	10.1	0.08	22.3	+/-	2.28	0.00018467	+/-	1.951e-05	22.84	+/-	6.36	5.77e-06	+/-	2.37e-06	24.13	+/-	2.39	0.00014523	+/-	1.407e-05
Tatars	Karelians	Nganassans	success	decay rates similar	8.9e-16	8.74	2.44	6.37	0.1	24.93	+/-	2.85	0.00015939	+/-	1.793e-05	22.84	+/-	6.36	5.77e-06	+/-	2.37e-06	25.14	+/-	3.61	0.00010887	+/-	1.708e-05
Tatars	Karelians	Evens	success	decay rates similar	2.4e-21	10.09	2.44	11.73	0.15	21.3	+/-	2.11	0.0002029	+/-	1.739e-05	22.84	+/-	6.36	5.77e-06	+/-	2.37e-06	24.7	+/-	2.11	0.0001786	+/-	1.366e-05
Tatars	Karelians	Han	success	decay rates inconsistent	4.9e-19	9.55	2.44	11.45	0.26	19.25	+/-	2.02	0.00017721	+/-	1.63e-05	22.84	+/-	6.36	5.77e-06	+/-	2.37e-06	25.08	+/-	1.96	0.00017566	+/-	1.534e-05
Tatars	Kets	Hungarians	success	decay rates similar	1.3e-08	6.62	4.64	2.33	0.15	21.59	+/-	3.26	0.00013848	+/-	1.943e-05	22.56	+/-	4.81	7.451e-05	+/-	1.604e-05	25.1	+/-	10.78	1.477e-05	+/-	5.73e-06
Tatars	Kets	Swedes	success	decay rates similar	7.5e-13	7.94	4.64	6.41	0.1	20.36	+/-	2.56	0.00014056	+/-	1.668e-05	22.56	+/-	4.81	7.451e-05	+/-	1.604e-05	21.07	+/-	3.29	1.47e-05	+/-	2.11e-06
Tatars	Kets	Spaniards	success	decay rates inconsistent	1.4e-10	7.27	4.64	3	0.49	19.57	+/-	2.69	0.00013856	+/-	1.845e-05	22.56	+/-	4.81	7.451e-05	+/-	1.604e-05	13.65	+/-	4.55	1.2e-05	+/-	2.96e-06
Tatars	Kets	Lithuanians	success	decay rates similar	9.3e-05	5.16	4.64	3.49	0.21	18.55	+/-	3.6	0.00012346	+/-	1.873e-05	22.56	+/-	4.81	7.451e-05	+/-	1.604e-05	22.86	+/-	6.55	1.469e-05	+/-	3.34e-06
Tatars	Kets	Latvians	success	decay rates similar	1.2e-13	8.17	4.64	2.1	0.22	19.29	+/-	2.36	0.00013556	+/-	1.573e-05	22.56	+/-	4.81	7.451e-05	+/-	1.604e-05	24.17	+/-	11.5	1.425e-05	+/-	5.82e-06
Tatars	Kets	Germans	success	decay rates similar	1.1e-08	6.65	4.64	3.52	0.22	20.83	+/-	3.13	0.00013113	+/-	1.853e-05	22.56	+/-	4.81	7.451e-05	+/-	1.604e-05	25.89	+/-	7.36	1.429e-05	+/-	3.76e-06
Tatars	Kets	Vepsas	success	decay rates inconsistent	3.2e-09	6.83	4.64	3.31	0.41	22.93	+/-	3.36	0.00011438	+/-	1.656e-05	22.56	+/-	4.81	7.451e-05	+/-	1.604e-05	34.06	+/-	10.23	1.046e-05	+/-	3.16e-06
Tatars	Kets	Russians	success	decay rates similar	4.8e-08	6.43	4.64	4.07	0.17	19.69	+/-	3.06	0.00012305	+/-	1.913e-05	22.56	+/-	4.81	7.451e-05	+/-	1.604e-05	19.1	+/-	4.42	9.62e-06	+/-	2.36e-06
Tatars	Kets	French Basques	success	decay rates similar	4.7e-08	6.43	4.64	3.22	0.05	22	+/-	2.89	0.00015702	+/-	2.441e-05	22.56	+/-	4.81	7.451e-05	+/-	1.604e-05	21.4	+/-	6.19	1.648e-05	+/-	5.11e-06
Tatars	Hungarians	Evenkis	success	decay rates similar	1.9e-28	11.58	2.33	10.1	0.08	23.15	+/-	2	0.00023163	+/-	1.636e-05	25.1	+/-	10.78	1.477e-05	+/-	5.73e-06	24.13	+/-	2.39	0.00014523	+/-	1.407e-05
Tatars	Hungarians	Nganassans	success	decay rates similar	1.3e-12	7.88	2.33	6.37	0.05	23.81	+/-	3.02	0.00018591	+/-	2.215e-05	25.1	+/-	10.78	1.477e-05	+/-	5.73e-06	25.14	+/-	3.61	0.00010887	+/-	1.708e-05
Tatars	Hungarians	Evens	success	decay rates similar	3e-37	13.21	2.33	11.73	0.11	22.4	+/-	1.7	0.00025563	+/-	1.685e-05	25.1	+/-	10.78	1.477e-05	+/-	5.73e-06	24.7	+/-	2.11	0.0001786	+/-	1.366e-05
Tatars	Hungarians	Han	success	decay rates similar	1.9e-18	9.41	2.33	11.45	0.24	19.76	+/-	2.1	0.00021815	+/-	1.455e-05	25.1	+/-	10.78	1.477e-05	+/-	5.73e-06	25.08	+/-	1.96	0.00017566	+/-	1.534e-05
Tatars	Swedes	Evenkis	success	decay rates similar	3.2e-35	12.85	6.41	10.1	0.14	23.1	+/-	1.8	0.00024453	+/-	1.629e-05	21.07	+/-	3.29	1.47e-05	+/-	2.11e-06	24.13	+/-	2.39	0.00014523	+/-	1.407e-05
Tatars	Swedes	Nganassans	success	decay rates similar	6.7e-16	8.77	6.41	6.37	0.18	23.44	+/-	2.67	0.00019623	+/-	2.181e-05	21.07	+/-	3.29	1.47e-05	+/-	2.11e-06	25.14	+/-	3.61	0.00010887	+/-	1.708e-05
Tatars	Swedes	Evens	success	decay rates similar	1.1e-38	13.46	6.41	11.73	0.16	22.23	+/-	1.65	0.00026976	+/-	1.724e-05	21.07	+/-	3.29	1.47e-05	+/-	2.11e-06	24.7	+/-	2.11	0.0001786	+/-	1.366e-05
Tatars	Swedes	Han	success	decay rates similar	9.2e-28	11.45	6.41	11.45	0.21	20.23	+/-	1.77	0.00023566	+/-	1.483e-05	21.07	+/-	3.29	1.47e-05	+/-	2.11e-06	25.08	+/-	1.96	0.00017566	+/-	1.534e-05
Tatars	Spaniards	Evenkis	success	decay rates inconsistent	8.9e-26	11.04	3	10.1	0.55	22.14	+/-	2	0.00023497	+/-	1.783e-05	13.65	+/-	4.55	1.2e-05	+/-	2.96e-06	24.13	+/-	2.39	0.00014523	+/-	1.407e-05
Tatars	Spaniards	Nganassans	success	decay rates inconsistent	4.9e-08	6.43	3	6.37	0.59	22.33	+/-	3.47	0.0001839	+/-	2.599e-05	13.65	+/-	4.55	1.2e-05	+/-	2.96e-06	25.14	+/-	3.61	0.00010887	+/-	1.708e-05
Tatars	Spaniards	Evens	success	decay rates inconsistent	1e-23	10.61	3	11.73	0.58	21.25	+/-	2	0.00025659	+/-	1.823e-05	13.65	+/-	4.55	1.2e-05	+/-	2.96e-06	24.7	+/-	2.11	0.0001786	+/-	1.366e-05
Tatars	Spaniards	Han	success	decay rates inconsistent	5.9e-20	9.77	3	11.45	0.59	19.87	+/-	2.03	0.00022923	+/-	1.719e-05	13.65	+/-	4.55	1.2e-05	+/-	2.96e-06	25.08	+/-	1.96	0.00017566	+/-	1.534e-05
Tatars	Lithuanians	Evenkis	success	decay rates similar	5.1e-11	7.4	3.49	10.1	0.15	20.81	+/-	2.81	0.00021707	+/-	2.267e-05	22.86	+/-	6.55	1.469e-05	+/-	3.34e-06	24.13	+/-	2.39	0.00014523	+/-	1.407e-05
Tatars	Lithuanians	Nganassans	success	decay rates similar	3.7e-09	6.81	3.49	6.37	0.11	22.59	+/-	3.32	0.00018552	+/-	2.339e-05	22.86	+/-	6.55	1.469e-05	+/-	3.34e-06	25.14	+/-	3.61	0.00010887	+/-	1.708e-05
Tatars	Lithuanians	Evens	success	decay rates similar	3e-18	9.36	3.49	11.73	0.19	20.51	+/-	2.19	0.00024278	+/-	2.024e-05	22.86	+/-	6.55	1.469e-05	+/-	3.34e-06	24.7	+/-	2.11	0.0001786	+/-	1.366e-05
Tatars	Lithuanians	Han	success	decay rates inconsistent	8.4e-14	8.21	3.49	11.45	0.28	18.83	+/-	2.29	0.0002141	+/-	1.637e-05	22.86	+/-	6.55	1.469e-05	+/-	3.34e-06	25.08	+/-	1.96	0.00017566	+/-	1.534e-05
Tatars	Evenkis	Latvians	success	decay rates similar	1.1e-20	9.93	10.1	2.1	0.12	21.34	+/-	2.15	0.00022689	+/-	1.864e-05	24.13	+/-	2.39	0.00014523	+/-	1.407e-05	24.17	+/-	11.5	1.425e-05	+/-	5.82e-06
Tatars	Evenkis	Germans	success	decay rates similar	5.1e-20	9.78	10.1	3.52	0.12	22.92	+/-	2.34	0.00022444	+/-	2.294e-05	24.13	+/-	2.39	0.00014523	+/-	1.407e-05	25.89	+/-	7.36	1.429e-05	+/-	3.76e-06
Tatars	Evenkis	Vepsas	success	decay rates inconsistent	2.3e-23	10.53	10.1	3.31	0.36	23.56	+/-	2.24	0.00019671	+/-	1.753e-05	24.13	+/-	2.39	0.00014523	+/-	1.407e-05	34.06	+/-	10.23	1.046e-05	+/-	3.16e-06
Tatars	Evenkis	Russians	success	decay rates similar	2.5e-22	10.31	10.1	4.07	0.23	22.02	+/-	2.14	0.0002139	+/-	1.982e-05	24.13	+/-	2.39	0.00014523	+/-	1.407e-05	19.1	+/-	4.42	9.62e-06	+/-	2.36e-06
Tatars	Evenkis	French Basques	success	decay rates similar	9.6e-22	10.18	10.1	3.22	0.12	23.53	+/-	1.91	0.00025077	+/-	2.464e-05	24.13	+/-	2.39	0.00014523	+/-	1.407e-05	21.4	+/-	6.19	1.648e-05	+/-	5.11e-06
Tatars	Nganasans	Latvians	success	decay rates similar	6e-12	7.68	6.37	2.1	0.11	22.57	+/-	2.94	0.00018868	+/-	2.409e-05	25.14	+/-	3.61	0.00010887	+/-	1.708e-05	24.17	+/-	11.5	1.425e-05	+/-	5.82e-06
Tatars	Nganasans	Germans	success	decay rates similar	8.4e-15	8.48	6.37	3.52	0.04	24.97	+/-	2.94	0.0001933	+/-	2.16e-05	25.14	+/-	3.61	0.00010887	+/-	1.708e-05	25.89	+/-	7.36	1.429e-05	+/-	3.76e-06
Tatars	Nganasans	Vepsas	success	decay rates inconsistent	1.2e-09	6.97	6.37	3.31	0.3	26.09	+/-	3.35	0.00016678	+/-	2.393e-05	25.14	+/-	3.61	0.00010887	+/-	1.708e-05	34.06	+/-	10.23	1.046e-05	+/-	3.16e-06
Tatars	Nganasans	Russians	success	decay rates inconsistent	2.4e-13	8.08	6.37	4.07	0.27	24.31	+/-	3.01	0.00018464	+/-	2.258e-05	25.14	+/-	3.61	0.00010887	+/-	1.708e-05	19.1	+/-	4.42	9.62e-06	+/-	2.36e-06
Tatars	Nganasans	French Basques	success	decay rates similar	3.3e-10	7.15	6.37	3.22	0.18	25.64	+/-	3.08	0.00021727	+/-	3.04e-05	25.14	+/-	3.61	0.00010887	+/-	1.708e-05	21.4	+/-	6.19	1.648e-05	+/-	5.11e-06
Tatars	Latvians	Evens	success	decay rates similar	1.8e-28	11.59	2.1	11.73	0.17	20.82	+/-	1.8	0.00024883	+/-	1.789e-05	24.17	+/-	11.5	1.425e-05	+/-	5.82e-06	24.7	+/-	2.11	0.0001786	+/-	1.366e-05
Tatars	Latvians	Han	success	decay rates similar	2.4e-36	13.05	2.1	11.45	0.24	19.73	+/-	1.51	0.00022736	+/-	1.474e-05	24.17	+/-	11.5	1.425e-05	+/-	5.82e-06	25.08	+/-	1.96	0.00017566	+/-	1.534e-05
Tatars	Germans	Evens	success	decay rates similar	3.8e-22	10.27	3.52	11.73	0.16	22.08	+/-	2.15	0.0002456	+/-	2.125e-05	25.89	+/-	7.36	1.429e-05	+/-	3.76e-06	24.7	+/-	2.11	0.0001786	+/-	1.366e-05
Tatars	Germans	Han	success	decay rates inconsistent	2.7e-17	9.12	3.52	11.45	0.26	19.97	+/-	2.19	0.00021322	+/-	1.922e-05	25.89	+/-	7.36	1.429e-05	+/-	3.76e-06	25.08	+/-	1.96	0.00017566	+/-	1.534e-05
Tatars	Vepsians	Evens	success	decay rates inconsistent	5.1e-29	11.7	3.31	11.73	0.38	23.1	+/-	1.98	0.00022229	+/-	1.794e-05	34.06	+/-	10.23	1.046e-05	+/-	3.16e-06	24.7	+/-	2.11	0.0001786	+/-	1.366e-05
Tatars	Vepsians	Han	success	decay rates inconsistent	1.4e-18	9.44	3.31	11.45	0.49	20.64	+/-	2.19	0.00019412	+/-	1.886e-05	34.06	+/-	10.23	1.046e-05	+/-	3.16e-06	25.08	+/-	1.96	0.00017566	+/-	1.534e-05
Tatars	Russians	Evens	success	decay rates inconsistent	2.2e-29	11.76	4.07	11.73	0.26	21.02	+/-	1.79	0.0002325	+/-	1.818e-05	19.1	+/-	4.42	9.62e-06	+/-	2.36e-06	24.7	+/-	2.11	0.0001786	+/-	1.366e-05
Tatars	Russians	Han	success	decay rates inconsistent	6.3e-23	10.44	4.07	11.45	0.27	19.12	+/-	1.83	0.00020425	+/-	1.766e-05	19.1	+/-	4.42	9.62e-06	+/-	2.36e-06	25.08	+/-	1.96	0.00017566	+/-	1.534e-05
Tatars	Evens	French Basques	success	decay rates similar	2.4e-28	11.56	11.73	3.22	0.14	22.18	+/-	1.83	0.00026932	+/-	2.329e-05	24.7	+/-	2.11	0.0001786	+/-	1.366e-05	21.4	+/-	6.19	1.648e-05	+/-	5.11e-06
Tatars	Han	French Basques	success	decay rates similar	5e-18	9.31	11.45	3.22	0.19	20.65	+/-	2.22	0.00024156	+/-	2.595e-05	25.08	+/-	1.96	0.00017566	+/-	1.534e-05	21.4	+/-	6.19	1.648e-05	+/-	5.11e-06
Udmurts	Latvians	Evens	success	decay rates inconsistent	2e-23	10.54	4.41	5.99	0.84	67.54	+/-	6.41	0.00042797	+/-	3.92e-05	31.08	+/-	7.05	4.969e-05	+/-	6.52e-06	76.18	+/-	10.57	0.00024236	+/-	4.046e-05
Udmurts	Evens	French Basques	success	decay rates inconsistent	1.6e-19	9.66	5.99	3.52	0.7	61.51	+/-	5.91	0.00040859	+/-	4.23e-05	76.18	+/-	10.57	0.00024236	+/-	4.046e-05	36.88	+/-	10.47	6.554e-05	+/-	1.481e-05
Udmurts	Hungarians	Evens	success	decay rates inconsistent	2.9e-05	5.36	5.15	5.99	1.01	62.45	+/-	8.52	0.00038363	+/-	7.156e-05	25.21	+/-	4.9	3.809e-05	+/-	5.78e-06	76.18	+/-	10.57	0.00024236	+/-	4.046e-05
Udmurts	Swedes	Evens	success	decay rates inconsistent	7.6e-10	7.02	3.62	5.99	0.96	63.58	+/-	8.23	0.00038338	+/-	5.459e-05	26.9	+/-	7.42	3.993e-05	+/-	8.46e-06	76.18	+/-	10.57	0.00024236	+/-	4.046e-05
Udmurts	Spaniards	Evens	success	decay rates inconsistent	1.6e-16	8.92	5.95	5.99	0.91	59.69	+/-	6.1	0.00038308	+/-	4.294e-05	28.59	+/-	4.81	5.004e-05	+/-	5.92e-06	76.18	+/-	10.57	0.00024236	+/-	4.046e-05
Udmurts	Estonians	Evens	success	decay rates inconsistent	0.0023	4.51	4.18	5.99	1.15	60.01	+/-	9.3	0.00035135	+/-	7.79e-05	20.44	+/-	4.89	3.167e-05	+/-	6.26e-06	76.18	+/-	10.57	0.00024236	+/-	4.046e-05
Udmurts	Germans	Evens	success	decay rates inconsistent	1.6e-06	5.86	4.76	5.99	1.07	56.92	+/-	7.68	0.00034633	+/-	5.907e-05	23.05	+/-	4.84	3.625e-05	+/-	5.79e-06	76.18	+/-	10.57	0.00024236	+/-	4.046e-05
Udmurts	Latvians	Han	success	decay rates inconsistent	1.1e-10	7.29	4.41	7.37	0.95	69.32	+/-	9.5	0.00034249	+/-	4.638e-05	31.08	+/-	7.05	4.969e-05	+/-	6.52e-06	87.52	+/-	7.84	0.00021814	+/-	2.96e-05
Udmurts	Han	French Basques	success	decay rates inconsistent	6.6e-11	7.36	7.37	3.52	0.81	62.87	+/-	6.46	0.00032965	+/-	4.481e-05	87.52	+/-	7.84	0.00021814	+/-	2.96e-05	36.88	+/-	10.47	6.554e-05	+/-	1.481e-05
Udmurts	Karelians	Evens	success	decay rates inconsistent	0.0092	4.2	3.26	5.99	1.38	61.42	+/-	11.24	0.00031188	+/-	7.419e-05	13.92	+/-	4.27	2.252e-05	+/-	5.21e-06	76.18	+/-	10.57	0.00024236	+/-	4.046e-05
Udmurts	Evens	Kola Saami	success	decay rates inconsistent	0.0055	4.32	5.99	2.12	0.71	77.73	+/-	12.97	0.00030911	+/-	7.16e-05	76.18	+/-	10.57	0.00024236	+/-	4.046e-05	36.8	+/-	17.4	3.127e-05	+/-	1.413e-05
Udmurts	Buryats	Latvians	success	decay rates inconsistent	0.022	4	3.63	4.41	0.83	64.8	+/-	12.73	0.00029137	+/-	7.283e-05	75.1	+/-	14.32	0.00015712	+/-	4.33e-05	31.08	+/-	7.05	4.969e-05	+/-	6.52e-06
Udmurts	Swedes	Evenkis	success	decay rates inconsistent	0.00024	4.97	3.62	2.55	1.07	61.62	+/-	9.69	0.00028909	+/-	5.818e-05	26.9	+/-	7.42	3.993e-05	+/-	8.46e-06	88.77	+/-	21.41	0.00023715	+/-	9.29e-05
Udmurts	Spaniards	Evenkis	success	decay rates inconsistent	2.5e-07	6.16	5.95	2.55	1.03	57.52	+/-	7.57	0.00028693	+/-	4.655e-05	28.59	+/-	4.81	5.004e-05	+/-	5.92e-06	88.77	+/-	21.41	0.00023715	+/-	9.29e-05
Udmurts	Buryats	French Basques	success	decay rates inconsistent	6e-05	5.23	3.63	3.52	0.68	58.9	+/-	7.84	0.00027936	+/-	5.342e-05	75.1	+/-	14.32	0.00015712	+/-	4.33e-05	36.88	+/-	10.47	6.554e-05	+/-	1.481e-05
Udmurts	Spaniards	Nganassans	success	decay rates inconsistent	3.8e-08	6.45	5.95	2.72	0.67	53.21	+/-	6.5	0.00027923	+/-	4.327e-05	28.59	+/-	4.81	5.004e-05	+/-	5.92e-06	57.24	+/-	15.23	0.00012563	+/-	4.611e-05
Udmurts	Swedes	Buryats	success	decay rates inconsistent	3.4e-06	5.73	3.62	3.63	0.95	64.85	+/-	8.42	0.00027671	+/-	4.825e-05	26.9	+/-	7.42	3.993e-05	+/-	8.46e-06	75.1	+/-	14.32	0.00015712	+/-	4.33e-05
Udmurts	Swedes	Han	success	decay rates inconsistent	1.4e-08	6.6	3.62	7.37	1.06	61.37	+/-	7.05	0.00027654	+/-	4.187e-05	26.9	+/-	7.42	3.993e-05	+/-	8.46e-06	87.52	+/-	7.84	0.00021814	+/-	2.96e-05
Udmurts	Spaniards	Han	success	decay rates inconsistent	1.2e-09	6.96	5.95	7.37	1.02	56.34	+/-	6.47	0.00027532	+/-	3.955e-05	28.59	+/-	4.81	5.004e-05	+/-	5.92e-06	87.52	+/-	7.84	0.00021814	+/-	2.96e-05
Udmurts	Hungarians	Evenkis	success	decay rates inconsistent	0.00015	5.06	5.15	2.55	1.12	58.55	+/-	8.05	0.00027445	+/-	5.425e-05	25.21	+/-	4.9	3.809e-05	+/-	5.78e-06	88.77	+/-	21.41	0.00023715	+/-	9.29e-05
Udmurts	Estonians	Evenkis	success	decay rates inconsistent	1.5e-05	5.48	4.18	2.55	1.25	57.95	+/-	8.55	0.00027155	+/-	4.959e-05	20.44	+/-	4.89	3.167e-05	+/-	6.26e-06	88.77	+/-	21.41	0.00023715	+/-	9.29e-05
Udmurts	Evenkis	French Basques	success	decay rates inconsistent	1e-09	6.98	2.55	3.52	0.83	53.33	+/-	6.59	0.00026835	+/-	3.845e-05	88.77	+/-	21.41	0.00023715	+/-	9.29e-05	36.88	+/-	10.47	6.554e-05	+/-	1.481e-05
Udmurts	Evenkis	Russians	success	decay rates inconsistent	0.031	3.92	2.55	4.05	1.11	59.44	+/-	10.5	0.00026485	+/-	6.761e-05	88.77	+/-	21.41	0.00023715	+/-	9.29e-05	25.37	+/-	6.26	3.493e-05	+/-	7.08e-06
Udmurts	Swedes	Nganassans	success	decay rates inconsistent	1e-05	5.55	3.62	2.72	0.72	54.93	+/-	8.94	0.00026038	+/-	4.694e-05	26.9	+/-	7.42	3.993e-05	+/-	8.46e-06	57.24	+/-	15.23	0.00012563	+/-	4.611e-05
Udmurts	Spaniards	Buryats	success	decay rates inconsistent	1.6e-07	6.23	5.95	3.63	0.9	57.29	+/-	7.08	0.0002558	+/-	4.103e-05	28.59	+/-	4.81	5.004e-05	+/-	5.92e-06	75.1	+/-	14.32	0.00015712	+/-	4.33e-05
Udmurts	Hungarians	Buryats	success	decay rates inconsistent	4e-05	5.3	5.15	3.63	0.99	60.7	+/-	7.86	0.00025554	+/-	4.819e-05	25.21	+/-	4.9	3.809e-05	+/-	5.78e-06	75.1	+/-	14.32	0.00015712	+/-	4.33e-05
Udmurts	Lithuanians	Evenkis	success	decay rates inconsistent	0.015	4.09	4.58	2.55	1.11	55.4	+/-	12.28	0.00025508	+/-	6.239e-05	25.47	+/-	5.56	3.922e-05	+/-	6.04e-06	88.77	+/-	21.41	0.00023715	+/-	9.29e-05
Udmurts	Mordovians	Evenkis	success	decay rates inconsistent	0.027	3.95	3.61	2.55	1.03	63.36	+/-	11.44	0.00025438	+/-	6.44e-05	28.41	+/-	7.88	3.439e-05	+/-	8.97e-06	88.77	+/-	21.41	0.00023715	+/-	9.29e-05
Udmurts	Hungarians	Han	success	decay rates inconsistent	9.5e-05	5.14	5.15	7.37	1.11	56.36	+/-	8.09	0.00025149	+/-	4.889e-05	25.21	+/-	4.9	3.809e-05	+/-	5.78e-06	87.52	+/-	7.84	0.00021814	+/-	2.96e-05
Udmurts	Nganasans	French Basques	success	decay rates inconsistent	0.00026	4.95	2.72	3.52	0.43	47.28	+/-	8.01	0.00025047	+/-	5.057e-05	57.24	+/-	15.23	0.00012563	+/-	4.611e-05	36.88	+/-	10.47	6.554e-05	+/-	1.481e-05
Udmurts	Hungarians	Nganassans	success	decay rates inconsistent	7.3e-05	5.19	5.15	2.72	0.78	50.35	+/-	7.37	0.00024112	+/-	4.644e-05	25.21	+/-	4.9	3.809e-05	+/-	5.78e-06	57.24	+/-	15.23	0.00012563	+/-	4.611e-05
Udmurts	Lithuanians	Buryats	success	decay rates inconsistent	0.028	3.94	4.58	3.63	0.99	57.68	+/-	11.78	0.0002399	+/-	6.082e-05	25.47	+/-	5.56	3.922e-05	+/-	6.04e-06	75.1	+/-	14.32	0.00015712	+/-	4.33e-05
Udmurts	Nganasans	Latvians	success	decay rates inconsistent	0.033	3.91	2.72	4.41	0.59	48.79	+/-	11.63	0.00023535	+/-	6.022e-05	57.24	+/-	15.23	0.00012563	+/-	4.611e-05	31.08	+/-	7.05	4.969e-05	+/-	6.52e-06
Udmurts	Lithuanians	Nganassans	success	decay rates inconsistent	0.034	3.9	4.58	2.72	0.77	47.6	+/-	11.34	0.00022547	+/-	5.784e-05	25.47	+/-	5.56	3.922e-05	+/-	6.04e-06	57.24	+/-	15.23	0.00012563	+/-	4.611e-05
Udmurts	Germans	Han	success	decay rates inconsistent	2.6e-07	6.16	4.76	7.37	1.17	50.21	+/-	6.32	0.00022533	+/-	3.66e-05	23.05	+/-	4.84	3.625e-05	+/-	5.79e-06	87.52	+/-	7.84	0.00021814	+/-	2.96e-05
Udmurts	Evenkis	Germans	success	decay rates inconsistent	1.5e-07	6.24	2.55	4.76	1.18	49.33	+/-	6.5	0.00022385	+/-	3.585e-05	88.77	+/-	21.41	0.00023715	+/-	9.29e-05	23.05	+/-	4.84	3.625e-05	+/-	5.79e-06
Udmurts	Nganasans	Germans	success	decay rates inconsistent	5.8e-06	5.64	2.72	4.76	0.85	46.08	+/-	6.72	0.00022266	+/-	3.945e-05	57.24	+/-	15.23	0.00012563	+/-	4.611e-05	23.05	+/-	4.84	3.625e-05	+/-	5.79e-06
Udmurts	Evenkis	Kola Saami	success	decay rates inconsistent	0.017	4.06	2.55	2.12	0.83	73.55	+/-	9.69	0.00022193	+/-	5.462e-05	88.77	+/-	21.41	0.00023715	+/-	9.29e-05	36.8	+/-	17.4	3.127e-05	+/-	1.413e-05
Udmurts	Buryats	Germans	success	decay rates inconsistent	5.4e-06	5.66	3.63	4.76	1.06	53.05	+/-	7.01	0.00022186	+/-	3.922e-05	75.1	+/-	14.32	0.00015712	+/-	4.33e-05	23.05	+/-	4.84	3.625e-05	+/-	5.79e-06
Udmurts	Spaniards	Yakuts	success	decay rates inconsistent	6.9e-05	5.2	5.95	2.64	0.75	51.29	+/-	7.72	0.000221	+/-	4.249e-05	28.59	+/-	4.81	5.004e-05	+/-	5.92e-06	63.2	+/-	16.2	0.00012179	+/-	4.613e-05
Udmurts	Lithuanians	Han	success	decay rates inconsistent	0.029	3.94	4.58	7.37	1.1	51.25	+/-	11.73	0.00021684	+/-	5.505e-05	25.47	+/-	5.56	3.922e-05	+/-	6.04e-06	87.52	+/-	7.84	0.00021814	+/-	2.96e-05
Udmurts	Russians	Yakuts	success	decay rates inconsistent	0.028	3.94	4.05	2.64	0.85	54.44	+/-	10.18	0.00021062	+/-	5.339e-05	25.37	+/-	6.26	3.493e-05	+/-	7.08e-06	63.2	+/-	16.2	0.00012179	+/-	4.613e-05
Udmurts	Estonians	Nganassans	success	decay rates inconsistent	0.0012	4.65	4.18	2.72	0.95	45.94	+/-	8.33	0.00020767	+/-	4.468e-05	20.44	+/-	4.89	3.167e-05	+/-	6.26e-06	57.24	+/-	15.23	0.00012563	+/-	4.611e-05
Udmurts	Swedes	Tuvinians	success	decay rates inconsistent	9.2e-05	5.15	3.62	2.19	0.79	56.77	+/-	8.14	0.00020715	+/-	4.023e-05	26.9	+/-	7.42	3.993e-05	+/-	8.46e-06	62.22	+/-	18.19	0.00010237	+/-	4.672e-05
Udmurts	Nenets	Spaniards	success	decay rates inconsistent	0.02	4.03	3.31	5.95	0.55	50.36	+/-	9.2	0.00020662	+/-	5.128e-05	40.28	+/-	11.07	6.528e-05	+/-	1.973e-05	28.59	+/-	4.81	5.004e-05	+/-	5.92e-06
Udmurts	Nganasans	Russians	success	decay rates inconsistent	0.032	3.91	2.72	4.05	0.77	47.77	+/-	9.19	0.0002029	+/-	5.189e-05	57.24	+/-	15.23	0.00012563	+/-	4.611e-05	25.37	+/-	6.26	3.493e-05	+/-	7.08e-06
Udmurts	Estonians	Yakuts	success	decay rates inconsistent	0.0004	4.87	4.18	2.64	1.02	50.56	+/-	8.47	0.00019912	+/-	4.091e-05	20.44	+/-	4.89	3.167e-05	+/-	6.26e-06	63.2	+/-	16.2	0.00012179	+/-	4.613e-05
Udmurts	Spaniards	Tuvinians	success	decay rates inconsistent	9.6e-05	5.14	5.95	2.19	0.74	50.2	+/-	7.2	0.00019793	+/-	3.85e-05	28.59	+/-	4.81	5.004e-05	+/-	5.92e-06	62.22	+/-	18.19	0.00010237	+/-	4.672e-05
Udmurts	Buryats	Kola Saami	success	decay rates inconsistent	0.0091	4.21	3.63	2.12	0.69	75.53	+/-	10.92	0.00019792	+/-	4.705e-05	75.1	+/-	14.32	0.00015712	+/-	4.33e-05	36.8	+/-	17.4	3.127e-05	+/-	1.413e-05
Udmurts	Swedes	Yakuts	success	decay rates inconsistent	1.5e-05	5.48	3.62	2.64	0.81	50.99	+/-	7.33	0.00019598	+/-	3.578e-05	26.9	+/-	7.42	3.993e-05	+/-	8.46e-06	63.2	+/-	16.2	0.00012179	+/-	4.613e-05
Udmurts	Kola Saami	Han	success	decay rates inconsistent	0.021	4.02	2.12	7.37	0.82	71.96	+/-	11.75	0.00019526	+/-	4.862e-05	36.8	+/-	17.4	3.127e-05	+/-	1.413e-05	87.52	+/-	7.84	0.00021814	+/-	2.96e-05
Udmurts	Karelians	Evenkis	success	decay rates inconsistent	0.0098	4.19	3.26	2.55	1.46	53.86	+/-	10.46	0.00019443	+/-	4.64e-05	13.92	+/-	4.27	2.252e-05	+/-	5.21e-06	88.77	+/-	21.41	0.00023715	+/-	9.29e-05
Udmurts	Hungarians	Yakuts	success	decay rates inconsistent	0.0038	4.4	5.15	2.64	0.86	50.14	+/-	7.96	0.00019298	+/-	4.387e-05	25.21	+/-	4.9	3.809e-05	+/-	5.78e-06	63.2	+/-	16.2	0.00012179	+/-	4.613e-05
Udmurts	Yakuts	French Basques	success	decay rates inconsistent	8.1e-05	5.17	2.64	3.52	0.53	45.47	+/-	6.73	0.00019213	+/-	3.715e-05	63.2	+/-	16.2	0.00012179	+/-	4.613e-05	36.88	+/-	10.47	6.554e-05	+/-	1.481e-05
Udmurts	Estonians	Tuvinians	success	decay rates inconsistent	0.0048	4.35	4.18	2.19	1.01	52.58	+/-	9.15	0.00019207	+/-	4.418e-05	20.44	+/-	4.89	3.167e-05	+/-	6.26e-06	62.22	+/-	18.19	0.00010237	+/-	4.672e-05
Udmurts	Tuvinians	Russians	success	decay rates inconsistent	0.049	3.81	2.19	4.05	0.84	54.01	+/-	9.67	0.00018774	+/-	4.928e-05	62.22	+/-	18.19	0.00010237	+/-	4.672e-05	25.37	+/-	6.26	3.493e-05	+/-	7.08e-06
Udmurts	Karelians	Buryats	success	decay rates inconsistent	0.033	3.91	3.26	3.63	1.37	55.58	+/-	10.65	0.00018362	+/-	4.7e-05	13.92	+/-	4.27	2.252e-05	+/-	5.21e-06	75.1	+/-	14.32	0.00015712	+/-	4.33e-05
Udmurts	Tuvinians	French Basques	success	decay rates inconsistent	0.00097	4.69	2.19	3.52	0.51	46.44	+/-	6.72	0.00018232	+/-	3.889e-05	62.22	+/-	18.19	0.00010237	+/-	4.672e-05	36.88	+/-	10.47	6.554e-05	+/-	1.481e-05
Udmurts	Hungarians	Tuvinians	success	decay rates inconsistent	0.0019	4.55	5.15	2.19	0.85	50.74	+/-	7.82	0.00017954	+/-	3.948e-05	25.21	+/-	4.9	3.809e-05	+/-	5.78e-06	62.22	+/-	18.19	0.00010237	+/-	4.672e-05
Udmurts	Tuvinians	Lithuanians	success	decay rates inconsistent	0.0067	4.27	2.19	4.58	0.84	49.47	+/-	10.66	0.00017882	+/-	4.183e-05	62.22	+/-	18.19	0.00010237	+/-	4.672e-05	25.47	+/-	5.56	3.922e-05	+/-	6.04e-06
Udmurts	Lithuanians	Yakuts	success	decay rates inconsistent	0.037	3.88	4.58	2.64	0.85	46.94	+/-	11.41	0.00017852	+/-	4.603e-05	25.47	+/-	5.56	3.922e-05	+/-	6.04e-06	63.2	+/-	16.2	0.00012179	+/-	4.613e-05
Udmurts	Karelians	Han	success	decay rates inconsistent	0.03	3.93	3.26	7.37	1.45	50.1	+/-	10.41	0.00017741	+/-	4.517e-05	13.92	+/-	4.27	2.252e-05	+/-	5.21e-06	87.52	+/-	7.84	0.00021814	+/-	2.96e-05
Udmurts	Nenets	French Basques	success	decay rates similar	0.033	3.9	3.31	3.52	0.16	43.37	+/-	9.74	0.00016976	+/-	4.35e-05	40.28	+/-	11.07	6.528e-05	+/-	1.973e-05	36.88	+/-	10.47	6.554e-05	+/-	1.481e-05
Udmurts	Germans	Yakuts	success	decay rates inconsistent	1.7e-09	6.91	4.76	2.64	0.93	42.95	+/-	5.17	0.00016593	+/-	2.4e-05	23.05	+/-	4.84	3.625e-05	+/-	5.79e-06	63.2	+/-	16.2	0.00012179	+/-	4.613e-05
Udmurts	Tuvinians	Germans	success	decay rates inconsistent	1.3e-05	5.5	2.19	4.76	0.92	45.64	+/-	5.93	0.00016138	+/-	2.935e-05	62.22	+/-	18.19	0.00010237	+/-	4.672e-05	23.05	+/-	4.84	3.625e-05	+/-	5.79e-06
Udmurts	Selkups	Spaniards	success	decay rates inconsistent	0.0042	4.38	2.36	5.95	0.53	49.32	+/-	7.48	0.00015456	+/-	3.532e-05	46.7	+/-	14.45	5.055e-05	+/-	2.146e-05	28.59	+/-	4.81	5.004e-05	+/-	5.92e-06
Udmurts	Altaians	French Basques	success	decay rates inconsistent	0.0014	4.61	3.43	3.52	0.66	47.53	+/-	6.63	0.00015431	+/-	3.346e-05	73.2	+/-	15.37	0.00010227	+/-	2.98e-05	36.88	+/-	10.47	6.554e-05	+/-	1.481e-05
Udmurts	Altaians	Swedes	success	decay rates inconsistent	2.2e-07	6.18	3.43	3.62	0.93	53.48	+/-	6.14	0.000151	+/-	2.443e-05	73.2	+/-	15.37	0.00010227	+/-	2.98e-05	26.9	+/-	7.42	3.993e-05	+/-	8.46e-06
Udmurts	Altaians	Spaniards	success	decay rates inconsistent	5e-08	6.41	3.43	5.95	0.88	47.42	+/-	5.45	0.00015017	+/-	2.341e-05	73.2	+/-	15.37	0.00010227	+/-	2.98e-05	28.59	+/-	4.81	5.004e-05	+/-	5.92e-06
Udmurts	Karelians	Nganassans	success	decay rates inconsistent	0.0019	4.54	3.26	2.72	1.22	39.32	+/-	8.5	0.0001472	+/-	3.24e-05	13.92	+/-	4.27	2.252e-05	+/-	5.21e-06	57.24	+/-	15.23	0.00012563	+/-	4.611e-05
Udmurts	Nenets	Lithuanians	success	decay rates inconsistent	0.02	4.03	3.31	4.58	0.45	40.41	+/-	10.03	0.00014321	+/-	3.493e-05	40.28	+/-	11.07	6.528e-05	+/-	1.973e-05	25.47	+/-	5.56	3.922e-05	+/-	6.04e-06
Udmurts	Nenets	Germans	success	decay rates inconsistent	0.0044	4.37	3.31	4.76	0.54	38.67	+/-	8.01	0.00013505	+/-	3.091e-05	40.28	+/-	11.07	6.528e-05	+/-	1.973e-05	23.05	+/-	4.84	3.625e-05	+/-	5.79e-06
Udmurts	Nganasans	Vepsas	success	decay rates inconsistent	0.042	3.84	2.72	2.95	1.15	38.21	+/-	8.95	0.00013416	+/-	3.49e-05	57.24	+/-	15.23	0.00012563	+/-	4.611e-05	15.39	+/-	5.22	2.214e-05	+/-	6.5e-06
Udmurts	Estonians	Altaians	success	decay rates inconsistent	0.009	4.21	4.18	3.43	1.13	47.37	+/-	8.02	0.00013014	+/-	3.091e-05	20.44	+/-	4.89	3.167e-05	+/-	6.26e-06	73.2	+/-	15.37	0.00010227	+/-	2.98e-05
Udmurts	Karelians	Yakuts	success	decay rates inconsistent	9.1e-06	5.57	3.26	2.64	1.28	42.83	+/-	6.66	0.00012839	+/-	2.307e-05	13.92	+/-	4.27	2.252e-05	+/-	5.21e-06	63.2	+/-	16.2	0.00012179	+/-	4.613e-05
Udmurts	Estonians	Kets	success	decay rates inconsistent	0.0064	4.28	4.18	2.68	0.79	43.61	+/-	9.09	0.00012744	+/-	2.974e-05	20.44	+/-	4.89	3.167e-05	+/-	6.26e-06	47.29	+/-	14.63	6.417e-05	+/-	2.391e-05
Udmurts	Altaians	Germans	success	decay rates inconsistent	3.5e-06	5.73	3.43	4.76	1.04	44.82	+/-	5.37	0.00012713	+/-	2.219e-05	73.2	+/-	15.37	0.00010227	+/-	2.98e-05	23.05	+/-	4.84	3.625e-05	+/-	5.79e-06
Udmurts	Kets	Germans	success	decay rates inconsistent	0.044	3.83	2.68	4.76	0.69	42.67	+/-	9.75	0.00012711	+/-	3.316e-05	47.29	+/-	14.63	6.417e-05	+/-	2.391e-05	23.05	+/-	4.84	3.625e-05	+/-	5.79e-06
Udmurts	Altaians	Lithuanians	success	decay rates inconsistent	0.0014	4.61	3.43	4.58	0.97	44.82	+/-	9.1	0.00012434	+/-	2.699e-05	73.2	+/-	15.37	0.00010227	+/-	2.98e-05	25.47	+/-	5.56	3.922e-05	+/-	6.04e-06
Udmurts	Karelians	Tuvinians	success	decay rates inconsistent	0.0025	4.49	3.26	2.19	1.27	45.17	+/-	7.88	0.00012209	+/-	2.717e-05	13.92	+/-	4.27	2.252e-05	+/-	5.21e-06	62.22	+/-	18.19	0.00010237	+/-	4.672e-05
Udmurts	Vepsians	Yakuts	success	decay rates inconsistent	0.04	3.86	2.95	2.64	1.22	40.76	+/-	8.94	0.00012192	+/-	3.16e-05	15.39	+/-	5.22	2.214e-05	+/-	6.5e-06	63.2	+/-	16.2	0.00012179	+/-	4.613e-05
Udmurts	Selkups	Swedes	success	decay rates inconsistent	2.4e-06	5.8	2.36	3.62	0.55	47.11	+/-	5.44	0.00012164	+/-	2.098e-05	46.7	+/-	14.45	5.055e-05	+/-	2.146e-05	26.9	+/-	7.42	3.993e-05	+/-	8.46e-06
Udmurts	Altaians	Hungarians	success	decay rates inconsistent	5.1e-06	5.67	3.43	5.15	0.98	44.06	+/-	4.9	0.00012123	+/-	2.139e-05	73.2	+/-	15.37	0.00010227	+/-	2.98e-05	25.21	+/-	4.9	3.809e-05	+/-	5.78e-06
Udmurts	Selkups	Hungarians	success	decay rates inconsistent	0.0052	4.33	2.36	5.15	0.6	45.48	+/-	7.4	0.00012122	+/-	2.798e-05	46.7	+/-	14.45	5.055e-05	+/-	2.146e-05	25.21	+/-	4.9	3.809e-05	+/-	5.78e-06
Udmurts	Estonians	Selkups	success	decay rates inconsistent	0.0098	4.19	4.18	2.36	0.78	45.57	+/-	8.55	0.0001195	+/-	2.852e-05	20.44	+/-	4.89	3.167e-05	+/-	6.26e-06	46.7	+/-	14.45	5.055e-05	+/-	2.146e-05
Udmurts	Selkups	Germans	success	decay rates inconsistent	4.4e-07	6.07	2.36	4.76	0.68	40.7	+/-	5.13	0.00010993	+/-	1.811e-05	46.7	+/-	14.45	5.055e-05	+/-	2.146e-05	23.05	+/-	4.84	3.625e-05	+/-	5.79e-06
Udmurts	Tuvinians	Vepsas	success	decay rates inconsistent	0.021	4.01	2.19	2.95	1.21	40.99	+/-	8.48	0.0001095	+/-	2.73e-05	62.22	+/-	18.19	0.00010237	+/-	4.672e-05	15.39	+/-	5.22	2.214e-05	+/-	6.5e-06
Udmurts	Altaians	Karels	success	decay rates inconsistent	0.0011	4.67	3.43	3.26	1.36	43.71	+/-	7.21	9.269e-05	+/-	1.987e-05	73.2	+/-	15.37	0.00010227	+/-	2.98e-05	13.92	+/-	4.27	2.252e-05	+/-	5.21e-06
Udmurts	Kets	Vepsas	success	decay rates inconsistent	0.016	4.08	2.68	2.95	1.02	32.22	+/-	5.8	6.946e-05	+/-	1.702e-05	47.29	+/-	14.63	6.417e-05	+/-	2.391e-05	15.39	+/-	5.22	2.214e-05	+/-	6.5e-06
Udmurts	Selkups	Karels	success	decay rates inconsistent	0.0078	4.24	2.36	3.26	1.08	33.3	+/-	6.13	6.205e-05	+/-	1.463e-05	46.7	+/-	14.45	5.055e-05	+/-	2.146e-05	13.92	+/-	4.27	2.252e-05	+/-	5.21e-06
Vepsas	Spaniards	Chukchis	success	decay rates inconsistent	0.042	3.84	2.56	3.25	1.49	34	+/-	8.27	9.697e-05	+/-	2.522e-05	6.37	+/-	2.3	6.17e-06	+/-	2.41e-06	43.53	+/-	13.06	8.799e-05	+/-	2.704e-05
Vepsas	Nenets	Altaians	success	decay rates inconsistent	0.024	3.99	2.95	2.06	0.6	66.5	+/-	15.57	2.17e-05	+/-	5.44e-06	47.97	+/-	16.27	9.837e-05	+/-	2.691e-05	35.75	+/-	17.33	5.321e-05	+/-	1.988e-05
Vepsas	Buryats	French Basques	success	decay rates inconsistent	0.048	3.81	2.55	2.53	1.21	38.53	+/-	10.1	0.00015081	+/-	3.777e-05	37.39	+/-	8.89	8.132e-05	+/-	3.183e-05	9.49	+/-	3.75	8.29e-06	+/-	2.21e-06
Vepsas	Kets	French Basques	success	decay rates inconsistent	0.018	4.05	3.08	2.53	1.05	30.67	+/-	5.81	0.00011339	+/-	2.801e-05	24.81	+/-	5.38	6.473e-05	+/-	2.105e-05	9.49	+/-	3.75	8.29e-06	+/-	2.21e-06
Vepsas	Nganasans	French Basques	success	decay rates inconsistent	0.031	3.92	2.49	2.53	0.92	24.42	+/-	5.32	8.415e-05	+/-	2.146e-05	25.59	+/-	8.68	5.333e-05	+/-	2.144e-05	9.49	+/-	3.75	8.29e-06	+/-	2.21e-06
Yakuts	Estonians	Han	success	decay rates inconsistent	2e-05	5.44	8.1	9.7	0.84	10.58	+/-	1.95	0.0001367	+/-	1.281e-05	8.64	+/-	1.07	0.00014032	+/-	9.39e-06	21.04	+/-	2.17	3.639e-05	+/-	3.29e-06
Yakuts	Northern Russians	Han	success	decay rates inconsistent	3.5e-05	5.34	8.3	9.7	0.81	11.04	+/-	2.07	0.00012409	+/-	1.169e-05	8.94	+/-	1.08	0.00012731	+/-	8.16e-06	21.04	+/-	2.17	3.639e-05	+/-	3.29e-06
Yakuts	Chuvashes	Hungarians	success	decay rates similar	0.0088	4.23	9.32	8.14	0.14	9.46	+/-	2.23	8.19e-06	+/-	1.35e-06	8.8	+/-	0.94	9.187e-05	+/-	6.33e-06	10.13	+/-	1.24	0.00016425	+/-	9.04e-06
Yakuts	Chuvashes	Lithuanians	success	decay rates similar	0.011	4.19	9.32	8.2	0.14	8.76	+/-	2.09	7.61e-06	+/-	1.39e-06	8.8	+/-	0.94	9.187e-05	+/-	6.33e-06	10.1	+/-	1.23	0.00016713	+/-	1.047e-05
Yakuts	Chuvashes	Germans	success	decay rates similar	0.016	4.1	9.32	8.32	0.14	9.43	+/-	2.3	7.04e-06	+/-	1.46e-06	8.8	+/-	0.94	9.187e-05	+/-	6.33e-06	10.17	+/-	1.22	0.00016336	+/-	9.52e-06
Yakuts	Chuvashes	Vepsas	success	decay rates similar	0.0016	4.6	9.32	7.91	0.21	10.92	+/-	2.37	5e-06	+/-	1.04e-06	8.8	+/-	0.94	9.187e-05	+/-	6.33e-06	8.97	+/-	1.13	0.00012972	+/-	7.91e-06
Yakuts	Chuvashes	Han	success	decay rates inconsistent	4.8e-06	5.69	9.32	9.7	0.82	10.81	+/-	1.9	8.529e-05	+/-	9.1e-06	8.8	+/-	0.94	9.187e-05	+/-	6.33e-06	21.04	+/-	2.17	3.639e-05	+/-	3.29e-06
Yakuts	Swedish Saami	Han	success	decay rates inconsistent	4.5e-06	5.7	6.99	9.7	0.81	11.66	+/-	2.05	8.169e-05	+/-	9.52e-06	8.88	+/-	1.27	8.213e-05	+/-	7.64e-06	21.04	+/-	2.17	3.639e-05	+/-	3.29e-06
Yakuts	Maris	Mordovians	success	decay rates inconsistent	0.024	4	9.71	7.9	0.38	12.43	+/-	3.11	1.021e-05	+/-	2.05e-06	8.49	+/-	0.87	7.71e-05	+/-	5.65e-06	9.77	+/-	1.24	0.00014092	+/-	9.9e-06
Yakuts	Maris	Hungarians	success	decay rates inconsistent	0.046	3.84	9.71	8.14	0.46	13.61	+/-	3.54	1.773e-05	+/-	2.04e-06	8.49	+/-	0.87	7.71e-05	+/-	5.65e-06	10.13	+/-	1.24	0.00016425	+/-	9.04e-06
Yakuts	Maris	Germans	success	decay rates inconsistent	2.4e-05	5.41	9.71	8.32	0.51	14.38	+/-	2.66	1.776e-05	+/-	2.55e-06	8.49	+/-	0.87	7.71e-05	+/-	5.65e-06	10.17	+/-	1.22	0.00016336	+/-	9.52e-06
Yakuts	Maris	Han	success	decay rates inconsistent	4.9e-07	6.07	9.71	9.7	0.85	11.33	+/-	1.87	7.403e-05	+/-	7.07e-06	8.49	+/-	0.87	7.71e-05	+/-	5.65e-06	21.04	+/-	2.17	3.639e-05	+/-	3.29e-06
Yakuts	Mordovians	Han	success	decay rates inconsistent	1.4e-06	5.89	7.9	9.7	0.73	11.92	+/-	2.02	0.00013685	+/-	1.304e-05	9.77	+/-	1.24	0.00014092	+/-	9.9e-06	21.04	+/-	2.17	3.639e-05	+/-	3.29e-06
Yakuts	Karelians	Han	success	decay rates inconsistent	0.00036	4.9	7.88	9.7	0.84	10.56	+/-	2.16	0.00011756	+/-	1.249e-05	8.58	+/-	1.09	0.0001211	+/-	8.7e-06	21.04	+/-	2.17	3.639e-05	+/-	3.29e-06
Yakuts	Hungarians	Udmurts	success	decay rates inconsistent	0.0029	4.48	8.14	10.72	0.36	7.07	+/-	1.58	8.45e-06	+/-	1.28e-06	10.13	+/-	1.24	0.00016425	+/-	9.04e-06	9.82	+/-	0.92	8.796e-05	+/-	6.09e-06
Yakuts	Hungarians	Han	success	decay rates inconsistent	2.8e-06	5.78	8.14	9.7	0.7	12.28	+/-	2.12	0.00015888	+/-	1.263e-05	10.13	+/-	1.24	0.00016425	+/-	9.04e-06	21.04	+/-	2.17	3.639e-05	+/-	3.29e-06
Yakuts	Swedes	Han	success	decay rates inconsistent	1.4e-05	5.51	7.4	9.7	0.72	11.77	+/-	2.14	0.00015861	+/-	1.443e-05	9.93	+/-	1.34	0.00016712	+/-	1.059e-05	21.04	+/-	2.17	3.639e-05	+/-	3.29e-06
Yakuts	Spaniards	Han	success	decay rates inconsistent	0.00036	4.9	6.72	9.7	0.65	12.32	+/-	2.51	0.0001618	+/-	1.484e-05	10.66	+/-	1.59	0.00017572	+/-	9.26e-06	21.04	+/-	2.17	3.639e-05	+/-	3.29e-06
Yakuts	Udmurts	Russians	success	decay rates inconsistent	0.018	4.06	10.72	8.1	0.5	5.88	+/-	1.45	6.79e-06	+/-	1.09e-06	9.82	+/-	0.92	8.796e-05	+/-	6.09e-06	9.41	+/-	1.16	0.00014981	+/-	9.92e-06
Yakuts	Udmurts	Han	success	decay rates inconsistent	1.5e-09	6.94	10.72	9.7	0.73	12.83	+/-	1.85	8.567e-05	+/-	7.35e-06	9.82	+/-	0.92	8.796e-05	+/-	6.09e-06	21.04	+/-	2.17	3.639e-05	+/-	3.29e-06
Yakuts	Komis	Han	success	decay rates inconsistent	1.1e-05	5.55	9.02	9.7	0.81	10.74	+/-	1.94	9.604e-05	+/-	9.4e-06	8.91	+/-	0.99	0.0001034	+/-	7.37e-06	21.04	+/-	2.17	3.639e-05	+/-	3.29e-06
Yakuts	Lithuanians	Khanty	success	decay rates inconsistent	0.044	3.85	8.2	7.07	0.52	8.09	+/-	2.1	4.982e-05	+/-	5.33e-06	10.1	+/-	1.23	0.00016713	+/-	1.047e-05	13.75	+/-	1.95	4.859e-05	+/-	5.42e-06
Yakuts	Lithuanians	Han	success	decay rates inconsistent	6.5e-09	6.73	8.2	9.7	0.7	11.79	+/-	1.75	0.00015682	+/-	1.289e-05	10.1	+/-	1.23	0.00016713	+/-	1.047e-05	21.04	+/-	2.17	3.639e-05	+/-	3.29e-06
Yakuts	Khanty	Han	success	decay rates inconsistent	6.3e-10	7.06	7.07	9.7	0.5	23	+/-	3.26	5.598e-05	+/-	7.52e-06	13.75	+/-	1.95	4.859e-05	+/-	5.42e-06	21.04	+/-	2.17	3.639e-05	+/-	3.29e-06
Yakuts	Latvians	Han	success	decay rates inconsistent	0.00024	4.98	6.85	9.7	0.68	11.87	+/-	2.38	0.00015671	+/-	1.375e-05	10.4	+/-	1.52	0.00016881	+/-	1.02e-05	21.04	+/-	2.17	3.639e-05	+/-	3.29e-06
Yakuts	Germans	Han	success	decay rates inconsistent	7.5e-07	6	8.32	9.7	0.7	12.07	+/-	2.01	0.00015789	+/-	1.369e-05	10.17	+/-	1.22	0.00016336	+/-	9.52e-06	21.04	+/-	2.17	3.639e-05	+/-	3.29e-06
Yakuts	Finns	Han	success	decay rates inconsistent	9.3e-06	5.58	8	9.7	0.78	11.56	+/-	2.07	0.0001364	+/-	1.251e-05	9.26	+/-	1.16	0.00013821	+/-	9.26e-06	21.04	+/-	2.17	3.639e-05	+/-	3.29e-06
Yakuts	Vepsians	Han	success	decay rates inconsistent	9e-05	5.17	7.91	9.7	0.8	11.21	+/-	2.17	0.0001307	+/-	1.137e-05	8.97	+/-	1.13	0.00012972	+/-	7.91e-06	21.04	+/-	2.17	3.639e-05	+/-	3.29e-06
Yakuts	Russians	Han	success	decay rates inconsistent	3.3e-06	5.75	8.1	9.7	0.76	11.73	+/-	2.04	0.00014816	+/-	1.373e-05	9.41	+/-	1.16	0.00014981	+/-	9.92e-06	21.04	+/-	2.17	3.639e-05	+/-	3.29e-06
Yakuts	Han	French Basques	success	decay rates inconsistent	5.8e-06	5.66	9.7	7.07	0.6	12.16	+/-	2.15	0.00016401	+/-	1.437e-05	21.04	+/-	2.17	3.639e-05	+/-	3.29e-06	11.34	+/-	1.6	0.0001877	+/-	1.146e-05

## Sheet: Table S12B ALDER_GT_admix.dates
Table 12. Results of ALDER analysis (A) and comparison of admixture dates of Alder and GLOBETROTTER (B)*
Language group	ALDER						GLOBETROTTER
	Admixed population	Reference population A	Reference population B	Admixture time, CE	95% CI		Reference group A-full	Reference group B-full	Reference group A-regional	Reference group B-regional	Admixture time, CE	95% CI		GT group
Uralic/Finnic	Finns	Spaniards	Evens	722	481	963	Europe1	Europe1	Komi	Cauc/N-East	822	514	1052	Finnic
Uralic/Finnic	Estonians	Spaniards	Koryaks	436.4	48.5	824.3	Finnic	Europe2	Cauc/N-East	Tatar	833	566	1092	Europe1
Uralic/Finnic	Karelians	Nganasans	French Basques	139.4	-205.9	484.7	Europe1	Europe1	Komi	Cauc/N-East	822	514	1052	Finnic
Uralic/Saami	Swedish Saami	Evens	French Basques	943.4	746	1140.8	Finnic	Europe1	W-C-Siberia	Cauc/N-East	1126	960	1269	Saami
Uralic/Finnic	Vepsians	Buryats	French Basques	859.1	556.1	1162.1	Europe1	Europe1	Komi	Cauc/N-East	822	514	1052	Finnic
Indo-European/Slavic	Northern Russians	Evens	French Basques	927.2	791.6	1062.8	Finnic	Europe2	Cauc/N-East	Tatar	833	566	1092	Europe1
Uralic/Volga	Komis	Spaniards	Buryats	1008.2	895.4	1121	Udmurt	Europe1	Samoyed	Europe1	1285	1175	1394	Komi
Uralic/Volga	Udmurts	Nenets	French Basques	713.9	421.7	1006.1	W-C-Siberia	Komi	Samoyed	Europe1	828	630	1300	Udmurt
Uralic/Mari	Maris	Kets	Lithuanians	805.4	663.5	947.3	Mari	Europe2	E-Asia/S-Siberia	Europe1	857	659	1034	Mari
Uralic/Mordvin	Mordovians	Altaians	Evens	99.2	-277.3	475.7	Finnic	Europe2	Cauc/N-East	Tatar	833	566	1092	Europe1
Turkic	Chuvashes	Hungarians	Evenkis	1163.6	989.6	1337.6	Mari	Europe2	E-Asia/S-Siberia	Europe2	970	831	1056	Chuvash
Turkic	Bashkirs	Evens	French Basques	1292.9	1241.9	1343.9	E-Asia/S-Siberia	Europe2	E-Asia/S-Siberia	Europe2	1245	1174	1321	Bashkir
Turkic	Tatars	Swedes	Evens	1348.1	1298.6	1397.6	E-Asia/S-Siberia	Europe2	E-Asia/S-Siberia	Europe2	1227	1154	1325	Tatar
Uralic/Samoyedic	Nenets	Maris	Hungarians	1712.3	1635.2	1789.4	Mansi	W-C-Siberia	Mansi	W-C-Siberia	1136/1847	565/1623	1313/1893	Samoyed
Uralic/Ugric	Mansi	Buryats	Vepsas	1038.2	785	1291	Samoyed	Mansi	Komi	Samoyed	1343	1254	1444	Khanty-Mansi
Uralic/Ugric	Mansi_VUR	Swedes	Evens	1566.2	1477	1655	Khanty-Mansi	Europe1	Samoyed	Europe1	1581	1433	1668	Mansi
Uralic/Samoyedic	Selkups	Han	French Basques	1800.2	1775.9	1824.5	Mansi	W-C-Siberia	Mansi	W-C-Siberia	1136/1847	565/1623	1313/1893	Samoyed
Uralic/Ugric	Khanty	Lithuanians	Buryats	548	215.3	880.7	Samoyed	Mansi	Komi	Samoyed	1343	1254	1444	Khanty-Mansi
Tungusic	Evenkis	Spaniards	Han	1678.7	1598.9	1758.5	NA	NA	NA	NA	NA	NA	NA	NA
Uralic/Samoyedic	Nganasans	Bashkirs	French Basques	1820.9	1779.8	1862	*Siberia2	Samoyed	*Siberia2	Samoyed	1608	1437	1726	Nganassan
Turkic	Yakuts	Chuvash	Hungarians	1731.2	1664.3	1798.1	NA	NA	NA	NA	NA	NA	NA	NA
Turkic	Dolgans	Khanty	Han	1784	1730	1838	NA	NA	NA	NA	NA	NA	NA	NA
Mongolic	Buryats	Han	French Basques	1115.3	1029.5	1201.1	NA	NA	NA	NA	NA	NA	NA	NA
Turkic	Tuvinians	Vepsas	Evens	1057.7	942.8	1172.6	NA	NA	NA	NA	NA	NA	NA	NA
Turkic	Altaians	Han	French Basques	1129.4	1048.7	1210.1	NA	NA	NA	NA	NA	NA	NA	NA
*Globetrotter (GT) admixture dates and donor references are from "regional" analysis and correspond to the time estimates given for the admixture of a group (e. g. "Europe 1", see group details from Figure S5), where most of the individuals of a population of our interest (e. g. Estonians) belong
NA - not analyzed
CE - Common Era
CI - Confidence Interval
grey cells indicate the time estimates within the same CI range for ALDER and GT group
