# Supplementary material for: Genes reveal traces of common recent demographic history for most of the Uralic-speaking populations
Source: Genome Biol. 2018 Sep 21;19:139. doi: 10.1186/s13059-018-1522-1 (PMC6151024; doi:10.1186/s13059-018-1522-1)
Supplement: Supplementary file 14 — Table S13. Outgroup f3 statistic. (XLSX 305 kb) [file 13059_2018_1522_MOESM14_ESM.xlsx]

## Sheet: S13A_modern_ancient
Table S13. Outgroup f3 statistic
A. Results of outgroup f3 test between modern samples and ancient genomes*.
Modern reference	Ancient reference	outgroup	outgroup f3	std.error	Z-score	N of SNPs in the test
Altaians	Afanasievo	Yorubas	0.162397	0.001601	101.406	444046
Altaians	Anatolia_Neolithic	Yorubas	0.152779	0.001411	108.296	477328
Altaians	Andronovo	Yorubas	0.160501	0.001586	101.202	462177
Altaians	Bell_Beaker_LN	Yorubas	0.158197	0.001499	105.563	468039
Altaians	Central_LNBA	Yorubas	0.159488	0.001465	108.872	483726
Altaians	Central_MN	Yorubas	0.154575	0.001478	104.555	449188
Altaians	EHG	Yorubas	0.168006	0.001669	100.674	406173
Altaians	Hungary_BA	Yorubas	0.157767	0.001487	106.089	438850
Altaians	Hungary_EN	Yorubas	0.153908	0.001477	104.2	429699
Altaians	Iberia_Chalcolithic	Yorubas	0.155243	0.001495	103.819	382437
Altaians	Iberia_EN	Yorubas	0.153828	0.001505	102.23	400118
Altaians	Iberia_MN	Yorubas	0.155116	0.001504	103.108	375846
Altaians	Iceman	Yorubas	0.151785	0.001652	91.882	451446
Altaians	LBK_EN	Yorubas	0.153575	0.001444	106.354	479974
Altaians	Motala_HG	Yorubas	0.163835	0.001585	103.358	417260
Altaians	Northern_LNBA	Yorubas	0.158259	0.001511	104.752	440425
Altaians	Poltavka	Yorubas	0.162035	0.001524	106.327	434231
Altaians	Potapovka	Yorubas	0.159841	0.00175	91.319	224454
Altaians	Remedello	Yorubas	0.153276	0.001651	92.852	278748
Altaians	Russia_EBA	Yorubas	0.161461	0.002152	75.015	88678
Altaians	Samara_Eneolithic	Yorubas	0.164542	0.001703	96.625	301107
Altaians	Scythian_IA	Yorubas	0.163572	0.001729	94.619	352790
Altaians	Sintashta	Yorubas	0.158398	0.00154	102.835	394522
Altaians	Srubnaya	Yorubas	0.16043	0.00149	107.683	460255
Altaians	WHG	Yorubas	0.160649	0.001597	100.609	470516
Altaians	Yamnaya_Kalmykia	Yorubas	0.159791	0.001478	108.139	442256
Altaians	Yamnaya_Samara	Yorubas	0.162634	0.001514	107.453	458742
Altaians	MA1	Yorubas	0.164727	0.001734	95.012	319163
Bashkirs	Afanasievo	Yorubas	0.170758	0.001538	111.02	444868
Bashkirs	Anatolia_Neolithic	Yorubas	0.162158	0.001369	118.458	480478
Bashkirs	Andronovo	Yorubas	0.169514	0.001502	112.886	463218
Bashkirs	Bell_Beaker_LN	Yorubas	0.167396	0.001446	115.796	470004
Bashkirs	Central_LNBA	Yorubas	0.168455	0.001415	119.015	486953
Bashkirs	Central_MN	Yorubas	0.164107	0.001426	115.103	450407
Bashkirs	EHG	Yorubas	0.174961	0.00157	111.47	406731
Bashkirs	Hungary_BA	Yorubas	0.166828	0.001435	116.234	440232
Bashkirs	Hungary_EN	Yorubas	0.162896	0.001412	115.382	431638
Bashkirs	Iberia_Chalcolithic	Yorubas	0.164216	0.001432	114.658	383863
Bashkirs	Iberia_EN	Yorubas	0.162767	0.001439	113.099	401123
Bashkirs	Iberia_MN	Yorubas	0.164028	0.001432	114.524	376770
Bashkirs	Iceman	Yorubas	0.160663	0.001604	100.182	451993
Bashkirs	LBK_EN	Yorubas	0.163042	0.001383	117.924	482598
Bashkirs	Motala_HG	Yorubas	0.172394	0.001524	113.09	418324
Bashkirs	Northern_LNBA	Yorubas	0.167212	0.001449	115.374	441591
Bashkirs	Poltavka	Yorubas	0.170394	0.001466	116.194	435197
Bashkirs	Potapovka	Yorubas	0.168639	0.001687	99.97	224716
Bashkirs	Remedello	Yorubas	0.161979	0.001616	100.213	279167
Bashkirs	Russia_EBA	Yorubas	0.171087	0.002032	84.211	88756
Bashkirs	Samara_Eneolithic	Yorubas	0.171696	0.001624	105.727	301483
Bashkirs	Scythian_IA	Yorubas	0.169878	0.001649	102.997	353111
Bashkirs	Sintashta	Yorubas	0.166958	0.001488	112.226	395321
Bashkirs	Srubnaya	Yorubas	0.169336	0.001438	117.729	462203
Bashkirs	WHG	Yorubas	0.169806	0.001536	110.58	471825
Bashkirs	Yamnaya_Kalmykia	Yorubas	0.167896	0.001416	118.532	443247
Bashkirs	Yamnaya_Samara	Yorubas	0.170794	0.001457	117.242	460321
Bashkirs	MA1	Yorubas	0.169101	0.001671	101.216	319353
Buryats	Afanasievo	Yorubas	0.157617	0.001621	97.26	443341
Buryats	Anatolia_Neolithic	Yorubas	0.149116	0.001426	104.6	475585
Buryats	Andronovo	Yorubas	0.15617	0.001577	99.028	461474
Buryats	Bell_Beaker_LN	Yorubas	0.153645	0.001508	101.91	466769
Buryats	Central_LNBA	Yorubas	0.154748	0.001472	105.105	481697
Buryats	Central_MN	Yorubas	0.150775	0.001504	100.261	448491
Buryats	EHG	Yorubas	0.16185	0.001673	96.724	405710
Buryats	Hungary_BA	Yorubas	0.153235	0.001504	101.9	437992
Buryats	Hungary_EN	Yorubas	0.150459	0.001493	100.78	428548
Buryats	Iberia_Chalcolithic	Yorubas	0.1518	0.001499	101.273	381599
Buryats	Iberia_EN	Yorubas	0.149865	0.001515	98.905	399510
Buryats	Iberia_MN	Yorubas	0.151319	0.001501	100.783	375290
Buryats	Iceman	Yorubas	0.148026	0.001684	87.878	451069
Buryats	LBK_EN	Yorubas	0.149771	0.001459	102.678	478408
Buryats	Motala_HG	Yorubas	0.159037	0.001617	98.338	416455
Buryats	Northern_LNBA	Yorubas	0.153986	0.001526	100.896	439688
Buryats	Poltavka	Yorubas	0.157357	0.001551	101.477	433481
Buryats	Potapovka	Yorubas	0.154529	0.001731	89.279	224185
Buryats	Remedello	Yorubas	0.150062	0.001683	89.19	278395
Buryats	Russia_EBA	Yorubas	0.156491	0.002209	70.832	88604
Buryats	Samara_Eneolithic	Yorubas	0.158882	0.001731	91.808	300770
Buryats	Scythian_IA	Yorubas	0.159756	0.00176	90.763	352533
Buryats	Sintashta	Yorubas	0.153352	0.00157	97.649	393989
Buryats	Srubnaya	Yorubas	0.155631	0.001495	104.081	459017
Buryats	WHG	Yorubas	0.156733	0.001607	97.542	469617
Buryats	Yamnaya_Kalmykia	Yorubas	0.154612	0.001465	105.533	441454
Buryats	Yamnaya_Samara	Yorubas	0.157515	0.001514	104.04	457586
Buryats	MA1	Yorubas	0.160086	0.001786	89.632	319050
Chukchis	Afanasievo	Yorubas	0.163975	0.001598	102.624	443309
Chukchis	Anatolia_Neolithic	Yorubas	0.152873	0.001391	109.894	475266
Chukchis	Andronovo	Yorubas	0.162123	0.001558	104.03	461353
Chukchis	Bell_Beaker_LN	Yorubas	0.159541	0.001489	107.123	466620
Chukchis	Central_LNBA	Yorubas	0.160761	0.001435	112.06	481491
Chukchis	Central_MN	Yorubas	0.155064	0.001477	104.959	448424
Chukchis	EHG	Yorubas	0.172569	0.001686	102.353	405824
Chukchis	Hungary_BA	Yorubas	0.158615	0.001468	108.062	437965
Chukchis	Hungary_EN	Yorubas	0.154088	0.001463	105.294	428408
Chukchis	Iberia_Chalcolithic	Yorubas	0.156003	0.001463	106.66	381522
Chukchis	Iberia_EN	Yorubas	0.154058	0.001487	103.59	399416
Chukchis	Iberia_MN	Yorubas	0.155791	0.001484	105.005	375220
Chukchis	Iceman	Yorubas	0.152005	0.001644	92.47	451051
Chukchis	LBK_EN	Yorubas	0.153627	0.001425	107.782	478231
Chukchis	Motala_HG	Yorubas	0.166918	0.001577	105.823	416529
Chukchis	Northern_LNBA	Yorubas	0.159453	0.001514	105.351	439692
Chukchis	Poltavka	Yorubas	0.163878	0.001534	106.857	433470
Chukchis	Potapovka	Yorubas	0.161405	0.001781	90.603	224191
Chukchis	Remedello	Yorubas	0.153786	0.001677	91.718	278397
Chukchis	Russia_EBA	Yorubas	0.164124	0.002218	73.982	88587
Chukchis	Samara_Eneolithic	Yorubas	0.168164	0.001706	98.56	300767
Chukchis	Scythian_IA	Yorubas	0.16545	0.001715	96.494	352508
Chukchis	Sintashta	Yorubas	0.159251	0.001516	105.071	393980
Chukchis	Srubnaya	Yorubas	0.16151	0.001478	109.277	458882
Chukchis	WHG	Yorubas	0.162892	0.001568	103.888	469650
Chukchis	Yamnaya_Kalmykia	Yorubas	0.161531	0.001452	111.252	441391
Chukchis	Yamnaya_Samara	Yorubas	0.164878	0.001488	110.809	457545
Chukchis	MA1	Yorubas	0.169917	0.001826	93.036	319009
Chuvash	Afanasievo	Yorubas	0.176251	0.001574	112.006	444911
Chuvash	Anatolia_Neolithic	Yorubas	0.168259	0.001393	120.8	480653
Chuvash	Andronovo	Yorubas	0.175483	0.001499	117.066	463238
Chuvash	Bell_Beaker_LN	Yorubas	0.174017	0.001461	119.125	470133
Chuvash	Central_LNBA	Yorubas	0.174774	0.001429	122.308	487111
Chuvash	Central_MN	Yorubas	0.17051	0.001437	118.658	450460
Chuvash	EHG	Yorubas	0.180634	0.00159	113.631	406740
Chuvash	Hungary_BA	Yorubas	0.173895	0.001446	120.291	440354
Chuvash	Hungary_EN	Yorubas	0.169396	0.001441	117.568	431849
Chuvash	Iberia_Chalcolithic	Yorubas	0.171105	0.001455	117.607	383956
Chuvash	Iberia_EN	Yorubas	0.16923	0.001474	114.829	401185
Chuvash	Iberia_MN	Yorubas	0.170381	0.001455	117.091	376845
Chuvash	Iceman	Yorubas	0.166879	0.001619	103.09	452060
Chuvash	LBK_EN	Yorubas	0.169375	0.001402	120.844	482781
Chuvash	Motala_HG	Yorubas	0.179724	0.001553	115.7	418435
Chuvash	Northern_LNBA	Yorubas	0.173884	0.00146	119.101	441701
Chuvash	Poltavka	Yorubas	0.176542	0.001488	118.647	435191
Chuvash	Potapovka	Yorubas	0.174851	0.001698	102.978	224727
Chuvash	Remedello	Yorubas	0.168375	0.001625	103.595	279196
Chuvash	Russia_EBA	Yorubas	0.1763	0.002043	86.307	88754
Chuvash	Samara_Eneolithic	Yorubas	0.176979	0.001639	107.96	301466
Chuvash	Scythian_IA	Yorubas	0.173945	0.00167	104.133	353098
Chuvash	Sintashta	Yorubas	0.173119	0.001491	116.139	395328
Chuvash	Srubnaya	Yorubas	0.175599	0.001455	120.665	462270
Chuvash	WHG	Yorubas	0.178039	0.001543	115.406	471941
Chuvash	Yamnaya_Kalmykia	Yorubas	0.173693	0.001451	119.743	443252
Chuvash	Yamnaya_Samara	Yorubas	0.176619	0.001473	119.901	460361
Chuvash	MA1	Yorubas	0.172537	0.001692	101.959	319313
Dolgans	Afanasievo	Yorubas	0.160708	0.001628	98.732	442594
Dolgans	Anatolia_Neolithic	Yorubas	0.15148	0.001449	104.533	473363
Dolgans	Andronovo	Yorubas	0.159109	0.0016	99.428	460615
Dolgans	Bell_Beaker_LN	Yorubas	0.156562	0.001548	101.124	465270
Dolgans	Central_LNBA	Yorubas	0.157786	0.001484	106.297	479409
Dolgans	Central_MN	Yorubas	0.153781	0.001522	101.009	447671
Dolgans	EHG	Yorubas	0.166162	0.0017	97.737	405219
Dolgans	Hungary_BA	Yorubas	0.156224	0.001521	102.73	436995
Dolgans	Hungary_EN	Yorubas	0.152885	0.001522	100.472	427165
Dolgans	Iberia_Chalcolithic	Yorubas	0.154405	0.001518	101.7	380563
Dolgans	Iberia_EN	Yorubas	0.152798	0.001548	98.719	398747
Dolgans	Iberia_MN	Yorubas	0.154487	0.001521	101.59	374653
Dolgans	Iceman	Yorubas	0.149909	0.001688	88.827	450604
Dolgans	LBK_EN	Yorubas	0.152588	0.001482	102.955	476627
Dolgans	Motala_HG	Yorubas	0.162893	0.001628	100.027	415560
Dolgans	Northern_LNBA	Yorubas	0.156438	0.001529	102.334	438842
Dolgans	Poltavka	Yorubas	0.16039	0.001576	101.789	432666
Dolgans	Potapovka	Yorubas	0.15872	0.001761	90.134	223984
Dolgans	Remedello	Yorubas	0.152226	0.001714	88.826	278147
Dolgans	Russia_EBA	Yorubas	0.160546	0.002271	70.687	88488
Dolgans	Samara_Eneolithic	Yorubas	0.161925	0.001743	92.897	300395
Dolgans	Scythian_IA	Yorubas	0.162419	0.001756	92.481	352226
Dolgans	Sintashta	Yorubas	0.156159	0.001593	98.021	393319
Dolgans	Srubnaya	Yorubas	0.158777	0.001514	104.872	457529
Dolgans	WHG	Yorubas	0.16041	0.001623	98.806	468647
Dolgans	Yamnaya_Kalmykia	Yorubas	0.157663	0.001506	104.71	440519
Dolgans	Yamnaya_Samara	Yorubas	0.160708	0.001552	103.571	456265
Dolgans	MA1	Yorubas	0.162776	0.001829	89.015	318705
Estonians	Afanasievo	Yorubas	0.182253	0.001536	118.648	445271
Estonians	Anatolia_Neolithic	Yorubas	0.175514	0.001394	125.899	482369
Estonians	Andronovo	Yorubas	0.181999	0.001506	120.821	463730
Estonians	Bell_Beaker_LN	Yorubas	0.18136	0.001454	124.713	471086
Estonians	Central_LNBA	Yorubas	0.182108	0.001422	128.053	488866
Estonians	Central_MN	Yorubas	0.178751	0.001437	124.361	450997
Estonians	EHG	Yorubas	0.186103	0.001571	118.44	406977
Estonians	Hungary_BA	Yorubas	0.182027	0.001458	124.882	440953
Estonians	Hungary_EN	Yorubas	0.176909	0.001444	122.529	432765
Estonians	Iberia_Chalcolithic	Yorubas	0.178878	0.001451	123.258	384636
Estonians	Iberia_EN	Yorubas	0.176993	0.001481	119.512	401649
Estonians	Iberia_MN	Yorubas	0.178188	0.00147	121.189	377263
Estonians	Iceman	Yorubas	0.17451	0.001617	107.944	452292
Estonians	LBK_EN	Yorubas	0.177327	0.001402	126.52	484099
Estonians	Motala_HG	Yorubas	0.187907	0.00154	122.042	418879
Estonians	Northern_LNBA	Yorubas	0.181418	0.001466	123.746	442210
Estonians	Poltavka	Yorubas	0.182562	0.001471	124.076	435641
Estonians	Potapovka	Yorubas	0.181208	0.001699	106.66	224868
Estonians	Remedello	Yorubas	0.175745	0.001613	108.985	279404
Estonians	Russia_EBA	Yorubas	0.182768	0.002013	90.813	88801
Estonians	Samara_Eneolithic	Yorubas	0.182708	0.001614	113.175	301632
Estonians	Scythian_IA	Yorubas	0.178897	0.001659	107.846	353239
Estonians	Sintashta	Yorubas	0.179712	0.001495	120.248	395700
Estonians	Srubnaya	Yorubas	0.182425	0.001456	125.28	463205
Estonians	WHG	Yorubas	0.187762	0.001551	121.071	472501
Estonians	Yamnaya_Kalmykia	Yorubas	0.179842	0.001428	125.963	443758
Estonians	Yamnaya_Samara	Yorubas	0.182557	0.001468	124.361	461120
Estonians	MA1	Yorubas	0.175188	0.001653	105.977	319444
Evenkis	Afanasievo	Yorubas	0.157856	0.001591	99.229	442448
Evenkis	Anatolia_Neolithic	Yorubas	0.148431	0.001422	104.399	472793
Evenkis	Andronovo	Yorubas	0.155899	0.001564	99.703	460338
Evenkis	Bell_Beaker_LN	Yorubas	0.153469	0.001492	102.859	464797
Evenkis	Central_LNBA	Yorubas	0.154633	0.001457	106.133	478792
Evenkis	Central_MN	Yorubas	0.150228	0.001486	101.091	447278
Evenkis	EHG	Yorubas	0.163208	0.001682	97.029	405122
Evenkis	Hungary_BA	Yorubas	0.1526	0.001474	103.537	436634
Evenkis	Hungary_EN	Yorubas	0.149974	0.001488	100.791	426679
Evenkis	Iberia_Chalcolithic	Yorubas	0.151529	0.001514	100.081	380225
Evenkis	Iberia_EN	Yorubas	0.149768	0.001513	99.015	398532
Evenkis	Iberia_MN	Yorubas	0.151429	0.001506	100.558	374374
Evenkis	Iceman	Yorubas	0.147019	0.001688	87.121	450488
Evenkis	LBK_EN	Yorubas	0.149101	0.00145	102.806	476022
Evenkis	Motala_HG	Yorubas	0.159441	0.001608	99.125	415299
Evenkis	Northern_LNBA	Yorubas	0.153386	0.001503	102.027	438461
Evenkis	Poltavka	Yorubas	0.157089	0.001544	101.731	432443
Evenkis	Potapovka	Yorubas	0.155128	0.001765	87.872	223915
Evenkis	Remedello	Yorubas	0.149104	0.001686	88.462	277984
Evenkis	Russia_EBA	Yorubas	0.157196	0.002249	69.89	88468
Evenkis	Samara_Eneolithic	Yorubas	0.159867	0.001728	92.519	300350
Evenkis	Scythian_IA	Yorubas	0.160637	0.001765	91.035	352135
Evenkis	Sintashta	Yorubas	0.153029	0.001565	97.813	393170
Evenkis	Srubnaya	Yorubas	0.155322	0.001491	104.163	457130
Evenkis	WHG	Yorubas	0.156989	0.001582	99.209	468298
Evenkis	Yamnaya_Kalmykia	Yorubas	0.154616	0.001479	104.508	440356
Evenkis	Yamnaya_Samara	Yorubas	0.157566	0.001488	105.868	455934
Evenkis	MA1	Yorubas	0.160872	0.001802	89.263	318684
Evens	Afanasievo	Yorubas	0.15696	0.001653	94.971	440772
Evens	Anatolia_Neolithic	Yorubas	0.146911	0.001466	100.197	468456
Evens	Andronovo	Yorubas	0.154462	0.001619	95.418	458430
Evens	Bell_Beaker_LN	Yorubas	0.152202	0.001561	97.509	461645
Evens	Central_LNBA	Yorubas	0.15327	0.001499	102.253	474242
Evens	Central_MN	Yorubas	0.148644	0.001549	95.973	445444
Evens	EHG	Yorubas	0.16257	0.001728	94.073	404018
Evens	Hungary_BA	Yorubas	0.150919	0.001532	98.493	434425
Evens	Hungary_EN	Yorubas	0.148504	0.001552	95.667	423748
Evens	Iberia_Chalcolithic	Yorubas	0.150164	0.001566	95.918	378077
Evens	Iberia_EN	Yorubas	0.147775	0.001589	93.022	396827
Evens	Iberia_MN	Yorubas	0.149526	0.001583	94.483	372795
Evens	Iceman	Yorubas	0.14551	0.001746	83.345	449543
Evens	LBK_EN	Yorubas	0.147811	0.001502	98.427	472273
Evens	Motala_HG	Yorubas	0.158574	0.001689	93.903	413406
Evens	Northern_LNBA	Yorubas	0.151986	0.001557	97.643	436463
Evens	Poltavka	Yorubas	0.156221	0.001586	98.489	430524
Evens	Potapovka	Yorubas	0.154689	0.001836	84.231	223349
Evens	Remedello	Yorubas	0.147454	0.001749	84.31	277263
Evens	Russia_EBA	Yorubas	0.155312	0.002293	67.732	88278
Evens	Samara_Eneolithic	Yorubas	0.158513	0.001768	89.656	299538
Evens	Scythian_IA	Yorubas	0.159206	0.001838	86.641	351488
Evens	Sintashta	Yorubas	0.151845	0.001613	94.124	391750
Evens	Srubnaya	Yorubas	0.153966	0.001535	100.316	454099
Evens	WHG	Yorubas	0.155688	0.001657	93.96	466023
Evens	Yamnaya_Kalmykia	Yorubas	0.153468	0.001536	99.911	438414
Evens	Yamnaya_Samara	Yorubas	0.156666	0.001541	101.648	453127
Evens	MA1	Yorubas	0.161354	0.001896	85.122	318165
Finns	Afanasievo	Yorubas	0.180399	0.001554	116.105	444995
Finns	Anatolia_Neolithic	Yorubas	0.174134	0.001403	124.084	481150
Finns	Andronovo	Yorubas	0.180584	0.001506	119.925	463422
Finns	Bell_Beaker_LN	Yorubas	0.179674	0.001472	122.033	470453
Finns	Central_LNBA	Yorubas	0.180606	0.001437	125.652	487675
Finns	Central_MN	Yorubas	0.177495	0.001451	122.33	450658
Finns	EHG	Yorubas	0.184399	0.001604	114.954	406813
Finns	Hungary_BA	Yorubas	0.18004	0.001474	122.15	440534
Finns	Hungary_EN	Yorubas	0.175766	0.001457	120.626	432121
Finns	Iberia_Chalcolithic	Yorubas	0.177643	0.001454	122.216	384180
Finns	Iberia_EN	Yorubas	0.175724	0.001497	117.355	401339
Finns	Iberia_MN	Yorubas	0.176555	0.001475	119.663	376981
Finns	Iceman	Yorubas	0.173122	0.001649	104.959	452141
Finns	LBK_EN	Yorubas	0.175866	0.001421	123.77	483220
Finns	Motala_HG	Yorubas	0.18636	0.00157	118.669	418614
Finns	Northern_LNBA	Yorubas	0.179702	0.001473	121.962	441853
Finns	Poltavka	Yorubas	0.180995	0.001486	121.818	435318
Finns	Potapovka	Yorubas	0.179663	0.001703	105.488	224767
Finns	Remedello	Yorubas	0.174297	0.001634	106.691	279241
Finns	Russia_EBA	Yorubas	0.181333	0.002088	86.865	88770
Finns	Samara_Eneolithic	Yorubas	0.181237	0.001659	109.251	301516
Finns	Scythian_IA	Yorubas	0.177781	0.001677	106.023	353109
Finns	Sintashta	Yorubas	0.178351	0.001509	118.168	395476
Finns	Srubnaya	Yorubas	0.181063	0.001461	123.922	462569
Finns	WHG	Yorubas	0.186011	0.001568	118.618	472179
Finns	Yamnaya_Kalmykia	Yorubas	0.178432	0.001452	122.924	443430
Finns	Yamnaya_Samara	Yorubas	0.18112	0.001479	122.43	460572
Finns	MA1	Yorubas	0.174477	0.001704	102.421	319323
French	Afanasievo	Yorubas	0.178197	0.001522	117.059	445164
French	Anatolia_Neolithic	Yorubas	0.177771	0.001395	127.459	482095
French	Andronovo	Yorubas	0.1793	0.001489	120.399	463628
French	Bell_Beaker_LN	Yorubas	0.179472	0.001443	124.337	470924
French	Central_LNBA	Yorubas	0.179727	0.001416	126.946	488505
French	Central_MN	Yorubas	0.180047	0.001459	123.388	450936
French	EHG	Yorubas	0.179156	0.001564	114.53	406885
French	Hungary_BA	Yorubas	0.180126	0.001449	124.275	440853
French	Hungary_EN	Yorubas	0.178578	0.001437	124.281	432657
French	Iberia_Chalcolithic	Yorubas	0.180261	0.001459	123.534	384563
French	Iberia_EN	Yorubas	0.17946	0.001472	121.917	401600
French	Iberia_MN	Yorubas	0.179993	0.001481	121.568	377213
French	Iceman	Yorubas	0.176171	0.001582	111.356	452268
French	LBK_EN	Yorubas	0.179424	0.001412	127.102	483917
French	Motala_HG	Yorubas	0.181562	0.001507	120.461	418767
French	Northern_LNBA	Yorubas	0.179227	0.001464	122.404	442106
French	Poltavka	Yorubas	0.1785	0.001459	122.312	435524
French	Potapovka	Yorubas	0.178362	0.001651	108.019	224836
French	Remedello	Yorubas	0.177483	0.001628	108.995	279383
French	Russia_EBA	Yorubas	0.179039	0.002028	88.304	88795
French	Samara_Eneolithic	Yorubas	0.177224	0.001576	112.431	301591
French	Scythian_IA	Yorubas	0.175877	0.001649	106.653	353184
French	Sintashta	Yorubas	0.177276	0.001489	119.091	395646
French	Srubnaya	Yorubas	0.179694	0.001444	124.449	463006
French	WHG	Yorubas	0.182203	0.001512	120.511	472411
French	Yamnaya_Kalmykia	Yorubas	0.17613	0.001411	124.806	443634
French	Yamnaya_Samara	Yorubas	0.178639	0.001457	122.614	460931
French	MA1	Yorubas	0.170012	0.001654	102.764	319398
Han	Afanasievo	Yorubas	0.150558	0.001571	95.818	442446
Han	Anatolia_Neolithic	Yorubas	0.143625	0.001409	101.909	473554
Han	Andronovo	Yorubas	0.149553	0.001549	96.559	460449
Han	Bell_Beaker_LN	Yorubas	0.147276	0.001482	99.355	465135
Han	Central_LNBA	Yorubas	0.148233	0.001437	103.132	479296
Han	Central_MN	Yorubas	0.145102	0.00149	97.411	447611
Han	EHG	Yorubas	0.154735	0.001652	93.683	405098
Han	Hungary_BA	Yorubas	0.147229	0.001458	101.013	436885
Han	Hungary_EN	Yorubas	0.144789	0.001477	98.028	427193
Han	Iberia_Chalcolithic	Yorubas	0.146059	0.001483	98.473	380624
Han	Iberia_EN	Yorubas	0.144568	0.001513	95.579	398749
Han	Iberia_MN	Yorubas	0.146508	0.001492	98.18	374548
Han	Iceman	Yorubas	0.142375	0.001651	86.231	450616
Han	LBK_EN	Yorubas	0.144166	0.001445	99.736	476621
Han	Motala_HG	Yorubas	0.152389	0.001607	94.851	415508
Han	Northern_LNBA	Yorubas	0.147088	0.001499	98.115	438648
Han	Poltavka	Yorubas	0.150407	0.001512	99.478	432577
Han	Potapovka	Yorubas	0.148255	0.001712	86.604	223895
Han	Remedello	Yorubas	0.144373	0.00167	86.434	278072
Han	Russia_EBA	Yorubas	0.150976	0.002203	68.53	88511
Han	Samara_Eneolithic	Yorubas	0.151873	0.001741	87.244	300365
Han	Scythian_IA	Yorubas	0.154153	0.001718	89.741	352201
Han	Sintashta	Yorubas	0.146641	0.001535	95.547	393251
Han	Srubnaya	Yorubas	0.148897	0.001455	102.348	457379
Han	WHG	Yorubas	0.150818	0.001578	95.598	468634
Han	Yamnaya_Kalmykia	Yorubas	0.147736	0.001458	101.341	440472
Han	Yamnaya_Samara	Yorubas	0.150528	0.001488	101.184	456154
Han	MA1	Yorubas	0.153079	0.001819	84.135	318779
Khanty	Afanasievo	Yorubas	0.17173	0.001631	105.307	443294
Khanty	Anatolia_Neolithic	Yorubas	0.158375	0.001425	111.168	474931
Khanty	Andronovo	Yorubas	0.169195	0.001585	106.777	461401
Khanty	Bell_Beaker_LN	Yorubas	0.16621	0.001517	109.543	466627
Khanty	Central_LNBA	Yorubas	0.168227	0.001481	113.589	481547
Khanty	Central_MN	Yorubas	0.160986	0.001493	107.82	448383
Khanty	EHG	Yorubas	0.180004	0.001675	107.487	405875
Khanty	Hungary_BA	Yorubas	0.164876	0.001499	110.026	437897
Khanty	Hungary_EN	Yorubas	0.15992	0.001477	108.278	428168
Khanty	Iberia_Chalcolithic	Yorubas	0.161752	0.001498	107.968	381365
Khanty	Iberia_EN	Yorubas	0.160122	0.001503	106.563	399320
Khanty	Iberia_MN	Yorubas	0.160828	0.001503	106.983	375119
Khanty	Iceman	Yorubas	0.157946	0.001673	94.418	451030
Khanty	LBK_EN	Yorubas	0.159582	0.001444	110.484	478057
Khanty	Motala_HG	Yorubas	0.174458	0.001613	108.185	416591
Khanty	Northern_LNBA	Yorubas	0.166427	0.001535	108.444	439616
Khanty	Poltavka	Yorubas	0.171835	0.001538	111.703	433506
Khanty	Potapovka	Yorubas	0.16949	0.001775	95.475	224198
Khanty	Remedello	Yorubas	0.15932	0.001678	94.923	278389
Khanty	Russia_EBA	Yorubas	0.171664	0.002142	80.153	88599
Khanty	Samara_Eneolithic	Yorubas	0.176174	0.001731	101.765	300852
Khanty	Scythian_IA	Yorubas	0.170793	0.001774	96.302	352510
Khanty	Sintashta	Yorubas	0.16663	0.001556	107.071	394003
Khanty	Srubnaya	Yorubas	0.169263	0.001513	111.849	458964
Khanty	WHG	Yorubas	0.170171	0.00161	105.678	469670
Khanty	Yamnaya_Kalmykia	Yorubas	0.169519	0.001486	114.112	441478
Khanty	Yamnaya_Samara	Yorubas	0.172114	0.001516	113.512	457562
Khanty	MA1	Yorubas	0.174194	0.001858	93.766	318937
Hungarians	Afanasievo	Yorubas	0.178939	0.001535	116.536	445028
Hungarians	Anatolia_Neolithic	Yorubas	0.176986	0.001409	125.63	481535
Hungarians	Andronovo	Yorubas	0.179435	0.001519	118.129	463451
Hungarians	Bell_Beaker_LN	Yorubas	0.179291	0.001464	122.499	470568
Hungarians	Central_LNBA	Yorubas	0.179806	0.001432	125.555	487870
Hungarians	Central_MN	Yorubas	0.179151	0.001476	121.401	450780
Hungarians	EHG	Yorubas	0.180863	0.001573	114.992	406809
Hungarians	Hungary_BA	Yorubas	0.18012	0.001455	123.835	440635
Hungarians	Hungary_EN	Yorubas	0.17799	0.00145	122.751	432330
Hungarians	Iberia_Chalcolithic	Yorubas	0.178756	0.00147	121.618	384330
Hungarians	Iberia_EN	Yorubas	0.178046	0.001495	119.056	401465
Hungarians	Iberia_MN	Yorubas	0.178009	0.001484	119.987	377080
Hungarians	Iceman	Yorubas	0.17506	0.001621	107.999	452209
Hungarians	LBK_EN	Yorubas	0.178654	0.001424	125.467	483483
Hungarians	Motala_HG	Yorubas	0.182701	0.001543	118.417	418597
Hungarians	Northern_LNBA	Yorubas	0.179221	0.001494	119.958	441900
Hungarians	Poltavka	Yorubas	0.179036	0.001492	119.997	435364
Hungarians	Potapovka	Yorubas	0.178012	0.001705	104.42	224793
Hungarians	Remedello	Yorubas	0.176472	0.001637	107.796	279299
Hungarians	Russia_EBA	Yorubas	0.179493	0.002083	86.184	88772
Hungarians	Samara_Eneolithic	Yorubas	0.178278	0.001617	110.268	301509
Hungarians	Scythian_IA	Yorubas	0.176613	0.001669	105.824	353140
Hungarians	Sintashta	Yorubas	0.177638	0.001515	117.279	395514
Hungarians	Srubnaya	Yorubas	0.180095	0.001476	121.984	462705
Hungarians	WHG	Yorubas	0.182489	0.001543	118.283	472162
Hungarians	Yamnaya_Kalmykia	Yorubas	0.176564	0.001446	122.091	443462
Hungarians	Yamnaya_Samara	Yorubas	0.179306	0.001477	121.403	460628
Hungarians	MA1	Yorubas	0.171396	0.001711	100.191	319324
Ingrian Finns	Afanasievo	Yorubas	0.176019	0.001624	108.384	270342
Ingrian Finns	Anatolia_Neolithic	Yorubas	0.170784	0.001395	122.409	287645
Ingrian Finns	Andronovo	Yorubas	0.176318	0.001559	113.107	279873
Ingrian Finns	Bell_Beaker_LN	Yorubas	0.176399	0.001489	118.491	282959
Ingrian Finns	Central_LNBA	Yorubas	0.176696	0.001436	123.082	290569
Ingrian Finns	Central_MN	Yorubas	0.17343	0.001504	115.351	273429
Ingrian Finns	EHG	Yorubas	0.180701	0.001674	107.945	248930
Ingrian Finns	Hungary_BA	Yorubas	0.17666	0.001486	118.861	267952
Ingrian Finns	Hungary_EN	Yorubas	0.171652	0.001455	117.991	263847
Ingrian Finns	Iberia_Chalcolithic	Yorubas	0.174284	0.001453	119.946	237519
Ingrian Finns	Iberia_EN	Yorubas	0.172372	0.001544	111.649	247281
Ingrian Finns	Iberia_MN	Yorubas	0.173463	0.001551	111.822	233633
Ingrian Finns	Iceman	Yorubas	0.169935	0.001708	99.479	274464
Ingrian Finns	LBK_EN	Yorubas	0.172623	0.001423	121.349	288912
Ingrian Finns	Motala_HG	Yorubas	0.182399	0.00158	115.446	255556
Ingrian Finns	Northern_LNBA	Yorubas	0.176058	0.00149	118.135	269341
Ingrian Finns	Poltavka	Yorubas	0.177049	0.001552	114.095	265359
Ingrian Finns	Potapovka	Yorubas	0.175179	0.001855	94.437	139163
Ingrian Finns	Remedello	Yorubas	0.170781	0.001721	99.219	168830
Ingrian Finns	Russia_EBA	Yorubas	0.17937	0.002469	72.657	53901
Ingrian Finns	Samara_Eneolithic	Yorubas	0.178499	0.001752	101.89	185647
Ingrian Finns	Scythian_IA	Yorubas	0.173598	0.001679	103.378	217344
Ingrian Finns	Sintashta	Yorubas	0.175104	0.001535	114.067	242679
Ingrian Finns	Srubnaya	Yorubas	0.177511	0.001454	122.053	279202
Ingrian Finns	WHG	Yorubas	0.181395	0.001557	116.528	284383
Ingrian Finns	Yamnaya_Kalmykia	Yorubas	0.17531	0.001487	117.906	269498
Ingrian Finns	Yamnaya_Samara	Yorubas	0.177722	0.001493	119.056	278287
Ingrian Finns	MA1	Yorubas	0.172403	0.001773	97.23	194920
Italians	Afanasievo	Yorubas	0.172555	0.001501	114.989	444279
Italians	Anatolia_Neolithic	Yorubas	0.177243	0.001378	128.584	479710
Italians	Andronovo	Yorubas	0.173828	0.001474	117.892	462618
Italians	Bell_Beaker_LN	Yorubas	0.174683	0.001418	123.18	469067
Italians	Central_LNBA	Yorubas	0.174562	0.001401	124.623	485238
Italians	Central_MN	Yorubas	0.177591	0.001439	123.435	450205
Italians	EHG	Yorubas	0.171478	0.001542	111.196	406173
Italians	Hungary_BA	Yorubas	0.17567	0.001425	123.244	439698
Italians	Hungary_EN	Yorubas	0.17679	0.00141	125.405	431294
Italians	Iberia_Chalcolithic	Yorubas	0.176668	0.001452	121.697	383513
Italians	Iberia_EN	Yorubas	0.177198	0.001455	121.777	400955
Italians	Iberia_MN	Yorubas	0.176146	0.00145	121.517	376534
Italians	Iceman	Yorubas	0.174078	0.001553	112.059	451919
Italians	LBK_EN	Yorubas	0.177977	0.001397	127.442	482124
Italians	Motala_HG	Yorubas	0.172584	0.001506	114.627	417515
Italians	Northern_LNBA	Yorubas	0.173979	0.001466	118.681	441041
Italians	Poltavka	Yorubas	0.172858	0.001442	119.862	434501
Italians	Potapovka	Yorubas	0.172605	0.00169	102.113	224577
Italians	Remedello	Yorubas	0.175082	0.001608	108.865	279063
Italians	Russia_EBA	Yorubas	0.173972	0.002033	85.593	88681
Italians	Samara_Eneolithic	Yorubas	0.169996	0.001573	108.078	301106
Italians	Scythian_IA	Yorubas	0.171335	0.001609	106.514	352830
Italians	Sintashta	Yorubas	0.171937	0.001497	114.864	394950
Italians	Srubnaya	Yorubas	0.174544	0.001429	122.138	461188
Italians	WHG	Yorubas	0.17243	0.001487	115.974	471002
Italians	Yamnaya_Kalmykia	Yorubas	0.170375	0.00141	120.857	442559
Italians	Yamnaya_Samara	Yorubas	0.172928	0.00144	120.128	459238
Italians	MA1	Yorubas	0.163871	0.001657	98.882	319005
Karelian	Afanasievo	Yorubas	0.18078	0.001565	115.494	444782
Karelian	Anatolia_Neolithic	Yorubas	0.173579	0.001416	122.62	480402
Karelian	Andronovo	Yorubas	0.180435	0.001529	118.022	463175
Karelian	Bell_Beaker_LN	Yorubas	0.179584	0.0015	119.703	470033
Karelian	Central_LNBA	Yorubas	0.180464	0.001447	124.724	486918
Karelian	Central_MN	Yorubas	0.176638	0.001467	120.378	450436
Karelian	EHG	Yorubas	0.1853	0.001605	115.477	406678
Karelian	Hungary_BA	Yorubas	0.180117	0.001489	120.963	440304
Karelian	Hungary_EN	Yorubas	0.175089	0.001476	118.654	431712
Karelian	Iberia_Chalcolithic	Yorubas	0.177218	0.001485	119.332	383929
Karelian	Iberia_EN	Yorubas	0.175554	0.00151	116.27	401135
Karelian	Iberia_MN	Yorubas	0.176516	0.001487	118.743	376803
Karelian	Iceman	Yorubas	0.17292	0.001661	104.1	452002
Karelian	LBK_EN	Yorubas	0.175275	0.00143	122.586	482649
Karelian	Motala_HG	Yorubas	0.186532	0.001581	118.013	418417
Karelian	Northern_LNBA	Yorubas	0.179656	0.001482	121.236	441642
Karelian	Poltavka	Yorubas	0.181125	0.001503	120.496	435105
Karelian	Potapovka	Yorubas	0.178955	0.00172	104.073	224737
Karelian	Remedello	Yorubas	0.174148	0.001654	105.289	279180
Karelian	Russia_EBA	Yorubas	0.181725	0.002054	88.474	88755
Karelian	Samara_Eneolithic	Yorubas	0.181917	0.001653	110.068	301425
Karelian	Scythian_IA	Yorubas	0.178259	0.001698	105.009	353056
Karelian	Sintashta	Yorubas	0.177874	0.001523	116.825	395312
Karelian	Srubnaya	Yorubas	0.180648	0.00147	122.861	462181
Karelian	WHG	Yorubas	0.185864	0.001586	117.216	471994
Karelian	Yamnaya_Kalmykia	Yorubas	0.178126	0.00146	121.997	443202
Karelian	Yamnaya_Samara	Yorubas	0.180955	0.001506	120.154	460220
Karelian	MA1	Yorubas	0.174593	0.001706	102.355	319281
Kets	Afanasievo	Yorubas	0.168277	0.001697	99.16	440471
Kets	Anatolia_Neolithic	Yorubas	0.154523	0.001464	105.558	466992
Kets	Andronovo	Yorubas	0.165179	0.001652	100.005	457967
Kets	Bell_Beaker_LN	Yorubas	0.16215	0.00157	103.276	460891
Kets	Central_LNBA	Yorubas	0.163956	0.00153	107.181	473045
Kets	Central_MN	Yorubas	0.157205	0.001538	102.202	444962
Kets	EHG	Yorubas	0.177348	0.001841	96.332	403851
Kets	Hungary_BA	Yorubas	0.160632	0.001564	102.716	433957
Kets	Hungary_EN	Yorubas	0.155697	0.00153	101.778	422938
Kets	Iberia_Chalcolithic	Yorubas	0.157765	0.001557	101.354	377537
Kets	Iberia_EN	Yorubas	0.155881	0.00161	96.812	396428
Kets	Iberia_MN	Yorubas	0.157938	0.001533	103.023	372449
Kets	Iceman	Yorubas	0.152665	0.001763	86.594	449231
Kets	LBK_EN	Yorubas	0.155089	0.001477	105.036	471181
Kets	Motala_HG	Yorubas	0.170582	0.001681	101.491	413073
Kets	Northern_LNBA	Yorubas	0.162193	0.001571	103.227	436044
Kets	Poltavka	Yorubas	0.168006	0.001626	103.315	430291
Kets	Potapovka	Yorubas	0.165775	0.001858	89.229	223255
Kets	Remedello	Yorubas	0.154309	0.001765	87.435	277070
Kets	Russia_EBA	Yorubas	0.167389	0.002312	72.398	88278
Kets	Samara_Eneolithic	Yorubas	0.172687	0.001828	94.48	299421
Kets	Scythian_IA	Yorubas	0.169003	0.001884	89.704	351277
Kets	Sintashta	Yorubas	0.162234	0.001628	99.641	391465
Kets	Srubnaya	Yorubas	0.165025	0.001555	106.1	453446
Kets	WHG	Yorubas	0.165253	0.00168	98.36	465535
Kets	Yamnaya_Kalmykia	Yorubas	0.165769	0.001545	107.268	438099
Kets	Yamnaya_Samara	Yorubas	0.16833	0.001566	107.503	452549
Kets	MA1	Yorubas	0.172735	0.001907	90.584	317924
Khakases	Afanasievo	Yorubas	0.166322	0.001543	107.775	444422
Khakases	Anatolia_Neolithic	Yorubas	0.155948	0.001366	114.124	478615
Khakases	Andronovo	Yorubas	0.164701	0.001508	109.241	462651
Khakases	Bell_Beaker_LN	Yorubas	0.162082	0.001456	111.318	468949
Khakases	Central_LNBA	Yorubas	0.163392	0.00142	115.088	485148
Khakases	Central_MN	Yorubas	0.158296	0.001432	110.53	449741
Khakases	EHG	Yorubas	0.172001	0.001604	107.216	406424
Khakases	Hungary_BA	Yorubas	0.161462	0.001436	112.401	439496
Khakases	Hungary_EN	Yorubas	0.15721	0.001418	110.898	430512
Khakases	Iberia_Chalcolithic	Yorubas	0.158834	0.001446	109.832	383049
Khakases	Iberia_EN	Yorubas	0.15715	0.001459	107.744	400527
Khakases	Iberia_MN	Yorubas	0.158452	0.001453	109.082	376269
Khakases	Iceman	Yorubas	0.154993	0.001595	97.164	451649
Khakases	LBK_EN	Yorubas	0.157009	0.001397	112.371	481089
Khakases	Motala_HG	Yorubas	0.168088	0.001541	109.058	417732
Khakases	Northern_LNBA	Yorubas	0.161797	0.001453	111.373	440968
Khakases	Poltavka	Yorubas	0.166032	0.00148	112.194	434633
Khakases	Potapovka	Yorubas	0.163658	0.001689	96.884	224581
Khakases	Remedello	Yorubas	0.157124	0.001621	96.957	278940
Khakases	Russia_EBA	Yorubas	0.166309	0.002054	80.957	88722
Khakases	Samara_Eneolithic	Yorubas	0.168512	0.001636	103.031	301258
Khakases	Scythian_IA	Yorubas	0.166357	0.001656	100.471	352928
Khakases	Sintashta	Yorubas	0.16192	0.001478	109.572	394918
Khakases	Srubnaya	Yorubas	0.164357	0.001441	114.068	461173
Khakases	WHG	Yorubas	0.164762	0.001555	105.939	471150
Khakases	Yamnaya_Kalmykia	Yorubas	0.163328	0.001409	115.945	442651
Khakases	Yamnaya_Samara	Yorubas	0.166234	0.001453	114.371	459426
Khakases	MA1	Yorubas	0.167307	0.001705	98.14	319248
Komis	Afanasievo	Yorubas	0.1782	0.001516	117.571	444853
Komis	Anatolia_Neolithic	Yorubas	0.169661	0.001361	124.636	480528
Komis	Andronovo	Yorubas	0.177482	0.001482	119.745	463220
Komis	Bell_Beaker_LN	Yorubas	0.175925	0.001444	121.835	470089
Komis	Central_LNBA	Yorubas	0.176918	0.001397	126.608	487019
Komis	Central_MN	Yorubas	0.172466	0.001419	121.507	450443
Komis	EHG	Yorubas	0.182934	0.001587	115.246	406739
Komis	Hungary_BA	Yorubas	0.175671	0.001431	122.792	440282
Komis	Hungary_EN	Yorubas	0.170684	0.001416	120.57	431673
Komis	Iberia_Chalcolithic	Yorubas	0.172842	0.001447	119.408	383885
Komis	Iberia_EN	Yorubas	0.171122	0.001463	117.005	401206
Komis	Iberia_MN	Yorubas	0.172007	0.001473	116.741	376799
Komis	Iceman	Yorubas	0.16842	0.001602	105.125	452047
Komis	LBK_EN	Yorubas	0.170999	0.001385	123.493	482655
Komis	Motala_HG	Yorubas	0.18231	0.001529	119.263	418418
Komis	Northern_LNBA	Yorubas	0.175656	0.001455	120.695	441659
Komis	Poltavka	Yorubas	0.178353	0.001452	122.836	435180
Komis	Potapovka	Yorubas	0.176914	0.001673	105.777	224753
Komis	Remedello	Yorubas	0.170294	0.001583	107.559	279205
Komis	Russia_EBA	Yorubas	0.179473	0.002033	88.295	88765
Komis	Samara_Eneolithic	Yorubas	0.1796	0.001619	110.94	301466
Komis	Scythian_IA	Yorubas	0.176431	0.001663	106.119	353069
Komis	Sintashta	Yorubas	0.17537	0.001477	118.749	395348
Komis	Srubnaya	Yorubas	0.17783	0.001428	124.519	462273
Komis	WHG	Yorubas	0.180079	0.001534	117.413	471917
Komis	Yamnaya_Kalmykia	Yorubas	0.175712	0.001403	125.241	443266
Komis	Yamnaya_Samara	Yorubas	0.178497	0.001451	123.056	460288
Komis	MA1	Yorubas	0.174044	0.001675	103.876	319327
Koryaks	Afanasievo	Yorubas	0.163033	0.001611	101.174	442922
Koryaks	Anatolia_Neolithic	Yorubas	0.152428	0.001434	106.275	473818
Koryaks	Andronovo	Yorubas	0.161549	0.001596	101.203	460897
Koryaks	Bell_Beaker_LN	Yorubas	0.158653	0.001547	102.556	465663
Koryaks	Central_LNBA	Yorubas	0.160285	0.001476	108.612	480040
Koryaks	Central_MN	Yorubas	0.15461	0.001511	102.343	447868
Koryaks	EHG	Yorubas	0.171581	0.00177	96.937	405499
Koryaks	Hungary_BA	Yorubas	0.157855	0.001517	104.078	437284
Koryaks	Hungary_EN	Yorubas	0.153778	0.00149	103.186	427474
Koryaks	Iberia_Chalcolithic	Yorubas	0.155601	0.001492	104.256	380854
Koryaks	Iberia_EN	Yorubas	0.15339	0.001532	100.145	398858
Koryaks	Iberia_MN	Yorubas	0.155336	0.001517	102.412	374748
Koryaks	Iceman	Yorubas	0.151492	0.001707	88.755	450792
Koryaks	LBK_EN	Yorubas	0.153031	0.001463	104.573	477073
Koryaks	Motala_HG	Yorubas	0.166006	0.00166	100.031	415892
Koryaks	Northern_LNBA	Yorubas	0.158557	0.001533	103.416	439074
Koryaks	Poltavka	Yorubas	0.163643	0.00157	104.211	432960
Koryaks	Potapovka	Yorubas	0.16114	0.001828	88.137	224070
Koryaks	Remedello	Yorubas	0.153043	0.001709	89.527	278179
Koryaks	Russia_EBA	Yorubas	0.162557	0.002293	70.895	88549
Koryaks	Samara_Eneolithic	Yorubas	0.166231	0.001768	94.027	300600
Koryaks	Scythian_IA	Yorubas	0.163586	0.00177	92.446	352291
Koryaks	Sintashta	Yorubas	0.158566	0.001568	101.14	393554
Koryaks	Srubnaya	Yorubas	0.160702	0.001539	104.429	458043
Koryaks	WHG	Yorubas	0.162131	0.001644	98.62	468953
Koryaks	Yamnaya_Kalmykia	Yorubas	0.160982	0.001499	107.408	440872
Koryaks	Yamnaya_Samara	Yorubas	0.16398	0.001543	106.249	456655
Koryaks	MA1	Yorubas	0.168429	0.001873	89.941	318852
Latvians	Afanasievo	Yorubas	0.183496	0.001629	112.622	443693
Latvians	Anatolia_Neolithic	Yorubas	0.17601	0.001465	120.169	476554
Latvians	Andronovo	Yorubas	0.182814	0.001595	114.642	461897
Latvians	Bell_Beaker_LN	Yorubas	0.182163	0.001515	120.221	467641
Latvians	Central_LNBA	Yorubas	0.182924	0.001501	121.882	482903
Latvians	Central_MN	Yorubas	0.17942	0.001512	118.687	449217
Latvians	EHG	Yorubas	0.187312	0.001698	110.289	405875
Latvians	Hungary_BA	Yorubas	0.182752	0.001551	117.837	438745
Latvians	Hungary_EN	Yorubas	0.177534	0.001521	116.722	429374
Latvians	Iberia_Chalcolithic	Yorubas	0.179591	0.001518	118.277	382295
Latvians	Iberia_EN	Yorubas	0.177872	0.001565	113.692	400014
Latvians	Iberia_MN	Yorubas	0.179291	0.00153	117.148	375768
Latvians	Iceman	Yorubas	0.174853	0.001725	101.378	451341
Latvians	LBK_EN	Yorubas	0.177684	0.001454	122.164	479536
Latvians	Motala_HG	Yorubas	0.189623	0.001623	116.859	417024
Latvians	Northern_LNBA	Yorubas	0.18171	0.001554	116.922	440215
Latvians	Poltavka	Yorubas	0.183086	0.001568	116.773	433800
Latvians	Potapovka	Yorubas	0.181921	0.001769	102.85	224320
Latvians	Remedello	Yorubas	0.176058	0.001733	101.596	278709
Latvians	Russia_EBA	Yorubas	0.183499	0.002119	86.579	88617
Latvians	Samara_Eneolithic	Yorubas	0.183785	0.001725	106.527	300903
Latvians	Scythian_IA	Yorubas	0.178952	0.001767	101.293	352544
Latvians	Sintashta	Yorubas	0.180465	0.001584	113.924	394343
Latvians	Srubnaya	Yorubas	0.182988	0.001522	120.253	459779
Latvians	WHG	Yorubas	0.189026	0.00164	115.248	470459
Latvians	Yamnaya_Kalmykia	Yorubas	0.180065	0.001514	118.967	441755
Latvians	Yamnaya_Samara	Yorubas	0.183246	0.00155	118.244	458051
Latvians	MA1	Yorubas	0.175756	0.001767	99.472	318800
Lithuanians	Afanasievo	Yorubas	0.182724	0.00157	116.407	444321
Lithuanians	Anatolia_Neolithic	Yorubas	0.176291	0.001421	124.036	478755
Lithuanians	Andronovo	Yorubas	0.181868	0.001537	118.305	462597
Lithuanians	Bell_Beaker_LN	Yorubas	0.181999	0.001479	123.04	469048
Lithuanians	Central_LNBA	Yorubas	0.182808	0.001442	126.796	485107
Lithuanians	Central_MN	Yorubas	0.179623	0.001482	121.21	449930
Lithuanians	EHG	Yorubas	0.186061	0.001594	116.747	406334
Lithuanians	Hungary_BA	Yorubas	0.182802	0.00148	123.475	439637
Lithuanians	Hungary_EN	Yorubas	0.177763	0.001479	120.176	430788
Lithuanians	Iberia_Chalcolithic	Yorubas	0.179448	0.001478	121.43	383226
Lithuanians	Iberia_EN	Yorubas	0.177438	0.001524	116.408	400645
Lithuanians	Iberia_MN	Yorubas	0.178633	0.001505	118.666	376357
Lithuanians	Iceman	Yorubas	0.174824	0.00165	105.955	451770
Lithuanians	LBK_EN	Yorubas	0.177913	0.001434	124.048	481287
Lithuanians	Motala_HG	Yorubas	0.188526	0.001573	119.877	417805
Lithuanians	Northern_LNBA	Yorubas	0.182046	0.001499	121.47	441093
Lithuanians	Poltavka	Yorubas	0.182629	0.001507	121.173	434578
Lithuanians	Potapovka	Yorubas	0.181214	0.001763	102.784	224578
Lithuanians	Remedello	Yorubas	0.176718	0.001647	107.288	278947
Lithuanians	Russia_EBA	Yorubas	0.183231	0.002093	87.53	88698
Lithuanians	Samara_Eneolithic	Yorubas	0.182784	0.001641	111.376	301186
Lithuanians	Scythian_IA	Yorubas	0.179154	0.001722	104.03	352875
Lithuanians	Sintashta	Yorubas	0.180543	0.001527	118.263	394926
Lithuanians	Srubnaya	Yorubas	0.18287	0.00148	123.587	461169
Lithuanians	WHG	Yorubas	0.188714	0.001589	118.777	471349
Lithuanians	Yamnaya_Kalmykia	Yorubas	0.180252	0.001466	122.944	442629
Lithuanians	Yamnaya_Samara	Yorubas	0.182937	0.001496	122.312	459345
Lithuanians	MA1	Yorubas	0.175137	0.001714	102.169	319056
Mansi_I	Afanasievo	Yorubas	0.180502	0.001594	113.206	443726
Mansi_I	Anatolia_Neolithic	Yorubas	0.173419	0.001429	121.383	476839
Mansi_I	Andronovo	Yorubas	0.179347	0.001561	114.916	461856
Mansi_I	Bell_Beaker_LN	Yorubas	0.178942	0.001496	119.624	467746
Mansi_I	Central_LNBA	Yorubas	0.179671	0.001472	122.045	483010
Mansi_I	Central_MN	Yorubas	0.176157	0.001498	117.567	449192
Mansi_I	EHG	Yorubas	0.184329	0.001634	112.775	405931
Mansi_I	Hungary_BA	Yorubas	0.179167	0.001507	118.924	438745
Mansi_I	Hungary_EN	Yorubas	0.174572	0.001484	117.672	429519
Mansi_I	Iberia_Chalcolithic	Yorubas	0.176358	0.001495	117.978	382384
Mansi_I	Iberia_EN	Yorubas	0.174808	0.001552	112.599	399997
Mansi_I	Iberia_MN	Yorubas	0.175671	0.00151	116.302	375838
Mansi_I	Iceman	Yorubas	0.172299	0.001704	101.092	451480
Mansi_I	LBK_EN	Yorubas	0.175002	0.001445	121.075	479777
Mansi_I	Motala_HG	Yorubas	0.184698	0.001595	115.783	417067
Mansi_I	Northern_LNBA	Yorubas	0.178496	0.001511	118.149	440231
Mansi_I	Poltavka	Yorubas	0.180244	0.001535	117.442	433896
Mansi_I	Potapovka	Yorubas	0.178293	0.001741	102.43	224398
Mansi_I	Remedello	Yorubas	0.174838	0.001678	104.187	278724
Mansi_I	Russia_EBA	Yorubas	0.181276	0.002145	84.508	88635
Mansi_I	Samara_Eneolithic	Yorubas	0.181733	0.001661	109.398	300950
Mansi_I	Scythian_IA	Yorubas	0.176543	0.00176	100.323	352592
Mansi_I	Sintashta	Yorubas	0.177211	0.001564	113.284	394400
Mansi_I	Srubnaya	Yorubas	0.179713	0.001496	120.152	459868
Mansi_I	WHG	Yorubas	0.183761	0.001616	113.73	470368
Mansi_I	Yamnaya_Kalmykia	Yorubas	0.177987	0.001509	117.933	441933
Mansi_I	Yamnaya_Samara	Yorubas	0.1803	0.001512	119.271	458185
Mansi_I	MA1	Yorubas	0.174724	0.001715	101.855	318882
Mansi_II	Afanasievo	Yorubas	0.175444	0.001598	109.802	444009
Mansi_II	Anatolia_Neolithic	Yorubas	0.165772	0.001427	116.158	477556
Mansi_II	Andronovo	Yorubas	0.174099	0.001557	111.848	462312
Mansi_II	Bell_Beaker_LN	Yorubas	0.172528	0.001503	114.753	468208
Mansi_II	Central_LNBA	Yorubas	0.173475	0.001465	118.431	483992
Mansi_II	Central_MN	Yorubas	0.168454	0.001508	111.712	449445
Mansi_II	EHG	Yorubas	0.181139	0.001662	108.986	406245
Mansi_II	Hungary_BA	Yorubas	0.17192	0.001496	114.896	439161
Mansi_II	Hungary_EN	Yorubas	0.167037	0.001472	113.462	429928
Mansi_II	Iberia_Chalcolithic	Yorubas	0.169244	0.001517	111.581	382665
Mansi_II	Iberia_EN	Yorubas	0.167218	0.001507	110.929	400208
Mansi_II	Iberia_MN	Yorubas	0.168246	0.001514	111.12	375945
Mansi_II	Iceman	Yorubas	0.164726	0.001643	100.243	451523
Mansi_II	LBK_EN	Yorubas	0.167307	0.001456	114.932	480240
Mansi_II	Motala_HG	Yorubas	0.178886	0.001589	112.578	417453
Mansi_II	Northern_LNBA	Yorubas	0.172353	0.001521	113.299	440599
Mansi_II	Poltavka	Yorubas	0.175276	0.001516	115.655	434276
Mansi_II	Potapovka	Yorubas	0.173606	0.001754	98.991	224520
Mansi_II	Remedello	Yorubas	0.166073	0.001679	98.922	278771
Mansi_II	Russia_EBA	Yorubas	0.175309	0.002114	82.947	88665
Mansi_II	Samara_Eneolithic	Yorubas	0.177892	0.001674	106.261	301145
Mansi_II	Scythian_IA	Yorubas	0.174047	0.001718	101.321	352751
Mansi_II	Sintashta	Yorubas	0.171752	0.001555	110.439	394611
Mansi_II	Srubnaya	Yorubas	0.174388	0.00149	117.037	460487
Mansi_II	WHG	Yorubas	0.176109	0.001601	109.995	470834
Mansi_II	Yamnaya_Kalmykia	Yorubas	0.172999	0.001476	117.211	442303
Mansi_II	Yamnaya_Samara	Yorubas	0.176027	0.0015	117.347	458822
Mansi_II	MA1	Yorubas	0.173544	0.001772	97.958	319049
Mansi_III	Afanasievo	Yorubas	0.171493	0.001679	102.122	442665
Mansi_III	Anatolia_Neolithic	Yorubas	0.158874	0.001444	110.042	473138
Mansi_III	Andronovo	Yorubas	0.169568	0.001587	106.832	460711
Mansi_III	Bell_Beaker_LN	Yorubas	0.166425	0.001538	108.205	465333
Mansi_III	Central_LNBA	Yorubas	0.168231	0.001498	112.329	479537
Mansi_III	Central_MN	Yorubas	0.161443	0.001538	104.962	447723
Mansi_III	EHG	Yorubas	0.179981	0.001743	103.242	405422
Mansi_III	Hungary_BA	Yorubas	0.164691	0.001514	108.774	437072
Mansi_III	Hungary_EN	Yorubas	0.16024	0.001527	104.951	427091
Mansi_III	Iberia_Chalcolithic	Yorubas	0.162337	0.00152	106.807	380615
Mansi_III	Iberia_EN	Yorubas	0.160118	0.001553	103.071	398719
Mansi_III	Iberia_MN	Yorubas	0.161161	0.001507	106.952	374536
Mansi_III	Iceman	Yorubas	0.157492	0.001709	92.139	450649
Mansi_III	LBK_EN	Yorubas	0.1598	0.001474	108.411	476575
Mansi_III	Motala_HG	Yorubas	0.174493	0.001623	107.501	415859
Mansi_III	Northern_LNBA	Yorubas	0.166202	0.001542	107.777	438878
Mansi_III	Poltavka	Yorubas	0.171343	0.001568	109.257	432839
Mansi_III	Potapovka	Yorubas	0.169296	0.001761	96.161	224008
Mansi_III	Remedello	Yorubas	0.159126	0.001726	92.194	278147
Mansi_III	Russia_EBA	Yorubas	0.170801	0.002246	76.049	88542
Mansi_III	Samara_Eneolithic	Yorubas	0.175739	0.001736	101.257	300505
Mansi_III	Scythian_IA	Yorubas	0.170915	0.001817	94.063	352289
Mansi_III	Sintashta	Yorubas	0.166752	0.001593	104.649	393416
Mansi_III	Srubnaya	Yorubas	0.168999	0.001517	111.415	457753
Mansi_III	WHG	Yorubas	0.170527	0.001636	104.228	468779
Mansi_III	Yamnaya_Kalmykia	Yorubas	0.169293	0.00151	112.109	440720
Mansi_III	Yamnaya_Samara	Yorubas	0.171851	0.001534	112.013	456538
Mansi_III	MA1	Yorubas	0.173366	0.001858	93.286	318707
Maris	Afanasievo	Yorubas	0.175426	0.001573	111.522	444685
Maris	Anatolia_Neolithic	Yorubas	0.165682	0.001399	118.463	479694
Maris	Andronovo	Yorubas	0.174067	0.001511	115.192	462967
Maris	Bell_Beaker_LN	Yorubas	0.172063	0.001458	117.996	469612
Maris	Central_LNBA	Yorubas	0.173345	0.001429	121.266	486157
Maris	Central_MN	Yorubas	0.16861	0.001455	115.866	450190
Maris	EHG	Yorubas	0.180936	0.00162	111.712	406581
Maris	Hungary_BA	Yorubas	0.171795	0.001467	117.076	439991
Maris	Hungary_EN	Yorubas	0.167094	0.001449	115.34	431292
Maris	Iberia_Chalcolithic	Yorubas	0.168641	0.00146	115.47	383559
Maris	Iberia_EN	Yorubas	0.167064	0.001488	112.266	400912
Maris	Iberia_MN	Yorubas	0.168586	0.001469	114.74	376586
Maris	Iceman	Yorubas	0.16491	0.001639	100.636	451887
Maris	LBK_EN	Yorubas	0.166924	0.001411	118.291	482015
Maris	Motala_HG	Yorubas	0.179074	0.001552	115.379	418151
Maris	Northern_LNBA	Yorubas	0.171824	0.001482	115.972	441351
Maris	Poltavka	Yorubas	0.175104	0.001484	117.989	434943
Maris	Potapovka	Yorubas	0.173001	0.00168	102.95	224674
Maris	Remedello	Yorubas	0.166004	0.001653	100.448	279072
Maris	Russia_EBA	Yorubas	0.17511	0.002036	86.009	88749
Maris	Samara_Eneolithic	Yorubas	0.177378	0.001634	108.534	301364
Maris	Scythian_IA	Yorubas	0.173858	0.001681	103.426	353011
Maris	Sintashta	Yorubas	0.171849	0.001492	115.199	395124
Maris	Srubnaya	Yorubas	0.174259	0.001463	119.13	461807
Maris	WHG	Yorubas	0.176428	0.001528	115.434	471653
Maris	Yamnaya_Kalmykia	Yorubas	0.172622	0.001439	119.98	443023
Maris	Yamnaya_Samara	Yorubas	0.17565	0.001481	118.579	459975
Maris	MA1	Yorubas	0.172851	0.001686	102.548	319280
Mordovians	Afanasievo	Yorubas	0.18021	0.001569	114.865	444893
Mordovians	Anatolia_Neolithic	Yorubas	0.17353	0.001418	122.39	480560
Mordovians	Andronovo	Yorubas	0.179812	0.001533	117.323	463242
Mordovians	Bell_Beaker_LN	Yorubas	0.179023	0.001472	121.614	470099
Mordovians	Central_LNBA	Yorubas	0.179703	0.001449	124.009	487040
Mordovians	Central_MN	Yorubas	0.176468	0.00147	120.028	450473
Mordovians	EHG	Yorubas	0.183656	0.001596	115.081	406685
Mordovians	Hungary_BA	Yorubas	0.17937	0.001491	120.265	440373
Mordovians	Hungary_EN	Yorubas	0.174701	0.001465	119.289	431758
Mordovians	Iberia_Chalcolithic	Yorubas	0.176518	0.001473	119.83	383952
Mordovians	Iberia_EN	Yorubas	0.174739	0.001511	115.661	401191
Mordovians	Iberia_MN	Yorubas	0.175657	0.001487	118.109	376834
Mordovians	Iceman	Yorubas	0.172119	0.001666	103.29	452043
Mordovians	LBK_EN	Yorubas	0.17503	0.001431	122.282	482767
Mordovians	Motala_HG	Yorubas	0.184597	0.001551	119.023	418369
Mordovians	Northern_LNBA	Yorubas	0.178771	0.001483	120.588	441679
Mordovians	Poltavka	Yorubas	0.1805	0.0015	120.318	435143
Mordovians	Potapovka	Yorubas	0.178848	0.001723	103.786	224745
Mordovians	Remedello	Yorubas	0.173688	0.001663	104.453	279183
Mordovians	Russia_EBA	Yorubas	0.18024	0.002042	88.248	88745
Mordovians	Samara_Eneolithic	Yorubas	0.180535	0.001642	109.927	301435
Mordovians	Scythian_IA	Yorubas	0.177116	0.001684	105.154	353057
Mordovians	Sintashta	Yorubas	0.177596	0.001535	115.703	395354
Mordovians	Srubnaya	Yorubas	0.180173	0.001474	122.236	462280
Mordovians	WHG	Yorubas	0.18397	0.001586	115.983	471867
Mordovians	Yamnaya_Kalmykia	Yorubas	0.177517	0.001453	122.154	443239
Mordovians	Yamnaya_Samara	Yorubas	0.180721	0.001479	122.188	460348
Mordovians	MA1	Yorubas	0.174214	0.001686	103.309	319281
Nenets	Afanasievo	Yorubas	0.166373	0.001624	102.429	443035
Nenets	Anatolia_Neolithic	Yorubas	0.154583	0.00141	109.655	474017
Nenets	Andronovo	Yorubas	0.164281	0.001558	105.433	461030
Nenets	Bell_Beaker_LN	Yorubas	0.161304	0.001502	107.412	465838
Nenets	Central_LNBA	Yorubas	0.162993	0.001465	111.243	480504
Nenets	Central_MN	Yorubas	0.156726	0.001488	105.34	447977
Nenets	EHG	Yorubas	0.17423	0.001716	101.505	405636
Nenets	Hungary_BA	Yorubas	0.160256	0.001471	108.954	437318
Nenets	Hungary_EN	Yorubas	0.155936	0.001483	105.166	427577
Nenets	Iberia_Chalcolithic	Yorubas	0.157704	0.00149	105.854	380944
Nenets	Iberia_EN	Yorubas	0.155277	0.001527	101.674	398951
Nenets	Iberia_MN	Yorubas	0.157355	0.001526	103.134	374823
Nenets	Iceman	Yorubas	0.154237	0.001683	91.642	450827
Nenets	LBK_EN	Yorubas	0.155293	0.001449	107.153	477218
Nenets	Motala_HG	Yorubas	0.168747	0.001619	104.253	416132
Nenets	Northern_LNBA	Yorubas	0.161572	0.00153	105.581	439213
Nenets	Poltavka	Yorubas	0.166143	0.001529	108.679	433073
Nenets	Potapovka	Yorubas	0.16308	0.001782	91.525	224123
Nenets	Remedello	Yorubas	0.154944	0.001676	92.432	278216
Nenets	Russia_EBA	Yorubas	0.166535	0.002234	74.547	88564
Nenets	Samara_Eneolithic	Yorubas	0.169465	0.00175	96.853	300682
Nenets	Scythian_IA	Yorubas	0.166868	0.00174	95.916	352415
Nenets	Sintashta	Yorubas	0.161536	0.001565	103.203	393714
Nenets	Srubnaya	Yorubas	0.16383	0.001489	109.997	458207
Nenets	WHG	Yorubas	0.165341	0.001609	102.768	469185
Nenets	Yamnaya_Kalmykia	Yorubas	0.163678	0.001494	109.555	441068
Nenets	Yamnaya_Samara	Yorubas	0.166447	0.001512	110.104	457027
Nenets	MA1	Yorubas	0.170184	0.00184	92.485	318908
Nganasans	Afanasievo	Yorubas	0.161171	0.001626	99.129	442415
Nganasans	Anatolia_Neolithic	Yorubas	0.150748	0.001435	105.046	472615
Nganasans	Andronovo	Yorubas	0.158645	0.001601	99.072	460321
Nganasans	Bell_Beaker_LN	Yorubas	0.156364	0.001523	102.701	464752
Nganasans	Central_LNBA	Yorubas	0.157791	0.001488	106.063	478697
Nganasans	Central_MN	Yorubas	0.152998	0.001524	100.419	447439
Nganasans	EHG	Yorubas	0.167404	0.001705	98.18	405125
Nganasans	Hungary_BA	Yorubas	0.155872	0.001515	102.858	436627
Nganasans	Hungary_EN	Yorubas	0.152426	0.001508	101.105	426646
Nganasans	Iberia_Chalcolithic	Yorubas	0.153763	0.001522	101.06	380188
Nganasans	Iberia_EN	Yorubas	0.151813	0.001538	98.685	398445
Nganasans	Iberia_MN	Yorubas	0.153499	0.001536	99.933	374361
Nganasans	Iceman	Yorubas	0.1497	0.001696	88.289	450536
Nganasans	LBK_EN	Yorubas	0.151445	0.001468	103.16	475959
Nganasans	Motala_HG	Yorubas	0.163024	0.001639	99.442	415298
Nganasans	Northern_LNBA	Yorubas	0.156567	0.001541	101.598	438548
Nganasans	Poltavka	Yorubas	0.160643	0.001531	104.901	432403
Nganasans	Potapovka	Yorubas	0.158182	0.001792	88.296	223917
Nganasans	Remedello	Yorubas	0.150713	0.001703	88.499	278042
Nganasans	Russia_EBA	Yorubas	0.161053	0.002299	70.066	88476
Nganasans	Samara_Eneolithic	Yorubas	0.163326	0.001778	91.849	300314
Nganasans	Scythian_IA	Yorubas	0.162488	0.001779	91.335	352120
Nganasans	Sintashta	Yorubas	0.156442	0.001604	97.512	393145
Nganasans	Srubnaya	Yorubas	0.158511	0.001525	103.952	457142
Nganasans	WHG	Yorubas	0.160114	0.001642	97.501	468350
Nganasans	Yamnaya_Kalmykia	Yorubas	0.158165	0.001516	104.359	440290
Nganasans	Yamnaya_Samara	Yorubas	0.160908	0.001527	105.388	455848
Nganasans	MA1	Yorubas	0.165005	0.001872	88.164	318622
Nivkhs	Afanasievo	Yorubas	0.15739	0.00171	92.063	438863
Nivkhs	Anatolia_Neolithic	Yorubas	0.150023	0.001503	99.844	464103
Nivkhs	Andronovo	Yorubas	0.156536	0.001683	93.004	456418
Nivkhs	Bell_Beaker_LN	Yorubas	0.154717	0.001604	96.437	458377
Nivkhs	Central_LNBA	Yorubas	0.155801	0.001551	100.434	469467
Nivkhs	Central_MN	Yorubas	0.15187	0.001559	97.417	443693
Nivkhs	EHG	Yorubas	0.16248	0.001846	88.021	402407
Nivkhs	Hungary_BA	Yorubas	0.154514	0.001591	97.128	432272
Nivkhs	Hungary_EN	Yorubas	0.151166	0.001568	96.393	420867
Nivkhs	Iberia_Chalcolithic	Yorubas	0.152509	0.001571	97.108	375988
Nivkhs	Iberia_EN	Yorubas	0.150925	0.00159	94.902	395290
Nivkhs	Iberia_MN	Yorubas	0.152669	0.001603	95.253	371314
Nivkhs	Iceman	Yorubas	0.149403	0.001763	84.766	448650
Nivkhs	LBK_EN	Yorubas	0.150597	0.001524	98.798	468714
Nivkhs	Motala_HG	Yorubas	0.160007	0.001697	94.268	411148
Nivkhs	Northern_LNBA	Yorubas	0.154532	0.001628	94.923	434455
Nivkhs	Poltavka	Yorubas	0.157154	0.001667	94.247	428517
Nivkhs	Potapovka	Yorubas	0.155798	0.001885	82.642	222735
Nivkhs	Remedello	Yorubas	0.150444	0.001786	84.236	276578
Nivkhs	Russia_EBA	Yorubas	0.158071	0.002416	65.436	88111
Nivkhs	Samara_Eneolithic	Yorubas	0.158926	0.00183	86.857	298483
Nivkhs	Scythian_IA	Yorubas	0.159315	0.00187	85.212	350562
Nivkhs	Sintashta	Yorubas	0.153914	0.001662	92.596	390257
Nivkhs	Srubnaya	Yorubas	0.155973	0.001601	97.411	450843
Nivkhs	WHG	Yorubas	0.15859	0.001714	92.503	463587
Nivkhs	Yamnaya_Kalmykia	Yorubas	0.155417	0.001569	99.058	436173
Nivkhs	Yamnaya_Samara	Yorubas	0.157816	0.001603	98.422	449909
Nivkhs	MA1	Yorubas	0.16048	0.001959	81.901	317226
Poles	Afanasievo	Yorubas	0.181192	0.001563	115.944	444893
Poles	Anatolia_Neolithic	Yorubas	0.176429	0.001411	125.006	480950
Poles	Andronovo	Yorubas	0.181406	0.001532	118.393	463290
Poles	Bell_Beaker_LN	Yorubas	0.181194	0.001475	122.816	470278
Poles	Central_LNBA	Yorubas	0.181781	0.001442	126.061	487348
Poles	Central_MN	Yorubas	0.179344	0.001472	121.862	450590
Poles	EHG	Yorubas	0.185135	0.001599	115.762	406740
Poles	Hungary_BA	Yorubas	0.181956	0.001474	123.456	440422
Poles	Hungary_EN	Yorubas	0.177546	0.001459	121.727	432019
Poles	Iberia_Chalcolithic	Yorubas	0.179372	0.001472	121.841	384137
Poles	Iberia_EN	Yorubas	0.177515	0.001508	117.754	401282
Poles	Iberia_MN	Yorubas	0.178642	0.001488	120.03	376938
Poles	Iceman	Yorubas	0.175	0.001635	107.007	452125
Poles	LBK_EN	Yorubas	0.178143	0.001425	124.982	483045
Poles	Motala_HG	Yorubas	0.186634	0.001569	118.957	418478
Poles	Northern_LNBA	Yorubas	0.18098	0.001493	121.203	441759
Poles	Poltavka	Yorubas	0.182023	0.001503	121.116	435280
Poles	Potapovka	Yorubas	0.18021	0.001724	104.555	224746
Poles	Remedello	Yorubas	0.176737	0.00165	107.135	279250
Poles	Russia_EBA	Yorubas	0.182361	0.00209	87.268	88766
Poles	Samara_Eneolithic	Yorubas	0.181708	0.001636	111.061	301460
Poles	Scythian_IA	Yorubas	0.178212	0.001695	105.147	353069
Poles	Sintashta	Yorubas	0.179429	0.001525	117.668	395377
Poles	Srubnaya	Yorubas	0.182134	0.001477	123.348	462369
Poles	WHG	Yorubas	0.186346	0.001579	118.029	472051
Poles	Yamnaya_Kalmykia	Yorubas	0.179242	0.001451	123.544	443309
Poles	Yamnaya_Samara	Yorubas	0.182112	0.001484	122.723	460413
Poles	MA1	Yorubas	0.174741	0.001694	103.156	319282
Romanians	Afanasievo	Yorubas	0.175353	0.001492	117.546	444849
Romanians	Anatolia_Neolithic	Yorubas	0.176222	0.001362	129.393	481109
Romanians	Andronovo	Yorubas	0.176174	0.00147	119.834	463232
Romanians	Bell_Beaker_LN	Yorubas	0.176365	0.001415	124.653	470159
Romanians	Central_LNBA	Yorubas	0.176582	0.00139	127.075	487229
Romanians	Central_MN	Yorubas	0.177286	0.001425	124.382	450617
Romanians	EHG	Yorubas	0.176177	0.001533	114.892	406664
Romanians	Hungary_BA	Yorubas	0.177508	0.001402	126.635	440421
Romanians	Hungary_EN	Yorubas	0.176523	0.001392	126.819	432049
Romanians	Iberia_Chalcolithic	Yorubas	0.176444	0.00142	124.299	384147
Romanians	Iberia_EN	Yorubas	0.176542	0.001454	121.439	401355
Romanians	Iberia_MN	Yorubas	0.176258	0.001453	121.321	376958
Romanians	Iceman	Yorubas	0.173409	0.001566	110.768	452115
Romanians	LBK_EN	Yorubas	0.177291	0.001372	129.237	483244
Romanians	Motala_HG	Yorubas	0.176985	0.001499	118.098	418343
Romanians	Northern_LNBA	Yorubas	0.175802	0.001454	120.885	441674
Romanians	Poltavka	Yorubas	0.176	0.001441	122.178	435174
Romanians	Potapovka	Yorubas	0.175418	0.001648	106.447	224730
Romanians	Remedello	Yorubas	0.174957	0.001594	109.783	279248
Romanians	Russia_EBA	Yorubas	0.176557	0.002026	87.166	88760
Romanians	Samara_Eneolithic	Yorubas	0.174682	0.001573	111.029	301425
Romanians	Scythian_IA	Yorubas	0.173257	0.001624	106.709	353079
Romanians	Sintashta	Yorubas	0.17431	0.001475	118.162	395339
Romanians	Srubnaya	Yorubas	0.176469	0.001411	125.076	462262
Romanians	WHG	Yorubas	0.176477	0.001489	118.555	471869
Romanians	Yamnaya_Kalmykia	Yorubas	0.173425	0.001392	124.603	443214
Romanians	Yamnaya_Samara	Yorubas	0.176098	0.001434	122.829	460321
Romanians	MA1	Yorubas	0.167325	0.001641	101.957	319270
Russians_Central	Afanasievo	Yorubas	0.181151	0.001564	115.815	445071
Russians_Central	Anatolia_Neolithic	Yorubas	0.1754	0.001406	124.738	481448
Russians_Central	Andronovo	Yorubas	0.181131	0.00151	119.959	463469
Russians_Central	Bell_Beaker_LN	Yorubas	0.180423	0.001472	122.609	470602
Russians_Central	Central_LNBA	Yorubas	0.181083	0.001441	125.637	487870
Russians_Central	Central_MN	Yorubas	0.178506	0.001456	122.629	450747
Russians_Central	EHG	Yorubas	0.184545	0.001618	114.042	406840
Russians_Central	Hungary_BA	Yorubas	0.181292	0.001479	122.602	440657
Russians_Central	Hungary_EN	Yorubas	0.176621	0.001462	120.84	432269
Russians_Central	Iberia_Chalcolithic	Yorubas	0.178376	0.001479	120.635	384282
Russians_Central	Iberia_EN	Yorubas	0.177112	0.001502	117.921	401446
Russians_Central	Iberia_MN	Yorubas	0.177923	0.001493	119.181	377036
Russians_Central	Iceman	Yorubas	0.174164	0.001642	106.081	452157
Russians_Central	LBK_EN	Yorubas	0.177223	0.00141	125.664	483425
Russians_Central	Motala_HG	Yorubas	0.186169	0.001572	118.418	418644
Russians_Central	Northern_LNBA	Yorubas	0.180376	0.001484	121.585	441918
Russians_Central	Poltavka	Yorubas	0.18133	0.001496	121.231	435420
Russians_Central	Potapovka	Yorubas	0.179975	0.001736	103.698	224806
Russians_Central	Remedello	Yorubas	0.175304	0.001643	106.722	279285
Russians_Central	Russia_EBA	Yorubas	0.182463	0.002034	89.685	88770
Russians_Central	Samara_Eneolithic	Yorubas	0.181345	0.001639	110.614	301545
Russians_Central	Scythian_IA	Yorubas	0.177841	0.001694	104.969	353138
Russians_Central	Sintashta	Yorubas	0.178797	0.001532	116.68	395528
Russians_Central	Srubnaya	Yorubas	0.181692	0.001466	123.941	462722
Russians_Central	WHG	Yorubas	0.18571	0.001586	117.058	472218
Russians_Central	Yamnaya_Kalmykia	Yorubas	0.178877	0.001449	123.474	443508
Russians_Central	Yamnaya_Samara	Yorubas	0.181624	0.001483	122.465	460670
Russians_Central	MA1	Yorubas	0.174398	0.001708	102.129	319350
Russians_North	Afanasievo	Yorubas	0.180039	0.001528	117.796	445215
Russians_North	Anatolia_Neolithic	Yorubas	0.173405	0.001386	125.085	482044
Russians_North	Andronovo	Yorubas	0.179794	0.00149	120.668	463642
Russians_North	Bell_Beaker_LN	Yorubas	0.178978	0.001447	123.713	470899
Russians_North	Central_LNBA	Yorubas	0.17976	0.001415	127.059	488544
Russians_North	Central_MN	Yorubas	0.176469	0.001443	122.33	450904
Russians_North	EHG	Yorubas	0.184292	0.001577	116.826	406938
Russians_North	Hungary_BA	Yorubas	0.179358	0.001451	123.577	440867
Russians_North	Hungary_EN	Yorubas	0.17478	0.001433	122.001	432608
Russians_North	Iberia_Chalcolithic	Yorubas	0.176532	0.001454	121.406	384515
Russians_North	Iberia_EN	Yorubas	0.17479	0.001484	117.779	401560
Russians_North	Iberia_MN	Yorubas	0.176017	0.00146	120.52	377180
Russians_North	Iceman	Yorubas	0.171796	0.001608	106.829	452255
Russians_North	LBK_EN	Yorubas	0.175155	0.0014	125.097	483858
Russians_North	Motala_HG	Yorubas	0.185354	0.001535	120.734	418806
Russians_North	Northern_LNBA	Yorubas	0.178885	0.00145	123.401	442136
Russians_North	Poltavka	Yorubas	0.180654	0.001465	123.317	435555
Russians_North	Potapovka	Yorubas	0.178507	0.001697	105.184	224854
Russians_North	Remedello	Yorubas	0.17356	0.001622	107.005	279360
Russians_North	Russia_EBA	Yorubas	0.180188	0.002007	89.792	88795
Russians_North	Samara_Eneolithic	Yorubas	0.181248	0.001607	112.812	301602
Russians_North	Scythian_IA	Yorubas	0.177195	0.001663	106.533	353216
Russians_North	Sintashta	Yorubas	0.17782	0.001491	119.267	395628
Russians_North	Srubnaya	Yorubas	0.180393	0.001447	124.693	463039
Russians_North	WHG	Yorubas	0.184449	0.001538	119.913	472418
Russians_North	Yamnaya_Kalmykia	Yorubas	0.178026	0.001426	124.825	443665
Russians_North	Yamnaya_Samara	Yorubas	0.180658	0.001462	123.541	460979
Russians_North	MA1	Yorubas	0.174206	0.001659	105.037	319425
Russians_South	Afanasievo	Yorubas	0.181187	0.001583	114.479	444859
Russians_South	Anatolia_Neolithic	Yorubas	0.175804	0.001418	123.973	480696
Russians_South	Andronovo	Yorubas	0.180831	0.001522	118.776	463241
Russians_South	Bell_Beaker_LN	Yorubas	0.18023	0.001487	121.167	470125
Russians_South	Central_LNBA	Yorubas	0.181087	0.00145	124.857	487139
Russians_South	Central_MN	Yorubas	0.178605	0.001468	121.66	450561
Russians_South	EHG	Yorubas	0.183838	0.001605	114.551	406684
Russians_South	Hungary_BA	Yorubas	0.181422	0.001487	122.036	440413
Russians_South	Hungary_EN	Yorubas	0.177002	0.00147	120.409	431892
Russians_South	Iberia_Chalcolithic	Yorubas	0.178543	0.001482	120.47	384001
Russians_South	Iberia_EN	Yorubas	0.1768	0.001511	117.027	401240
Russians_South	Iberia_MN	Yorubas	0.177422	0.001468	120.846	376870
Russians_South	Iceman	Yorubas	0.174019	0.001645	105.782	452070
Russians_South	LBK_EN	Yorubas	0.177291	0.001427	124.214	482892
Russians_South	Motala_HG	Yorubas	0.185547	0.00157	118.158	418408
Russians_South	Northern_LNBA	Yorubas	0.180212	0.001483	121.553	441720
Russians_South	Poltavka	Yorubas	0.18108	0.0015	120.691	435146
Russians_South	Potapovka	Yorubas	0.179801	0.001707	105.305	224734
Russians_South	Remedello	Yorubas	0.175553	0.001685	104.195	279197
Russians_South	Russia_EBA	Yorubas	0.1814	0.002088	86.888	88755
Russians_South	Samara_Eneolithic	Yorubas	0.180859	0.001649	109.662	301450
Russians_South	Scythian_IA	Yorubas	0.177654	0.001698	104.625	353051
Russians_South	Sintashta	Yorubas	0.17865	0.00153	116.791	395359
Russians_South	Srubnaya	Yorubas	0.181295	0.001484	122.134	462266
Russians_South	WHG	Yorubas	0.185212	0.001589	116.585	471978
Russians_South	Yamnaya_Kalmykia	Yorubas	0.178679	0.001475	121.171	443245
Russians_South	Yamnaya_Samara	Yorubas	0.18128	0.001493	121.384	460314
Russians_South	MA1	Yorubas	0.17342	0.001675	103.543	319258
Saami_Kola	Afanasievo	Yorubas	0.178405	0.001628	109.575	443565
Saami_Kola	Anatolia_Neolithic	Yorubas	0.16985	0.001432	118.596	476038
Saami_Kola	Andronovo	Yorubas	0.177413	0.001554	114.173	461697
Saami_Kola	Bell_Beaker_LN	Yorubas	0.176106	0.001507	116.896	467209
Saami_Kola	Central_LNBA	Yorubas	0.177165	0.001473	120.315	482250
Saami_Kola	Central_MN	Yorubas	0.172693	0.001492	115.777	448900
Saami_Kola	EHG	Yorubas	0.184493	0.001691	109.131	405814
Saami_Kola	Hungary_BA	Yorubas	0.17611	0.001502	117.24	438356
Saami_Kola	Hungary_EN	Yorubas	0.17096	0.00148	115.497	429036
Saami_Kola	Iberia_Chalcolithic	Yorubas	0.17328	0.001499	115.613	382068
Saami_Kola	Iberia_EN	Yorubas	0.171261	0.001534	111.671	399747
Saami_Kola	Iberia_MN	Yorubas	0.173148	0.001544	112.111	375591
Saami_Kola	Iceman	Yorubas	0.16876	0.001693	99.679	451279
Saami_Kola	LBK_EN	Yorubas	0.17118	0.001459	117.362	479090
Saami_Kola	Motala_HG	Yorubas	0.184495	0.001606	114.852	416857
Saami_Kola	Northern_LNBA	Yorubas	0.176043	0.001514	116.294	439953
Saami_Kola	Poltavka	Yorubas	0.178303	0.00153	116.517	433657
Saami_Kola	Potapovka	Yorubas	0.17641	0.001771	99.61	224295
Saami_Kola	Remedello	Yorubas	0.169874	0.001705	99.605	278606
Saami_Kola	Russia_EBA	Yorubas	0.17781	0.002191	81.171	88610
Saami_Kola	Samara_Eneolithic	Yorubas	0.181338	0.001704	106.414	300884
Saami_Kola	Scythian_IA	Yorubas	0.175905	0.001732	101.573	352522
Saami_Kola	Sintashta	Yorubas	0.174699	0.001547	112.949	394228
Saami_Kola	Srubnaya	Yorubas	0.177623	0.001495	118.795	459397
Saami_Kola	WHG	Yorubas	0.18329	0.001637	111.984	470221
Saami_Kola	Yamnaya_Kalmykia	Yorubas	0.175657	0.001484	118.375	441643
Saami_Kola	Yamnaya_Samara	Yorubas	0.178655	0.001517	117.798	457863
Saami_Kola	MA1	Yorubas	0.17482	0.001738	100.607	318842
Saami_SWE	Afanasievo	Yorubas	0.177622	0.001634	108.684	443858
Saami_SWE	Anatolia_Neolithic	Yorubas	0.167701	0.001471	113.978	477111
Saami_SWE	Andronovo	Yorubas	0.177398	0.001577	112.492	462139
Saami_SWE	Bell_Beaker_LN	Yorubas	0.175317	0.001549	113.179	467950
Saami_SWE	Central_LNBA	Yorubas	0.176419	0.001511	116.75	483569
Saami_SWE	Central_MN	Yorubas	0.171132	0.001537	111.366	449320
Saami_SWE	EHG	Yorubas	0.185059	0.001713	108.021	406173
Saami_SWE	Hungary_BA	Yorubas	0.174658	0.001541	113.346	438895
Saami_SWE	Hungary_EN	Yorubas	0.169201	0.001533	110.37	429706
Saami_SWE	Iberia_Chalcolithic	Yorubas	0.172039	0.001533	112.2	382520
Saami_SWE	Iberia_EN	Yorubas	0.169584	0.001587	106.864	400154
Saami_SWE	Iberia_MN	Yorubas	0.171723	0.001568	109.499	375873
Saami_SWE	Iceman	Yorubas	0.167076	0.001739	96.071	451461
Saami_SWE	LBK_EN	Yorubas	0.16931	0.001491	113.583	479957
Saami_SWE	Motala_HG	Yorubas	0.18454	0.001672	110.377	417437
Saami_SWE	Northern_LNBA	Yorubas	0.175489	0.001565	112.118	440463
Saami_SWE	Poltavka	Yorubas	0.17806	0.001573	113.234	434088
Saami_SWE	Potapovka	Yorubas	0.176002	0.001805	97.496	224396
Saami_SWE	Remedello	Yorubas	0.168517	0.001717	98.135	278772
Saami_SWE	Russia_EBA	Yorubas	0.178338	0.002149	82.975	88641
Saami_SWE	Samara_Eneolithic	Yorubas	0.181432	0.00176	103.061	301024
Saami_SWE	Scythian_IA	Yorubas	0.176098	0.001788	98.467	352708
Saami_SWE	Sintashta	Yorubas	0.174267	0.001594	109.34	394500
Saami_SWE	Srubnaya	Yorubas	0.176822	0.001539	114.914	460253
Saami_SWE	WHG	Yorubas	0.18225	0.001665	109.472	470719
Saami_SWE	Yamnaya_Kalmykia	Yorubas	0.175818	0.00152	115.634	442053
Saami_SWE	Yamnaya_Samara	Yorubas	0.178698	0.001551	115.197	458541
Saami_SWE	MA1	Yorubas	0.175537	0.001814	96.768	319004
Selkups	Afanasievo	Yorubas	0.168815	0.001601	105.463	444072
Selkups	Anatolia_Neolithic	Yorubas	0.15666	0.001395	112.321	477459
Selkups	Andronovo	Yorubas	0.166514	0.001535	108.475	462274
Selkups	Bell_Beaker_LN	Yorubas	0.163465	0.001475	110.799	468130
Selkups	Central_LNBA	Yorubas	0.165166	0.001445	114.339	483979
Selkups	Central_MN	Yorubas	0.15862	0.001459	108.731	449319
Selkups	EHG	Yorubas	0.177126	0.001675	105.729	406345
Selkups	Hungary_BA	Yorubas	0.162794	0.001473	110.499	438983
Selkups	Hungary_EN	Yorubas	0.15786	0.001461	108.031	429825
Selkups	Iberia_Chalcolithic	Yorubas	0.159805	0.001475	108.345	382567
Selkups	Iberia_EN	Yorubas	0.157739	0.001487	106.057	400144
Selkups	Iberia_MN	Yorubas	0.158985	0.001465	108.509	375903
Selkups	Iceman	Yorubas	0.156076	0.001654	94.349	451500
Selkups	LBK_EN	Yorubas	0.157397	0.001412	111.438	480104
Selkups	Motala_HG	Yorubas	0.171259	0.001587	107.899	417470
Selkups	Northern_LNBA	Yorubas	0.163739	0.001502	109.03	440544
Selkups	Poltavka	Yorubas	0.168315	0.001526	110.322	434269
Selkups	Potapovka	Yorubas	0.165695	0.001752	94.582	224449
Selkups	Remedello	Yorubas	0.156829	0.001631	96.161	278756
Selkups	Russia_EBA	Yorubas	0.168646	0.002138	78.889	88675
Selkups	Samara_Eneolithic	Yorubas	0.172514	0.001712	100.776	301190
Selkups	Scythian_IA	Yorubas	0.168786	0.001686	100.112	352810
Selkups	Sintashta	Yorubas	0.163796	0.00155	105.656	394591
Selkups	Srubnaya	Yorubas	0.166145	0.001474	112.692	460503
Selkups	WHG	Yorubas	0.166943	0.001557	107.231	470815
Selkups	Yamnaya_Kalmykia	Yorubas	0.166121	0.001466	113.31	442341
Selkups	Yamnaya_Samara	Yorubas	0.168743	0.001501	112.435	458894
Selkups	MA1	Yorubas	0.171326	0.00179	95.721	319188
Shors	Afanasievo	Yorubas	0.166791	0.001711	97.466	440733
Shors	Anatolia_Neolithic	Yorubas	0.155209	0.001487	104.346	468057
Shors	Andronovo	Yorubas	0.164661	0.001649	99.874	458461
Shors	Bell_Beaker_LN	Yorubas	0.161507	0.001569	102.921	461545
Shors	Central_LNBA	Yorubas	0.163549	0.00155	105.546	474009
Shors	Central_MN	Yorubas	0.157369	0.001576	99.865	445465
Shors	EHG	Yorubas	0.17318	0.001766	98.042	403829
Shors	Hungary_BA	Yorubas	0.16053	0.001565	102.569	434391
Shors	Hungary_EN	Yorubas	0.156634	0.001541	101.629	423600
Shors	Iberia_Chalcolithic	Yorubas	0.158474	0.001591	99.63	377988
Shors	Iberia_EN	Yorubas	0.156574	0.001626	96.294	396826
Shors	Iberia_MN	Yorubas	0.157734	0.001573	100.266	372739
Shors	Iceman	Yorubas	0.154589	0.00172	89.878	449528
Shors	LBK_EN	Yorubas	0.155777	0.001509	103.214	472070
Shors	Motala_HG	Yorubas	0.168635	0.001676	100.607	413303
Shors	Northern_LNBA	Yorubas	0.162209	0.001592	101.862	436419
Shors	Poltavka	Yorubas	0.166353	0.001616	102.922	430483
Shors	Potapovka	Yorubas	0.1649	0.001872	88.066	223327
Shors	Remedello	Yorubas	0.156452	0.001778	88.011	277259
Shors	Russia_EBA	Yorubas	0.167736	0.002295	73.077	88290
Shors	Samara_Eneolithic	Yorubas	0.169514	0.001789	94.74	299460
Shors	Scythian_IA	Yorubas	0.167038	0.00186	89.783	351406
Shors	Sintashta	Yorubas	0.162112	0.001644	98.638	391767
Shors	Srubnaya	Yorubas	0.164344	0.001553	105.801	454049
Shors	WHG	Yorubas	0.164376	0.001704	96.478	465933
Shors	Yamnaya_Kalmykia	Yorubas	0.163764	0.001554	105.355	438375
Shors	Yamnaya_Samara	Yorubas	0.16687	0.00157	106.265	452930
Shors	MA1	Yorubas	0.169316	0.001823	92.879	317955
Spaniards	Afanasievo	Yorubas	0.1743	0.001518	114.849	444432
Spaniards	Anatolia_Neolithic	Yorubas	0.176815	0.001383	127.866	480034
Spaniards	Andronovo	Yorubas	0.175611	0.001508	116.475	462844
Spaniards	Bell_Beaker_LN	Yorubas	0.17665	0.001455	121.375	469526
Spaniards	Central_LNBA	Yorubas	0.176511	0.001416	124.641	485998
Spaniards	Central_MN	Yorubas	0.17869	0.001454	122.86	450332
Spaniards	EHG	Yorubas	0.174937	0.001582	110.587	406382
Spaniards	Hungary_BA	Yorubas	0.177577	0.001454	122.171	439981
Spaniards	Hungary_EN	Yorubas	0.177539	0.001434	123.826	431534
Spaniards	Iberia_Chalcolithic	Yorubas	0.179189	0.001472	121.748	383807
Spaniards	Iberia_EN	Yorubas	0.178144	0.001485	119.966	401109
Spaniards	Iberia_MN	Yorubas	0.178594	0.001473	121.281	376756
Spaniards	Iceman	Yorubas	0.174621	0.001585	110.145	451953
Spaniards	LBK_EN	Yorubas	0.178109	0.001403	126.931	482468
Spaniards	Motala_HG	Yorubas	0.177434	0.001553	114.235	417928
Spaniards	Northern_LNBA	Yorubas	0.175738	0.001469	119.609	441322
Spaniards	Poltavka	Yorubas	0.174274	0.001458	119.524	434754
Spaniards	Potapovka	Yorubas	0.175041	0.001672	104.71	224642
Spaniards	Remedello	Yorubas	0.176708	0.001641	107.712	279153
Spaniards	Russia_EBA	Yorubas	0.174697	0.002046	85.403	88707
Spaniards	Samara_Eneolithic	Yorubas	0.17278	0.001596	108.291	301247
Spaniards	Scythian_IA	Yorubas	0.172236	0.001631	105.578	352890
Spaniards	Sintashta	Yorubas	0.174105	0.001514	114.995	395043
Spaniards	Srubnaya	Yorubas	0.176054	0.001439	122.338	461570
Spaniards	WHG	Yorubas	0.178889	0.001554	115.126	471493
Spaniards	Yamnaya_Kalmykia	Yorubas	0.172079	0.001425	120.778	442797
Spaniards	Yamnaya_Samara	Yorubas	0.174323	0.001445	120.671	459605
Spaniards	MA1	Yorubas	0.165769	0.001661	99.784	319129
Swedes	Afanasievo	Yorubas	0.181564	0.001577	115.11	445030
Swedes	Anatolia_Neolithic	Yorubas	0.177288	0.001427	124.262	481443
Swedes	Andronovo	Yorubas	0.181932	0.001532	118.752	463439
Swedes	Bell_Beaker_LN	Yorubas	0.181775	0.001493	121.731	470572
Swedes	Central_LNBA	Yorubas	0.182299	0.001456	125.188	487857
Swedes	Central_MN	Yorubas	0.180126	0.001494	120.605	450762
Swedes	EHG	Yorubas	0.184038	0.001604	114.764	406803
Swedes	Hungary_BA	Yorubas	0.181882	0.00149	122.074	440638
Swedes	Hungary_EN	Yorubas	0.178562	0.001472	121.296	432282
Swedes	Iberia_Chalcolithic	Yorubas	0.180217	0.001493	120.68	384284
Swedes	Iberia_EN	Yorubas	0.178601	0.001518	117.64	401429
Swedes	Iberia_MN	Yorubas	0.179739	0.001503	119.603	377051
Swedes	Iceman	Yorubas	0.175994	0.001637	107.494	452176
Swedes	LBK_EN	Yorubas	0.178963	0.001438	124.469	483416
Swedes	Motala_HG	Yorubas	0.186448	0.001561	119.414	418608
Swedes	Northern_LNBA	Yorubas	0.181721	0.001504	120.85	441968
Swedes	Poltavka	Yorubas	0.182046	0.001518	119.939	435394
Swedes	Potapovka	Yorubas	0.181349	0.001727	105.004	224786
Swedes	Remedello	Yorubas	0.177296	0.001684	105.291	279276
Swedes	Russia_EBA	Yorubas	0.182067	0.002106	86.467	88775
Swedes	Samara_Eneolithic	Yorubas	0.181413	0.001646	110.221	301513
Swedes	Scythian_IA	Yorubas	0.178122	0.001694	105.159	353139
Swedes	Sintashta	Yorubas	0.179897	0.001539	116.925	395498
Swedes	Srubnaya	Yorubas	0.182426	0.001488	122.568	462694
Swedes	WHG	Yorubas	0.186606	0.001576	118.391	472174
Swedes	Yamnaya_Kalmykia	Yorubas	0.179286	0.001467	122.211	443443
Swedes	Yamnaya_Samara	Yorubas	0.182282	0.001507	120.995	460669
Swedes	MA1	Yorubas	0.173838	0.001717	101.217	319339
Tatars	Afanasievo	Yorubas	0.175821	0.001512	116.252	444992
Tatars	Anatolia_Neolithic	Yorubas	0.169	0.001371	123.275	481128
Tatars	Andronovo	Yorubas	0.175195	0.001479	118.473	463379
Tatars	Bell_Beaker_LN	Yorubas	0.173934	0.001429	121.73	470404
Tatars	Central_LNBA	Yorubas	0.174764	0.001396	125.216	487562
Tatars	Central_MN	Yorubas	0.171385	0.001423	120.417	450604
Tatars	EHG	Yorubas	0.179558	0.001564	114.842	406801
Tatars	Hungary_BA	Yorubas	0.173692	0.00143	121.441	440478
Tatars	Hungary_EN	Yorubas	0.16985	0.001426	119.084	432063
Tatars	Iberia_Chalcolithic	Yorubas	0.171365	0.001417	120.909	384123
Tatars	Iberia_EN	Yorubas	0.170037	0.001456	116.8	401329
Tatars	Iberia_MN	Yorubas	0.170608	0.001436	118.837	376995
Tatars	Iceman	Yorubas	0.167592	0.001575	106.421	452108
Tatars	LBK_EN	Yorubas	0.170204	0.001381	123.261	483133
Tatars	Motala_HG	Yorubas	0.178577	0.001511	118.184	418511
Tatars	Northern_LNBA	Yorubas	0.173788	0.001451	119.793	441821
Tatars	Poltavka	Yorubas	0.175804	0.001454	120.922	435294
Tatars	Potapovka	Yorubas	0.173769	0.001649	105.375	224773
Tatars	Remedello	Yorubas	0.168951	0.001602	105.486	279243
Tatars	Russia_EBA	Yorubas	0.175453	0.00202	86.853	88767
Tatars	Samara_Eneolithic	Yorubas	0.17631	0.001584	111.273	301502
Tatars	Scythian_IA	Yorubas	0.173567	0.00161	107.811	353137
Tatars	Sintashta	Yorubas	0.172935	0.001467	117.866	395458
Tatars	Srubnaya	Yorubas	0.175481	0.001429	122.788	462473
Tatars	WHG	Yorubas	0.176823	0.0015	117.885	472080
Tatars	Yamnaya_Kalmykia	Yorubas	0.173523	0.001403	123.695	443418
Tatars	Yamnaya_Samara	Yorubas	0.175978	0.001445	121.785	460573
Tatars	MA1	Yorubas	0.171962	0.001661	103.555	319357
Tuvinians	Afanasievo	Yorubas	0.159155	0.001599	99.56	443418
Tuvinians	Anatolia_Neolithic	Yorubas	0.149744	0.001414	105.91	475519
Tuvinians	Andronovo	Yorubas	0.157374	0.001566	100.478	461506
Tuvinians	Bell_Beaker_LN	Yorubas	0.154596	0.001494	103.486	466787
Tuvinians	Central_LNBA	Yorubas	0.156249	0.001455	107.365	481824
Tuvinians	Central_MN	Yorubas	0.15149	0.001489	101.727	448514
Tuvinians	EHG	Yorubas	0.164058	0.001664	98.568	405790
Tuvinians	Hungary_BA	Yorubas	0.154176	0.001469	104.927	438017
Tuvinians	Hungary_EN	Yorubas	0.151157	0.001473	102.653	428603
Tuvinians	Iberia_Chalcolithic	Yorubas	0.152448	0.0015	101.621	381656
Tuvinians	Iberia_EN	Yorubas	0.150887	0.001509	99.982	399502
Tuvinians	Iberia_MN	Yorubas	0.152456	0.001512	100.815	375239
Tuvinians	Iceman	Yorubas	0.148763	0.001663	89.446	451112
Tuvinians	LBK_EN	Yorubas	0.150513	0.001439	104.611	478433
Tuvinians	Motala_HG	Yorubas	0.160565	0.001584	101.344	416479
Tuvinians	Northern_LNBA	Yorubas	0.154749	0.001499	103.202	439682
Tuvinians	Poltavka	Yorubas	0.158619	0.001522	104.219	433628
Tuvinians	Potapovka	Yorubas	0.156264	0.001737	89.94	224235
Tuvinians	Remedello	Yorubas	0.150418	0.001644	91.475	278444
Tuvinians	Russia_EBA	Yorubas	0.158283	0.002205	71.777	88599
Tuvinians	Samara_Eneolithic	Yorubas	0.161088	0.001712	94.095	300816
Tuvinians	Scythian_IA	Yorubas	0.161316	0.001741	92.645	352583
Tuvinians	Sintashta	Yorubas	0.154807	0.001553	99.679	394008
Tuvinians	Srubnaya	Yorubas	0.15719	0.001485	105.816	459075
Tuvinians	WHG	Yorubas	0.157391	0.001605	98.083	469572
Tuvinians	Yamnaya_Kalmykia	Yorubas	0.156233	0.001454	107.465	441575
Tuvinians	Yamnaya_Samara	Yorubas	0.159158	0.001499	106.153	457705
Tuvinians	MA1	Yorubas	0.162552	0.001787	90.939	319048
Udmurts	Afanasievo	Yorubas	0.177085	0.001592	111.223	444672
Udmurts	Anatolia_Neolithic	Yorubas	0.166656	0.00139	119.864	479544
Udmurts	Andronovo	Yorubas	0.175815	0.001521	115.604	462978
Udmurts	Bell_Beaker_LN	Yorubas	0.173622	0.00147	118.114	469599
Udmurts	Central_LNBA	Yorubas	0.17477	0.001432	122.053	486133
Udmurts	Central_MN	Yorubas	0.169232	0.001444	117.205	450111
Udmurts	EHG	Yorubas	0.18211	0.001656	109.986	406607
Udmurts	Hungary_BA	Yorubas	0.172644	0.001452	118.936	439893
Udmurts	Hungary_EN	Yorubas	0.167959	0.001447	116.079	431109
Udmurts	Iberia_Chalcolithic	Yorubas	0.169594	0.001454	116.661	383486
Udmurts	Iberia_EN	Yorubas	0.167911	0.001463	114.808	400849
Udmurts	Iberia_MN	Yorubas	0.168556	0.001454	115.934	376532
Udmurts	Iceman	Yorubas	0.165578	0.001615	102.497	451895
Udmurts	LBK_EN	Yorubas	0.167943	0.001398	120.123	481894
Udmurts	Motala_HG	Yorubas	0.179182	0.001561	114.79	418123
Udmurts	Northern_LNBA	Yorubas	0.173705	0.001478	117.524	441349
Udmurts	Poltavka	Yorubas	0.177115	0.001498	118.229	434936
Udmurts	Potapovka	Yorubas	0.176168	0.001711	102.974	224662
Udmurts	Remedello	Yorubas	0.166909	0.001633	102.204	279038
Udmurts	Russia_EBA	Yorubas	0.17748	0.00207	85.722	88730
Udmurts	Samara_Eneolithic	Yorubas	0.179128	0.001659	107.979	301368
Udmurts	Scythian_IA	Yorubas	0.174607	0.001676	104.152	353026
Udmurts	Sintashta	Yorubas	0.17359	0.001524	113.917	395148
Udmurts	Srubnaya	Yorubas	0.176161	0.001472	119.636	461787
Udmurts	WHG	Yorubas	0.176221	0.001567	112.432	471558
Udmurts	Yamnaya_Kalmykia	Yorubas	0.174426	0.001455	119.853	443040
Udmurts	Yamnaya_Samara	Yorubas	0.177544	0.001497	118.565	459972
Udmurts	MA1	Yorubas	0.174391	0.001748	99.738	319264
Vepsas	Afanasievo	Yorubas	0.180411	0.001575	114.559	444404
Vepsas	Anatolia_Neolithic	Yorubas	0.173587	0.001396	124.326	478914
Vepsas	Andronovo	Yorubas	0.180639	0.001519	118.895	462669
Vepsas	Bell_Beaker_LN	Yorubas	0.179519	0.001456	123.273	469128
Vepsas	Central_LNBA	Yorubas	0.18045	0.001428	126.406	485384
Vepsas	Central_MN	Yorubas	0.17691	0.001457	121.432	449955
Vepsas	EHG	Yorubas	0.184908	0.00161	114.84	406378
Vepsas	Hungary_BA	Yorubas	0.179957	0.001476	121.912	439656
Vepsas	Hungary_EN	Yorubas	0.175135	0.001445	121.185	430795
Vepsas	Iberia_Chalcolithic	Yorubas	0.176934	0.001454	121.666	383376
Vepsas	Iberia_EN	Yorubas	0.174862	0.001502	116.44	400692
Vepsas	Iberia_MN	Yorubas	0.176196	0.001493	117.996	376360
Vepsas	Iceman	Yorubas	0.172063	0.001637	105.079	451781
Vepsas	LBK_EN	Yorubas	0.175288	0.001413	124.097	481437
Vepsas	Motala_HG	Yorubas	0.186564	0.001559	119.676	417848
Vepsas	Northern_LNBA	Yorubas	0.179445	0.001487	120.678	441080
Vepsas	Poltavka	Yorubas	0.180871	0.001482	122.041	434669
Vepsas	Potapovka	Yorubas	0.179633	0.001711	104.969	224566
Vepsas	Remedello	Yorubas	0.174633	0.001658	105.298	278985
Vepsas	Russia_EBA	Yorubas	0.182513	0.002069	88.222	88695
Vepsas	Samara_Eneolithic	Yorubas	0.182192	0.001635	111.41	301243
Vepsas	Scythian_IA	Yorubas	0.177334	0.001681	105.522	352859
Vepsas	Sintashta	Yorubas	0.178253	0.0015	118.855	394974
Vepsas	Srubnaya	Yorubas	0.180497	0.001465	123.22	461305
Vepsas	WHG	Yorubas	0.186179	0.001571	118.537	471359
Vepsas	Yamnaya_Kalmykia	Yorubas	0.178893	0.001435	124.622	442653
Vepsas	Yamnaya_Samara	Yorubas	0.18143	0.001481	122.514	459455
Vepsas	MA1	Yorubas	0.175489	0.001711	102.576	319112
Yakuts	Afanasievo	Yorubas	0.158563	0.0016	99.125	443765
Yakuts	Anatolia_Neolithic	Yorubas	0.149416	0.001419	105.328	476618
Yakuts	Andronovo	Yorubas	0.156625	0.001583	98.972	461864
Yakuts	Bell_Beaker_LN	Yorubas	0.154163	0.001508	102.251	467505
Yakuts	Central_LNBA	Yorubas	0.15557	0.001461	106.496	482889
Yakuts	Central_MN	Yorubas	0.151059	0.001486	101.67	448943
Yakuts	EHG	Yorubas	0.163678	0.001673	97.846	406012
Yakuts	Hungary_BA	Yorubas	0.153765	0.001485	103.559	438545
Yakuts	Hungary_EN	Yorubas	0.150563	0.001486	101.326	429270
Yakuts	Iberia_Chalcolithic	Yorubas	0.152172	0.001509	100.816	382078
Yakuts	Iberia_EN	Yorubas	0.150703	0.00151	99.786	399889
Yakuts	Iberia_MN	Yorubas	0.151878	0.001498	101.419	375622
Yakuts	Iceman	Yorubas	0.147793	0.00168	87.982	451296
Yakuts	LBK_EN	Yorubas	0.149969	0.001446	103.733	479357
Yakuts	Motala_HG	Yorubas	0.1603	0.001607	99.734	417006
Yakuts	Northern_LNBA	Yorubas	0.154152	0.001495	103.09	440105
Yakuts	Poltavka	Yorubas	0.15796	0.001523	103.75	433983
Yakuts	Potapovka	Yorubas	0.155785	0.001752	88.918	224331
Yakuts	Remedello	Yorubas	0.149981	0.001692	88.656	278619
Yakuts	Russia_EBA	Yorubas	0.157967	0.002195	71.98	88636
Yakuts	Samara_Eneolithic	Yorubas	0.160042	0.001709	93.643	300968
Yakuts	Scythian_IA	Yorubas	0.161025	0.001766	91.193	352695
Yakuts	Sintashta	Yorubas	0.153918	0.001555	98.958	394354
Yakuts	Srubnaya	Yorubas	0.156101	0.001489	104.814	459771
Yakuts	WHG	Yorubas	0.157354	0.001623	96.929	470248
Yakuts	Yamnaya_Kalmykia	Yorubas	0.155748	0.001488	104.655	441934
Yakuts	Yamnaya_Samara	Yorubas	0.158153	0.001498	105.569	458330
Yakuts	MA1	Yorubas	0.160845	0.001789	89.924	319076
Yukaghirs	Afanasievo	Yorubas	0.163734	0.001609	101.733	442040
Yukaghirs	Anatolia_Neolithic	Yorubas	0.154989	0.001411	109.867	471852
Yukaghirs	Andronovo	Yorubas	0.16208	0.001558	104.039	459940
Yukaghirs	Bell_Beaker_LN	Yorubas	0.160165	0.001504	106.467	464142
Yukaghirs	Central_LNBA	Yorubas	0.16121	0.001453	110.928	477718
Yukaghirs	Central_MN	Yorubas	0.156759	0.00148	105.892	447128
Yukaghirs	EHG	Yorubas	0.168788	0.001698	99.382	404867
Yukaghirs	Hungary_BA	Yorubas	0.159656	0.00149	107.119	436263
Yukaghirs	Hungary_EN	Yorubas	0.156183	0.001481	105.454	426168
Yukaghirs	Iberia_Chalcolithic	Yorubas	0.158058	0.0015	105.405	379858
Yukaghirs	Iberia_EN	Yorubas	0.156598	0.001514	103.434	398258
Yukaghirs	Iberia_MN	Yorubas	0.157923	0.001505	104.914	374090
Yukaghirs	Iceman	Yorubas	0.15352	0.001687	91.012	450348
Yukaghirs	LBK_EN	Yorubas	0.156001	0.001443	108.14	475357
Yukaghirs	Motala_HG	Yorubas	0.166569	0.001612	103.34	414895
Yukaghirs	Northern_LNBA	Yorubas	0.160455	0.001523	105.373	438074
Yukaghirs	Poltavka	Yorubas	0.163796	0.001532	106.91	431932
Yukaghirs	Potapovka	Yorubas	0.161292	0.001752	92.051	223790
Yukaghirs	Remedello	Yorubas	0.154924	0.001658	93.448	277949
Yukaghirs	Russia_EBA	Yorubas	0.163743	0.002244	72.956	88427
Yukaghirs	Samara_Eneolithic	Yorubas	0.165696	0.001739	95.283	300159
Yukaghirs	Scythian_IA	Yorubas	0.164135	0.001718	95.516	351930
Yukaghirs	Sintashta	Yorubas	0.159839	0.001572	101.705	392847
Yukaghirs	Srubnaya	Yorubas	0.161853	0.001494	108.37	456438
Yukaghirs	WHG	Yorubas	0.164049	0.001617	101.427	467918
Yukaghirs	Yamnaya_Kalmykia	Yorubas	0.160624	0.001469	109.367	439878
Yukaghirs	Yamnaya_Samara	Yorubas	0.163922	0.001507	108.791	455224
Yukaghirs	MA1	Yorubas	0.164708	0.001839	89.571	318422
* - Modern and ancient samples were grouped into the populations as in Table S1.The (modern reference, ancient reference; outgroup) test configuration was used, and Yoruba from Africa (YRI) was used and an outgroup. ‘N of SNPs in the test’ column indicates how many SNPs were used for each particular outgroup f3 test.

## Sheet: S13B_modern_autosomal
Table S13. Outgroup f3 statistic
B. Results of outgroup f3 test - autosomal SNPs.
	Source 1	Source 2	outgroup f3	outgroup f3	std. Error	Z-score	N of SNPs in the test
result:	Altaians	Bashkirs	Yorubas	0.177809	0.001564	113.662	499541
result:	Belarusians	Bashkirs	Yorubas	0.172222	0.00147	117.155	503118
result:	Bulgarians	Bashkirs	Yorubas	0.168613	0.001446	116.639	501968
result:	Buryats	Bashkirs	Yorubas	0.179354	0.001576	113.835	496266
result:	Chukchis	Bashkirs	Yorubas	0.181189	0.00153	118.424	496216
result:	Chuvash	Bashkirs	Yorubas	0.175939	0.001492	117.908	503685
result:	Cypriots	Bashkirs	Yorubas	0.161471	0.001409	114.627	499549
result:	Dolgans	Bashkirs	Yorubas	0.180339	0.00159	113.428	493457
result:	Estonians	Bashkirs	Yorubas	0.173913	0.001473	118.055	506213
result:	Evenkis	Bashkirs	Yorubas	0.181736	0.001578	115.172	492910
result:	Evens	Bashkirs	Yorubas	0.18324	0.001622	112.991	486265
result:	Finns	Bashkirs	Yorubas	0.174051	0.001485	117.228	504061
result:	French	Bashkirs	Yorubas	0.169578	0.001451	116.855	505134
result:	French_Basques	Bashkirs	Yorubas	0.169273	0.001478	114.517	503739
result:	Germans	Bashkirs	Yorubas	0.171816	0.001479	116.134	502720
result:	Han	Bashkirs	Yorubas	0.174756	0.001553	112.52	493892
result:	Khanty	Bashkirs	Yorubas	0.183644	0.001559	117.766	495551
result:	Hungarians	Bashkirs	Yorubas	0.170797	0.00148	115.368	504175
result:	Karelian	Bashkirs	Yorubas	0.1751	0.001513	115.763	502630
result:	Kets	Bashkirs	Yorubas	0.183503	0.001622	113.145	484323
result:	Khakases	Bashkirs	Yorubas	0.177874	0.001501	118.503	501040
result:	Komis	Bashkirs	Yorubas	0.175953	0.001462	120.357	503441
result:	Koryaks	Bashkirs	Yorubas	0.181513	0.001595	113.835	494101
result:	Latvians	Bashkirs	Yorubas	0.173823	0.001541	112.797	496327
result:	Lithuanians	Bashkirs	Yorubas	0.173415	0.001498	115.732	499738
result:	Mansis	Bashkirs	Yorubas	0.178718	0.001508	118.482	504816
result:	Maris	Bashkirs	Yorubas	0.177575	0.001497	118.604	502458
result:	Mongolians	Bashkirs	Yorubas	0.178715	0.001559	114.636	493531
result:	Mordovians	Bashkirs	Yorubas	0.173873	0.00149	116.726	503155
result:	Nenets	Bashkirs	Yorubas	0.18297	0.001541	118.758	494643
result:	Nganasans	Bashkirs	Yorubas	0.183243	0.001583	115.772	492431
result:	Nivkhs	Bashkirs	Yorubas	0.178177	0.001636	108.932	479905
result:	North_Italians	Bashkirs	Yorubas	0.167772	0.001454	115.364	500898
result:	Orcadians	Bashkirs	Yorubas	0.171687	0.001481	115.95	502541
result:	Poles	Bashkirs	Yorubas	0.173368	0.001501	115.536	502100
result:	Portugese	Bashkirs	Yorubas	0.163697	0.001429	114.541	499497
result:	Romanians	Bashkirs	Yorubas	0.168361	0.001435	117.297	503211
result:	Russians_Central	Bashkirs	Yorubas	0.173489	0.001491	116.348	504420
result:	Russians_North	Bashkirs	Yorubas	0.174479	0.001472	118.512	505811
result:	Russians_South	Bashkirs	Yorubas	0.172672	0.001501	115.046	503004
result:	Saami_Kola	Bashkirs	Yorubas	0.176383	0.001527	115.498	496160
result:	Saami_SWE	Bashkirs	Yorubas	0.178874	0.001574	113.614	498283
result:	Sardinians	Bashkirs	Yorubas	0.164815	0.00143	115.239	503424
result:	Selkups	Bashkirs	Yorubas	0.182415	0.001533	119.008	499769
result:	Shors	Bashkirs	Yorubas	0.178154	0.001601	111.28	485364
result:	Slovaks	Bashkirs	Yorubas	0.171183	0.00146	117.226	503013
result:	Spaniards	Bashkirs	Yorubas	0.1661	0.001469	113.073	500915
result:	Swedes	Bashkirs	Yorubas	0.172643	0.001504	114.825	503870
result:	Tatars	Bashkirs	Yorubas	0.174456	0.001466	119.023	504504
result:	Tuscans	Bashkirs	Yorubas	0.16602	0.001477	112.418	495693
result:	Tuvinians	Bashkirs	Yorubas	0.179832	0.001567	114.746	496984
result:	Udmurts	Bashkirs	Yorubas	0.177495	0.001485	119.546	502183
result:	Ukranians	Bashkirs	Yorubas	0.171779	0.001483	115.817	504250
result:	Vepsas	Bashkirs	Yorubas	0.175188	0.001487	117.778	500073
result:	Welsh	Bashkirs	Yorubas	0.170886	0.001456	117.354	504320
result:	Yakuts	Bashkirs	Yorubas	0.180711	0.001584	114.08	498683
result:	Yukaghirs	Bashkirs	Yorubas	0.179974	0.001547	116.312	490906
result:	Altaians	Bulgarians	Yorubas	0.156266	0.001493	104.665	497212
result:	Bashkirs	Bulgarians	Yorubas	0.168613	0.001446	116.639	501968
result:	Belarusians	Bulgarians	Yorubas	0.186734	0.001493	125.07	502430
result:	Buryats	Bulgarians	Yorubas	0.150171	0.001509	99.489	493919
result:	Chukchis	Bulgarians	Yorubas	0.156583	0.001471	106.448	494158
result:	Chuvash	Bulgarians	Yorubas	0.176978	0.001476	119.944	502209
result:	Cypriots	Bulgarians	Yorubas	0.179011	0.001436	124.702	499310
result:	Dolgans	Bulgarians	Yorubas	0.15426	0.001535	100.475	491328
result:	Estonians	Bulgarians	Yorubas	0.186652	0.001474	126.672	504980
result:	Evenkis	Bulgarians	Yorubas	0.149903	0.0015	99.919	490489
result:	Evens	Bulgarians	Yorubas	0.147874	0.001558	94.905	483980
result:	Finns	Bulgarians	Yorubas	0.184333	0.001488	123.916	503020
result:	French	Bulgarians	Yorubas	0.185655	0.001476	125.785	504418
result:	French_Basques	Bulgarians	Yorubas	0.186758	0.001491	125.245	503252
result:	Germans	Bulgarians	Yorubas	0.185877	0.001473	126.186	502060
result:	Han	Bulgarians	Yorubas	0.143375	0.001477	97.09	491304
result:	Khanty	Bulgarians	Yorubas	0.165028	0.00153	107.845	493564
result:	Hungarians	Bulgarians	Yorubas	0.185852	0.001489	124.831	503459
result:	Karelian	Bulgarians	Yorubas	0.183852	0.001502	122.406	501561
result:	Kets	Bulgarians	Yorubas	0.159593	0.001547	103.154	482728
result:	Khakases	Bulgarians	Yorubas	0.161228	0.001447	111.409	498869
result:	Komis	Bulgarians	Yorubas	0.179139	0.001443	124.128	502031
result:	Koryaks	Bulgarians	Yorubas	0.155981	0.001522	102.474	492042
result:	Latvians	Bulgarians	Yorubas	0.187815	0.001544	121.603	495864
result:	Lithuanians	Bulgarians	Yorubas	0.187662	0.001506	124.57	499222
result:	Mansis	Bulgarians	Yorubas	0.174372	0.001488	117.224	503148
result:	Maris	Bulgarians	Yorubas	0.174125	0.001474	118.107	500864
result:	Mongolians	Bulgarians	Yorubas	0.153115	0.001492	102.621	491366
result:	Mordovians	Bulgarians	Yorubas	0.183864	0.001502	122.434	502184
result:	Nenets	Bulgarians	Yorubas	0.159332	0.001496	106.505	492547
result:	Nganasans	Bulgarians	Yorubas	0.153228	0.001527	100.334	490330
result:	Nivkhs	Bulgarians	Yorubas	0.151815	0.00157	96.683	478450
result:	North_Italians	Bulgarians	Yorubas	0.18537	0.001471	126.004	500580
result:	Orcadians	Bulgarians	Yorubas	0.186439	0.001483	125.703	502011
result:	Poles	Bulgarians	Yorubas	0.186434	0.001512	123.331	501492
result:	Portugese	Bulgarians	Yorubas	0.180204	0.001451	124.216	499168
result:	Romanians	Bulgarians	Yorubas	0.183329	0.001445	126.838	502524
result:	Russians_Central	Bulgarians	Yorubas	0.185949	0.001493	124.583	503463
result:	Russians_North	Bulgarians	Yorubas	0.183633	0.001472	124.759	504451
result:	Russians_South	Bulgarians	Yorubas	0.186232	0.00151	123.315	502259
result:	Saami_Kola	Bulgarians	Yorubas	0.179073	0.001535	116.632	495175
result:	Saami_SWE	Bulgarians	Yorubas	0.176975	0.001561	113.352	496972
result:	Sardinians	Bulgarians	Yorubas	0.185121	0.001452	127.454	503015
result:	Selkups	Bulgarians	Yorubas	0.161862	0.001465	110.461	497558
result:	Shors	Bulgarians	Yorubas	0.160488	0.001572	102.1	483846
result:	Slovaks	Bulgarians	Yorubas	0.186145	0.001478	125.94	502373
result:	Spaniards	Bulgarians	Yorubas	0.183242	0.001482	123.614	500578
result:	Swedes	Bulgarians	Yorubas	0.186938	0.001509	123.92	503220
result:	Tatars	Bulgarians	Yorubas	0.177451	0.00145	122.407	502900
result:	Tuscans	Bulgarians	Yorubas	0.183347	0.00152	120.642	495546
result:	Tuvinians	Bulgarians	Yorubas	0.15199	0.001488	102.153	494595
result:	Udmurts	Bulgarians	Yorubas	0.175458	0.001466	119.652	500624
result:	Ukranians	Bulgarians	Yorubas	0.186072	0.001493	124.646	503484
result:	Vepsas	Bulgarians	Yorubas	0.183915	0.001484	123.922	499180
result:	Welsh	Bulgarians	Yorubas	0.186074	0.001465	126.983	503633
result:	Yakuts	Bulgarians	Yorubas	0.151105	0.001503	100.561	496290
result:	Yukaghirs	Bulgarians	Yorubas	0.158705	0.001501	105.757	489047
result:	Altaians	Chuvash	Yorubas	0.17038	0.001566	108.791	499015
result:	Bashkirs	Chuvash	Yorubas	0.175939	0.001492	117.908	503685
result:	Belarusians	Chuvash	Yorubas	0.18174	0.001505	120.787	503405
result:	Bulgarians	Chuvash	Yorubas	0.176978	0.001476	119.944	502209
result:	Buryats	Chuvash	Yorubas	0.167986	0.00158	106.296	495642
result:	Chukchis	Chuvash	Yorubas	0.173206	0.001536	112.785	495842
result:	Cypriots	Chuvash	Yorubas	0.168873	0.00144	117.243	499741
result:	Dolgans	Chuvash	Yorubas	0.171235	0.001586	107.935	493002
result:	Estonians	Chuvash	Yorubas	0.183076	0.001497	122.283	506376
result:	Evenkis	Chuvash	Yorubas	0.169629	0.001572	107.929	492288
result:	Evens	Chuvash	Yorubas	0.170237	0.001629	104.492	485682
result:	Finns	Chuvash	Yorubas	0.182207	0.001502	121.34	504313
result:	French	Chuvash	Yorubas	0.178268	0.001486	119.976	505395
result:	French_Basques	Chuvash	Yorubas	0.178513	0.001505	118.583	504090
result:	Germans	Chuvash	Yorubas	0.180656	0.001496	120.733	503094
result:	Han	Chuvash	Yorubas	0.161321	0.001556	103.647	493054
result:	Khanty	Chuvash	Yorubas	0.179479	0.00157	114.318	495244
result:	Hungarians	Chuvash	Yorubas	0.179352	0.001508	118.941	504428
result:	Karelian	Chuvash	Yorubas	0.18282	0.001528	119.681	502873
result:	Kets	Chuvash	Yorubas	0.176211	0.00162	108.774	483977
result:	Khakases	Chuvash	Yorubas	0.172809	0.001511	114.339	500736
result:	Komis	Chuvash	Yorubas	0.181272	0.001471	123.236	503533
result:	Koryaks	Chuvash	Yorubas	0.173036	0.001599	108.228	493692
result:	Latvians	Chuvash	Yorubas	0.183722	0.001566	117.285	496566
result:	Lithuanians	Chuvash	Yorubas	0.183249	0.001516	120.875	500053
result:	Mansis	Chuvash	Yorubas	0.18042	0.001528	118.064	504758
result:	Maris	Chuvash	Yorubas	0.183874	0.001517	121.234	502618
result:	Mongolians	Chuvash	Yorubas	0.168608	0.001568	107.513	492963
result:	Mordovians	Chuvash	Yorubas	0.181743	0.001523	119.305	503372
result:	Nenets	Chuvash	Yorubas	0.17634	0.001561	112.99	494267
result:	Nganasans	Chuvash	Yorubas	0.173458	0.001587	109.308	491994
result:	Nivkhs	Chuvash	Yorubas	0.168276	0.001628	103.34	479532
result:	North_Italians	Chuvash	Yorubas	0.176588	0.00148	119.346	501152
result:	Orcadians	Chuvash	Yorubas	0.180584	0.001501	120.333	502849
result:	Poles	Chuvash	Yorubas	0.182497	0.001523	119.802	502462
result:	Portugese	Chuvash	Yorubas	0.172203	0.001458	118.14	499787
result:	Romanians	Chuvash	Yorubas	0.176219	0.001454	121.227	503392
result:	Russians_Central	Chuvash	Yorubas	0.182416	0.001516	120.301	504642
result:	Russians_North	Chuvash	Yorubas	0.182319	0.001494	122.058	505963
result:	Russians_South	Chuvash	Yorubas	0.181695	0.001523	119.294	503323
result:	Saami_Kola	Chuvash	Yorubas	0.181728	0.00154	118.025	496371
result:	Saami_SWE	Chuvash	Yorubas	0.182292	0.001577	115.612	498362
result:	Sardinians	Chuvash	Yorubas	0.173641	0.001451	119.68	503748
result:	Selkups	Chuvash	Yorubas	0.176849	0.001534	115.296	499402
result:	Shors	Chuvash	Yorubas	0.172448	0.001618	106.589	485065
result:	Slovaks	Chuvash	Yorubas	0.180368	0.001489	121.152	503321
result:	Spaniards	Chuvash	Yorubas	0.174894	0.001492	117.239	501272
result:	Swedes	Chuvash	Yorubas	0.181682	0.001536	118.273	504208
result:	Tatars	Chuvash	Yorubas	0.17924	0.001475	121.501	504551
result:	Tuscans	Chuvash	Yorubas	0.174396	0.001513	115.257	495937
result:	Tuvinians	Chuvash	Yorubas	0.16941	0.001573	107.713	496325
result:	Udmurts	Chuvash	Yorubas	0.18081	0.001505	120.175	502240
result:	Ukranians	Chuvash	Yorubas	0.18097	0.001501	120.528	504560
result:	Vepsas	Chuvash	Yorubas	0.182932	0.001499	122.061	500342
result:	Welsh	Chuvash	Yorubas	0.179633	0.001484	121.064	504597
result:	Yakuts	Chuvash	Yorubas	0.169573	0.001573	107.791	498085
result:	Yukaghirs	Chuvash	Yorubas	0.17338	0.00156	111.159	490588
result:	Altaians	Dolgans	Yorubas	0.195718	0.001728	113.231	491650
result:	Bashkirs	Dolgans	Yorubas	0.180339	0.00159	113.428	493457
result:	Belarusians	Dolgans	Yorubas	0.157901	0.001545	102.207	492164
result:	Bulgarians	Dolgans	Yorubas	0.15426	0.001535	100.475	491328
result:	Buryats	Dolgans	Yorubas	0.205538	0.001759	116.831	490165
result:	Chukchis	Dolgans	Yorubas	0.2009	0.001716	117.098	489696
result:	Chuvash	Dolgans	Yorubas	0.171235	0.001586	107.935	493002
result:	Cypriots	Dolgans	Yorubas	0.147611	0.001492	98.95	489839
result:	Estonians	Dolgans	Yorubas	0.160276	0.001544	103.773	494197
result:	Evenkis	Dolgans	Yorubas	0.21624	0.001788	120.907	488586
result:	Evens	Dolgans	Yorubas	0.219084	0.001826	119.949	483922
result:	Finns	Dolgans	Yorubas	0.162331	0.001568	103.507	492898
result:	French	Dolgans	Yorubas	0.154699	0.001524	101.492	493320
result:	French_Basques	Dolgans	Yorubas	0.154197	0.001565	98.509	492386
result:	Germans	Dolgans	Yorubas	0.157768	0.001566	100.725	491846
result:	Han	Dolgans	Yorubas	0.200988	0.001766	113.811	488998
result:	Khanty	Dolgans	Yorubas	0.193141	0.001701	113.513	488779
result:	Hungarians	Dolgans	Yorubas	0.15645	0.001564	100.038	492802
result:	Karelian	Dolgans	Yorubas	0.164507	0.001606	102.433	492075
result:	Kets	Dolgans	Yorubas	0.199978	0.001833	109.075	480967
result:	Khakases	Dolgans	Yorubas	0.190633	0.001663	114.655	492376
result:	Komis	Dolgans	Yorubas	0.16895	0.001553	108.823	492795
result:	Koryaks	Dolgans	Yorubas	0.203307	0.001762	115.356	488353
result:	Latvians	Dolgans	Yorubas	0.159435	0.001633	97.631	487618
result:	Lithuanians	Dolgans	Yorubas	0.158516	0.001567	101.141	489924
result:	Mansis	Dolgans	Yorubas	0.177963	0.001605	110.848	493767
result:	Maris	Dolgans	Yorubas	0.176159	0.001604	109.837	492357
result:	Mongolians	Dolgans	Yorubas	0.200172	0.001759	113.808	488108
result:	Mordovians	Dolgans	Yorubas	0.162272	0.001576	102.992	492420
result:	Nenets	Dolgans	Yorubas	0.20229	0.001699	119.065	488568
result:	Nganasans	Dolgans	Yorubas	0.213013	0.001785	119.328	487595
result:	Nivkhs	Dolgans	Yorubas	0.201316	0.00182	110.59	477512
result:	North_Italians	Dolgans	Yorubas	0.152984	0.001559	98.148	490558
result:	Orcadians	Dolgans	Yorubas	0.156752	0.001565	100.143	491581
result:	Poles	Dolgans	Yorubas	0.159761	0.001586	100.736	491541
result:	Portugese	Dolgans	Yorubas	0.149495	0.0015	99.66	489608
result:	Romanians	Dolgans	Yorubas	0.155398	0.001524	101.944	492238
result:	Russians_Central	Dolgans	Yorubas	0.160551	0.001571	102.216	493035
result:	Russians_North	Dolgans	Yorubas	0.163814	0.001551	105.586	494018
result:	Russians_South	Dolgans	Yorubas	0.158755	0.001572	101.008	492112
result:	Saami_Kola	Dolgans	Yorubas	0.170508	0.00162	105.227	488058
result:	Saami_SWE	Dolgans	Yorubas	0.176396	0.001675	105.327	489659
result:	Sardinians	Dolgans	Yorubas	0.150081	0.001514	99.106	492255
result:	Selkups	Dolgans	Yorubas	0.197514	0.00169	116.861	491548
result:	Shors	Dolgans	Yorubas	0.191405	0.001764	108.52	481436
result:	Slovaks	Dolgans	Yorubas	0.156466	0.001539	101.655	492028
result:	Spaniards	Dolgans	Yorubas	0.151699	0.001546	98.119	490595
result:	Swedes	Dolgans	Yorubas	0.157983	0.00157	100.622	492574
result:	Tatars	Dolgans	Yorubas	0.168943	0.001561	108.234	493532
result:	Tuscans	Dolgans	Yorubas	0.151661	0.001566	96.855	487044
result:	Tuvinians	Dolgans	Yorubas	0.204264	0.001766	115.651	490609
result:	Udmurts	Dolgans	Yorubas	0.173874	0.001587	109.532	492230
result:	Ukranians	Dolgans	Yorubas	0.157636	0.001557	101.271	492892
result:	Vepsas	Dolgans	Yorubas	0.164847	0.001572	104.837	490430
result:	Welsh	Dolgans	Yorubas	0.155906	0.00154	101.217	492808
result:	Yakuts	Dolgans	Yorubas	0.212772	0.001794	118.57	491736
result:	Yukaghirs	Dolgans	Yorubas	0.202325	0.00173	116.951	486199
result:	Altaians	Estonians	Yorubas	0.161635	0.001514	106.786	500780
result:	Bashkirs	Estonians	Yorubas	0.173913	0.001473	118.055	506213
result:	Belarusians	Estonians	Yorubas	0.192685	0.001514	127.307	506316
result:	Bulgarians	Estonians	Yorubas	0.186652	0.001474	126.672	504980
result:	Buryats	Estonians	Yorubas	0.155316	0.00153	101.537	497057
result:	Chukchis	Estonians	Yorubas	0.16302	0.001484	109.82	497239
result:	Chuvash	Estonians	Yorubas	0.183076	0.001497	122.283	506376
result:	Cypriots	Estonians	Yorubas	0.177191	0.001444	122.728	502183
result:	Dolgans	Estonians	Yorubas	0.160276	0.001544	103.773	494197
result:	Evenkis	Estonians	Yorubas	0.155568	0.001518	102.498	493365
result:	Evens	Estonians	Yorubas	0.153976	0.001562	98.548	486298
result:	Finns	Estonians	Yorubas	0.192061	0.001519	126.42	507346
result:	French	Estonians	Yorubas	0.188554	0.001494	126.172	508879
result:	French_Basques	Estonians	Yorubas	0.189156	0.001513	125.048	507255
result:	Germans	Estonians	Yorubas	0.190596	0.001507	126.513	505874
result:	Han	Estonians	Yorubas	0.148006	0.001492	99.184	494276
result:	Khanty	Estonians	Yorubas	0.172239	0.001539	111.88	496607
result:	Hungarians	Estonians	Yorubas	0.189642	0.001512	125.397	507556
result:	Karelian	Estonians	Yorubas	0.191768	0.001537	124.776	505557
result:	Kets	Estonians	Yorubas	0.166777	0.001575	105.867	484621
result:	Khakases	Estonians	Yorubas	0.167006	0.001473	113.365	502687
result:	Komis	Estonians	Yorubas	0.185729	0.001469	126.438	506220
result:	Koryaks	Estonians	Yorubas	0.161965	0.001546	104.753	494934
result:	Latvians	Estonians	Yorubas	0.195775	0.00159	123.114	498538
result:	Lithuanians	Estonians	Yorubas	0.194986	0.001538	126.765	502417
result:	Mansis	Estonians	Yorubas	0.180975	0.001513	119.6	507659
result:	Maris	Estonians	Yorubas	0.180684	0.001497	120.718	504794
result:	Mongolians	Estonians	Yorubas	0.158092	0.001507	104.939	494121
result:	Mordovians	Estonians	Yorubas	0.190046	0.001532	124.013	506108
result:	Nenets	Estonians	Yorubas	0.166138	0.001521	109.23	495502
result:	Nganasans	Estonians	Yorubas	0.159973	0.001541	103.838	493069
result:	Nivkhs	Estonians	Yorubas	0.157314	0.001592	98.83	480048
result:	North_Italians	Estonians	Yorubas	0.186376	0.001485	125.465	503870
result:	Orcadians	Estonians	Yorubas	0.191012	0.001512	126.292	505768
result:	Poles	Estonians	Yorubas	0.192917	0.001543	125.038	505136
result:	Portugese	Estonians	Yorubas	0.181914	0.00147	123.709	502265
result:	Romanians	Estonians	Yorubas	0.18521	0.001461	126.757	506332
result:	Russians_Central	Estonians	Yorubas	0.192364	0.001529	125.826	507750
result:	Russians_North	Estonians	Yorubas	0.1904	0.001499	127.009	509283
result:	Russians_South	Estonians	Yorubas	0.192118	0.001533	125.29	506180
result:	Saami_Kola	Estonians	Yorubas	0.187177	0.001552	120.642	498069
result:	Saami_SWE	Estonians	Yorubas	0.185219	0.001596	116.059	500264
result:	Sardinians	Estonians	Yorubas	0.184124	0.001464	125.806	506883
result:	Selkups	Estonians	Yorubas	0.168828	0.001492	113.12	501150
result:	Shors	Estonians	Yorubas	0.166364	0.001595	104.325	485793
result:	Slovaks	Estonians	Yorubas	0.190887	0.001504	126.904	506207
result:	Spaniards	Estonians	Yorubas	0.184912	0.0015	123.295	503969
result:	Swedes	Estonians	Yorubas	0.192427	0.00155	124.109	507388
result:	Tatars	Estonians	Yorubas	0.182705	0.001473	124.045	507295
result:	Tuscans	Estonians	Yorubas	0.183864	0.001521	120.91	498016
result:	Tuvinians	Estonians	Yorubas	0.157554	0.001505	104.695	497838
result:	Udmurts	Estonians	Yorubas	0.181924	0.00151	120.467	504552
result:	Ukranians	Estonians	Yorubas	0.191295	0.001516	126.206	507687
result:	Vepsas	Estonians	Yorubas	0.191541	0.001512	126.659	502596
result:	Welsh	Estonians	Yorubas	0.190228	0.001494	127.339	507888
result:	Yakuts	Estonians	Yorubas	0.156821	0.001523	102.94	499725
result:	Yukaghirs	Estonians	Yorubas	0.164681	0.001527	107.826	491596
result:	Altaians	Evenkis	Yorubas	0.201483	0.001722	116.98	491575
result:	Bashkirs	Evenkis	Yorubas	0.181736	0.001578	115.172	492910
result:	Belarusians	Evenkis	Yorubas	0.153167	0.001519	100.844	491282
result:	Bulgarians	Evenkis	Yorubas	0.149903	0.0015	99.919	490489
result:	Buryats	Evenkis	Yorubas	0.214087	0.001743	122.861	490561
result:	Chukchis	Evenkis	Yorubas	0.207284	0.00169	122.636	489568
result:	Chuvash	Evenkis	Yorubas	0.169629	0.001572	107.929	492288
result:	Cypriots	Evenkis	Yorubas	0.143473	0.001456	98.57	489031
result:	Dolgans	Evenkis	Yorubas	0.21624	0.001788	120.907	488586
result:	Estonians	Evenkis	Yorubas	0.155568	0.001518	102.498	493365
result:	Evens	Evenkis	Yorubas	0.229745	0.001838	124.994	484727
result:	Finns	Evenkis	Yorubas	0.15815	0.001531	103.293	492069
result:	French	Evenkis	Yorubas	0.150153	0.001485	101.113	492470
result:	French_Basques	Evenkis	Yorubas	0.149265	0.001526	97.826	491535
result:	Germans	Evenkis	Yorubas	0.153394	0.001531	100.177	490936
result:	Han	Evenkis	Yorubas	0.210057	0.001773	118.463	489749
result:	Khanty	Evenkis	Yorubas	0.196375	0.001712	114.683	488464
result:	Hungarians	Evenkis	Yorubas	0.151941	0.00153	99.31	491918
result:	Karelian	Evenkis	Yorubas	0.160582	0.001571	102.219	491243
result:	Kets	Evenkis	Yorubas	0.205104	0.00184	111.473	481105
result:	Khakases	Evenkis	Yorubas	0.19499	0.001662	117.318	492072
result:	Komis	Evenkis	Yorubas	0.166566	0.001528	108.982	492053
result:	Koryaks	Evenkis	Yorubas	0.20989	0.001756	119.494	488364
result:	Latvians	Evenkis	Yorubas	0.15468	0.001594	97.043	486711
result:	Lithuanians	Evenkis	Yorubas	0.153743	0.001552	99.038	489096
result:	Mansis	Evenkis	Yorubas	0.177729	0.001579	112.554	493069
result:	Maris	Evenkis	Yorubas	0.175255	0.001595	109.853	491720
result:	Mongolians	Evenkis	Yorubas	0.207606	0.001744	119.012	488388
result:	Mordovians	Evenkis	Yorubas	0.158913	0.001544	102.952	491533
result:	Nenets	Evenkis	Yorubas	0.207793	0.001689	122.991	488493
result:	Nganasans	Evenkis	Yorubas	0.220978	0.001779	124.245	487812
result:	Nivkhs	Evenkis	Yorubas	0.20897	0.001839	113.618	477694
result:	North_Italians	Evenkis	Yorubas	0.148299	0.001508	98.318	489705
result:	Orcadians	Evenkis	Yorubas	0.152165	0.001537	99.021	490738
result:	Poles	Evenkis	Yorubas	0.155147	0.001555	99.795	490675
result:	Portugese	Evenkis	Yorubas	0.14503	0.001471	98.569	488780
result:	Romanians	Evenkis	Yorubas	0.15102	0.001482	101.919	491419
result:	Russians_Central	Evenkis	Yorubas	0.156094	0.001529	102.079	492177
result:	Russians_North	Evenkis	Yorubas	0.160031	0.001525	104.969	493236
result:	Russians_South	Evenkis	Yorubas	0.154357	0.001528	101.021	491225
result:	Saami_Kola	Evenkis	Yorubas	0.168983	0.001601	105.523	487492
result:	Saami_SWE	Evenkis	Yorubas	0.175795	0.00164	107.193	489054
result:	Sardinians	Evenkis	Yorubas	0.145221	0.001483	97.892	491397
result:	Selkups	Evenkis	Yorubas	0.201949	0.001669	120.99	491328
result:	Shors	Evenkis	Yorubas	0.195681	0.001762	111.029	481560
result:	Slovaks	Evenkis	Yorubas	0.151776	0.001497	101.364	491178
result:	Spaniards	Evenkis	Yorubas	0.147024	0.001506	97.624	489770
result:	Swedes	Evenkis	Yorubas	0.153268	0.001536	99.804	491716
result:	Tatars	Evenkis	Yorubas	0.167193	0.001538	108.685	492802
result:	Tuscans	Evenkis	Yorubas	0.147001	0.001497	98.189	486310
result:	Tuvinians	Evenkis	Yorubas	0.212164	0.001758	120.671	490726
result:	Udmurts	Evenkis	Yorubas	0.172862	0.001555	111.129	491502
result:	Ukranians	Evenkis	Yorubas	0.153019	0.001524	100.428	491996
result:	Vepsas	Evenkis	Yorubas	0.1609	0.001557	103.362	489680
result:	Welsh	Evenkis	Yorubas	0.151303	0.001502	100.726	491900
result:	Yakuts	Evenkis	Yorubas	0.223034	0.001774	125.69	492082
result:	Yukaghirs	Evenkis	Yorubas	0.208053	0.001714	121.383	486165
result:	Altaians	Evens	Yorubas	0.204997	0.001752	117.017	485752
result:	Bashkirs	Evens	Yorubas	0.18324	0.001622	112.991	486265
result:	Belarusians	Evens	Yorubas	0.151124	0.001578	95.796	484610
result:	Bulgarians	Evens	Yorubas	0.147874	0.001558	94.905	483980
result:	Buryats	Evens	Yorubas	0.218795	0.001787	122.441	485425
result:	Chukchis	Evens	Yorubas	0.214655	0.001757	122.173	484529
result:	Chuvash	Evens	Yorubas	0.170237	0.001629	104.492	485682
result:	Cypriots	Evens	Yorubas	0.141197	0.001506	93.758	482786
result:	Dolgans	Evens	Yorubas	0.219084	0.001826	119.949	483922
result:	Estonians	Evens	Yorubas	0.153976	0.001562	98.548	486298
result:	Evenkis	Evens	Yorubas	0.229745	0.001838	124.994	484727
result:	Finns	Evens	Yorubas	0.157032	0.001574	99.742	485337
result:	French	Evens	Yorubas	0.14792	0.001533	96.461	485493
result:	French_Basques	Evens	Yorubas	0.146904	0.001573	93.37	484748
result:	Germans	Evens	Yorubas	0.15158	0.001591	95.269	484380
result:	Han	Evens	Yorubas	0.213981	0.001819	117.615	485102
result:	Khanty	Evens	Yorubas	0.200517	0.001759	114.006	483556
result:	Hungarians	Evens	Yorubas	0.149746	0.001576	95.024	485109
result:	Karelian	Evens	Yorubas	0.159709	0.001624	98.371	484718
result:	Kets	Evens	Yorubas	0.209739	0.00191	109.837	478085
result:	Khakases	Evens	Yorubas	0.197458	0.0017	116.121	485890
result:	Komis	Evens	Yorubas	0.166523	0.001579	105.477	485443
result:	Koryaks	Evens	Yorubas	0.218873	0.00182	120.265	483837
result:	Latvians	Evens	Yorubas	0.152697	0.001643	92.962	481062
result:	Lithuanians	Evens	Yorubas	0.15175	0.001613	94.088	482876
result:	Mansis	Evens	Yorubas	0.179328	0.001632	109.905	486288
result:	Maris	Evens	Yorubas	0.176703	0.001655	106.781	485361
result:	Mongolians	Evens	Yorubas	0.211718	0.001789	118.35	483815
result:	Mordovians	Evens	Yorubas	0.157548	0.001597	98.681	484939
result:	Nenets	Evens	Yorubas	0.213102	0.001743	122.278	483754
result:	Nganasans	Evens	Yorubas	0.229052	0.001835	124.839	483587
result:	Nivkhs	Evens	Yorubas	0.216824	0.001903	113.955	475586
result:	North_Italians	Evens	Yorubas	0.146041	0.001552	94.076	483334
result:	Orcadians	Evens	Yorubas	0.150015	0.001594	94.113	484116
result:	Poles	Evens	Yorubas	0.153494	0.001612	95.248	484166
result:	Portugese	Evens	Yorubas	0.142835	0.001516	94.215	482612
result:	Romanians	Evens	Yorubas	0.149269	0.001533	97.34	484731
result:	Russians_Central	Evens	Yorubas	0.15439	0.001582	97.574	485361
result:	Russians_North	Evens	Yorubas	0.159009	0.001577	100.816	486220
result:	Russians_South	Evens	Yorubas	0.152468	0.001584	96.226	484609
result:	Saami_Kola	Evens	Yorubas	0.169578	0.001674	101.318	482031
result:	Saami_SWE	Evens	Yorubas	0.176678	0.001717	102.877	483313
result:	Sardinians	Evens	Yorubas	0.142838	0.001544	92.485	484659
result:	Selkups	Evens	Yorubas	0.206719	0.001728	119.647	485599
result:	Shors	Evens	Yorubas	0.1984	0.001814	109.367	478242
result:	Slovaks	Evens	Yorubas	0.150045	0.001556	96.449	484531
result:	Spaniards	Evens	Yorubas	0.144651	0.001562	92.577	483304
result:	Swedes	Evens	Yorubas	0.151448	0.001593	95.042	484921
result:	Tatars	Evens	Yorubas	0.167044	0.001583	105.502	486031
result:	Tuscans	Evens	Yorubas	0.14475	0.001556	93.047	480636
result:	Tuvinians	Evens	Yorubas	0.216811	0.001787	121.296	485455
result:	Udmurts	Evens	Yorubas	0.173561	0.001593	108.96	485223
result:	Ukranians	Evens	Yorubas	0.151261	0.001576	96.006	485195
result:	Vepsas	Evens	Yorubas	0.159997	0.001603	99.835	483563
result:	Welsh	Evens	Yorubas	0.149211	0.001561	95.567	485085
result:	Yakuts	Evens	Yorubas	0.224127	0.001802	124.344	486099
result:	Yukaghirs	Evens	Yorubas	0.214869	0.001777	120.927	482204
result:	Altaians	Finns	Yorubas	0.163257	0.001522	107.262	499072
result:	Bashkirs	Finns	Yorubas	0.174051	0.001485	117.228	504061
result:	Belarusians	Finns	Yorubas	0.189942	0.001518	125.112	504303
result:	Bulgarians	Finns	Yorubas	0.184333	0.001488	123.916	503020
result:	Buryats	Finns	Yorubas	0.15766	0.00154	102.39	495556
result:	Chukchis	Finns	Yorubas	0.164933	0.001506	109.484	495844
result:	Chuvash	Finns	Yorubas	0.182207	0.001502	121.34	504313
result:	Cypriots	Finns	Yorubas	0.175261	0.001457	120.253	500398
result:	Dolgans	Finns	Yorubas	0.162331	0.001568	103.507	492898
result:	Estonians	Finns	Yorubas	0.192061	0.001519	126.42	507346
result:	Evenkis	Finns	Yorubas	0.15815	0.001531	103.293	492069
result:	Evens	Finns	Yorubas	0.157032	0.001574	99.742	485337
result:	French	Finns	Yorubas	0.186552	0.001492	125.008	506388
result:	French_Basques	Finns	Yorubas	0.187084	0.001523	122.807	505017
result:	Germans	Finns	Yorubas	0.188546	0.001513	124.641	503888
result:	Han	Finns	Yorubas	0.150387	0.0015	100.225	492871
result:	Khanty	Finns	Yorubas	0.173636	0.00154	112.764	495269
result:	Hungarians	Finns	Yorubas	0.187493	0.001523	123.101	505322
result:	Karelian	Finns	Yorubas	0.191857	0.001535	124.949	503763
result:	Kets	Finns	Yorubas	0.168322	0.001604	104.952	483820
result:	Khakases	Finns	Yorubas	0.16804	0.001483	113.308	500870
result:	Komis	Finns	Yorubas	0.185058	0.00148	125.062	504175
result:	Koryaks	Finns	Yorubas	0.164228	0.001567	104.811	493668
result:	Latvians	Finns	Yorubas	0.192519	0.001592	120.953	497273
result:	Lithuanians	Finns	Yorubas	0.19211	0.001536	125.07	500860
result:	Mansis	Finns	Yorubas	0.180761	0.001522	118.772	505377
result:	Maris	Finns	Yorubas	0.180305	0.001503	120.001	502873
result:	Mongolians	Finns	Yorubas	0.160108	0.001517	105.512	492804
result:	Mordovians	Finns	Yorubas	0.187889	0.001536	122.296	504103
result:	Nenets	Finns	Yorubas	0.168311	0.001535	109.632	494233
result:	Nganasans	Finns	Yorubas	0.16266	0.001558	104.383	491877
result:	Nivkhs	Finns	Yorubas	0.159376	0.001598	99.76	479408
result:	North_Italians	Finns	Yorubas	0.184273	0.0015	122.86	502020
result:	Orcadians	Finns	Yorubas	0.189067	0.001518	124.525	503759
result:	Poles	Finns	Yorubas	0.1905	0.001545	123.327	503248
result:	Portugese	Finns	Yorubas	0.180175	0.001482	121.572	500560
result:	Romanians	Finns	Yorubas	0.18322	0.001475	124.215	504220
result:	Russians_Central	Finns	Yorubas	0.190095	0.001535	123.879	505524
result:	Russians_North	Finns	Yorubas	0.189024	0.001499	126.134	506815
result:	Russians_South	Finns	Yorubas	0.189479	0.001546	122.565	504154
result:	Saami_Kola	Finns	Yorubas	0.187449	0.00156	120.154	496870
result:	Saami_SWE	Finns	Yorubas	0.18628	0.001592	116.994	498965
result:	Sardinians	Finns	Yorubas	0.182214	0.001478	123.275	504657
result:	Selkups	Finns	Yorubas	0.170291	0.001511	112.72	499491
result:	Shors	Finns	Yorubas	0.167371	0.001589	105.309	484965
result:	Slovaks	Finns	Yorubas	0.188388	0.001508	124.91	504179
result:	Spaniards	Finns	Yorubas	0.182867	0.001502	121.774	502119
result:	Swedes	Finns	Yorubas	0.190615	0.001553	122.728	505185
result:	Tatars	Finns	Yorubas	0.181572	0.001482	122.538	505055
result:	Tuscans	Finns	Yorubas	0.181902	0.001539	118.178	496558
result:	Tuvinians	Finns	Yorubas	0.15976	0.001516	105.391	496275
result:	Udmurts	Finns	Yorubas	0.181584	0.001512	120.128	502662
result:	Ukranians	Finns	Yorubas	0.188644	0.001523	123.881	505460
result:	Vepsas	Finns	Yorubas	0.191275	0.001505	127.076	501121
result:	Welsh	Finns	Yorubas	0.188262	0.001498	125.696	505554
result:	Yakuts	Finns	Yorubas	0.159258	0.001535	103.753	498105
result:	Yukaghirs	Finns	Yorubas	0.16645	0.001524	109.229	490485
result:	Altaians	Khanty	Yorubas	0.187973	0.001645	114.292	493026
result:	Bashkirs	Khanty	Yorubas	0.183644	0.001559	117.766	495551
result:	Belarusians	Khanty	Yorubas	0.169923	0.001554	109.357	494474
result:	Bulgarians	Khanty	Yorubas	0.165028	0.00153	107.845	493564
result:	Buryats	Khanty	Yorubas	0.19121	0.001698	112.607	490831
result:	Chukchis	Khanty	Yorubas	0.194378	0.001647	118.003	490729
result:	Chuvash	Khanty	Yorubas	0.179479	0.00157	114.318	495244
result:	Cypriots	Khanty	Yorubas	0.156602	0.001466	106.811	491802
result:	Dolgans	Khanty	Yorubas	0.193141	0.001701	113.513	488779
result:	Estonians	Khanty	Yorubas	0.172239	0.001539	111.88	496607
result:	Evenkis	Khanty	Yorubas	0.196375	0.001712	114.683	488464
result:	Evens	Khanty	Yorubas	0.200517	0.001759	114.006	483556
result:	Finns	Khanty	Yorubas	0.173636	0.00154	112.764	495269
result:	French	Khanty	Yorubas	0.166111	0.00151	110.019	495771
result:	French_Basques	Khanty	Yorubas	0.165239	0.001549	106.7	494817
result:	Germans	Khanty	Yorubas	0.169348	0.001544	109.657	494167
result:	Han	Khanty	Yorubas	0.184332	0.001677	109.943	489113
result:	Hungarians	Khanty	Yorubas	0.167725	0.001557	107.738	495147
result:	Karelian	Khanty	Yorubas	0.175447	0.001578	111.181	494283
result:	Kets	Khanty	Yorubas	0.201259	0.001767	113.931	481885
result:	Khakases	Khanty	Yorubas	0.186716	0.001593	117.211	493909
result:	Komis	Khanty	Yorubas	0.179559	0.001541	116.491	495083
result:	Koryaks	Khanty	Yorubas	0.195591	0.001715	114.036	489267
result:	Latvians	Khanty	Yorubas	0.171832	0.001607	106.938	489556
result:	Lithuanians	Khanty	Yorubas	0.171455	0.001584	108.237	492111
result:	Mansis	Khanty	Yorubas	0.190388	0.00159	119.738	496290
result:	Maris	Khanty	Yorubas	0.183497	0.001586	115.67	494576
result:	Mongolians	Khanty	Yorubas	0.188363	0.001662	113.328	488685
result:	Mordovians	Khanty	Yorubas	0.173323	0.001543	112.342	494698
result:	Nenets	Khanty	Yorubas	0.202745	0.001692	119.835	490287
result:	Nganasans	Khanty	Yorubas	0.201781	0.001731	116.554	488238
result:	Nivkhs	Khanty	Yorubas	0.188378	0.001746	107.876	477576
result:	North_Italians	Khanty	Yorubas	0.163752	0.00152	107.757	492760
result:	Orcadians	Khanty	Yorubas	0.169115	0.001561	108.343	494047
result:	Poles	Khanty	Yorubas	0.171789	0.001577	108.922	493827
result:	Portugese	Khanty	Yorubas	0.160056	0.001506	106.276	491727
result:	Romanians	Khanty	Yorubas	0.165238	0.001509	109.471	494536
result:	Russians_Central	Khanty	Yorubas	0.172047	0.001552	110.855	495446
result:	Russians_North	Khanty	Yorubas	0.174529	0.001528	114.235	496413
result:	Russians_South	Khanty	Yorubas	0.170391	0.001567	108.763	494400
result:	Saami_Kola	Khanty	Yorubas	0.180381	0.001575	114.509	489956
result:	Saami_SWE	Khanty	Yorubas	0.185085	0.001641	112.803	491716
result:	Sardinians	Khanty	Yorubas	0.15954	0.0015	106.388	494453
result:	Selkups	Khanty	Yorubas	0.198807	0.001649	120.564	493475
result:	Shors	Khanty	Yorubas	0.187713	0.001694	110.785	482180
result:	Slovaks	Khanty	Yorubas	0.168413	0.001522	110.655	494372
result:	Spaniards	Khanty	Yorubas	0.162137	0.001506	107.63	492720
result:	Swedes	Khanty	Yorubas	0.170132	0.001574	108.057	494967
result:	Tatars	Khanty	Yorubas	0.176645	0.001533	115.261	495714
result:	Tuscans	Khanty	Yorubas	0.161925	0.001539	105.246	488876
result:	Tuvinians	Khanty	Yorubas	0.192102	0.001681	114.299	491331
result:	Udmurts	Khanty	Yorubas	0.183696	0.001561	117.696	494517
result:	Ukranians	Khanty	Yorubas	0.169469	0.001549	109.37	495282
result:	Vepsas	Khanty	Yorubas	0.175767	0.001561	112.588	492581
result:	Welsh	Khanty	Yorubas	0.167822	0.00152	110.443	495211
result:	Yakuts	Khanty	Yorubas	0.194077	0.001701	114.094	492572
result:	Yukaghirs	Khanty	Yorubas	0.191942	0.001649	116.407	486780
result:	Altaians	Hungarians	Yorubas	0.158402	0.001523	104.021	499044
result:	Bashkirs	Hungarians	Yorubas	0.170797	0.00148	115.368	504175
result:	Belarusians	Hungarians	Yorubas	0.189369	0.001516	124.886	504589
result:	Bulgarians	Hungarians	Yorubas	0.185852	0.001489	124.831	503459
result:	Buryats	Hungarians	Yorubas	0.152041	0.00154	98.745	495414
result:	Chukchis	Hungarians	Yorubas	0.15891	0.001506	105.508	495748
result:	Chuvash	Hungarians	Yorubas	0.179352	0.001508	118.941	504428
result:	Cypriots	Hungarians	Yorubas	0.178424	0.001466	121.679	500957
result:	Dolgans	Hungarians	Yorubas	0.15645	0.001564	100.038	492802
result:	Estonians	Hungarians	Yorubas	0.189642	0.001512	125.397	507556
result:	Evenkis	Hungarians	Yorubas	0.151941	0.00153	99.31	491918
result:	Evens	Hungarians	Yorubas	0.149746	0.001576	95.024	485109
result:	Finns	Hungarians	Yorubas	0.187493	0.001523	123.101	505322
result:	French	Hungarians	Yorubas	0.187409	0.001511	124.029	506833
result:	French_Basques	Hungarians	Yorubas	0.188441	0.00152	123.954	505444
result:	Germans	Hungarians	Yorubas	0.188226	0.00151	124.644	504168
result:	Han	Hungarians	Yorubas	0.145002	0.001509	96.113	492700
result:	Khanty	Hungarians	Yorubas	0.167725	0.001557	107.738	495147
result:	Karelian	Hungarians	Yorubas	0.187108	0.001539	121.548	503717
result:	Kets	Hungarians	Yorubas	0.162291	0.001576	102.995	483694
result:	Khakases	Hungarians	Yorubas	0.163287	0.001486	109.913	500826
result:	Komis	Hungarians	Yorubas	0.181963	0.001477	123.169	504240
result:	Koryaks	Hungarians	Yorubas	0.15801	0.001563	101.121	493512
result:	Latvians	Hungarians	Yorubas	0.190679	0.001585	120.318	497483
result:	Lithuanians	Hungarians	Yorubas	0.19073	0.001539	123.898	501080
result:	Mansis	Hungarians	Yorubas	0.176939	0.00152	116.422	505458
result:	Maris	Hungarians	Yorubas	0.176856	0.001513	116.891	502916
result:	Mongolians	Hungarians	Yorubas	0.155161	0.001519	102.129	492689
result:	Mordovians	Hungarians	Yorubas	0.186637	0.001537	121.417	504322
result:	Nenets	Hungarians	Yorubas	0.161738	0.001537	105.218	494090
result:	Nganasans	Hungarians	Yorubas	0.155764	0.001552	100.346	491706
result:	Nivkhs	Hungarians	Yorubas	0.153612	0.001595	96.329	479242
result:	North_Italians	Hungarians	Yorubas	0.186217	0.001502	124.009	502468
result:	Orcadians	Hungarians	Yorubas	0.189025	0.001524	124.008	504111
result:	Poles	Hungarians	Yorubas	0.189175	0.001537	123.067	503502
result:	Portugese	Hungarians	Yorubas	0.181672	0.001484	122.43	500919
result:	Romanians	Hungarians	Yorubas	0.184373	0.00148	124.556	504598
result:	Russians_Central	Hungarians	Yorubas	0.188775	0.001529	123.472	505795
result:	Russians_North	Hungarians	Yorubas	0.186454	0.001505	123.912	506985
result:	Russians_South	Hungarians	Yorubas	0.188795	0.001542	122.418	504457
result:	Saami_Kola	Hungarians	Yorubas	0.18204	0.001555	117.047	496720
result:	Saami_SWE	Hungarians	Yorubas	0.180183	0.001596	112.875	498748
result:	Sardinians	Hungarians	Yorubas	0.185399	0.001487	124.711	505160
result:	Selkups	Hungarians	Yorubas	0.164545	0.001509	109.034	499414
result:	Shors	Hungarians	Yorubas	0.162638	0.00161	101.008	484841
result:	Slovaks	Hungarians	Yorubas	0.188356	0.001513	124.504	504502
result:	Spaniards	Hungarians	Yorubas	0.184661	0.00151	122.319	502505
result:	Swedes	Hungarians	Yorubas	0.18983	0.001555	122.065	505511
result:	Tatars	Hungarians	Yorubas	0.179611	0.001478	121.552	505196
result:	Tuscans	Hungarians	Yorubas	0.184253	0.001546	119.144	496974
result:	Tuvinians	Hungarians	Yorubas	0.154038	0.001519	101.433	496209
result:	Udmurts	Hungarians	Yorubas	0.178181	0.001512	117.842	502696
result:	Ukranians	Hungarians	Yorubas	0.188428	0.001519	124.035	505813
result:	Vepsas	Hungarians	Yorubas	0.187014	0.001515	123.457	501072
result:	Welsh	Hungarians	Yorubas	0.188497	0.001494	126.154	505978
result:	Yakuts	Hungarians	Yorubas	0.153161	0.001538	99.581	498014
result:	Yukaghirs	Hungarians	Yorubas	0.16083	0.001539	104.513	490350
result:	Altaians	Karelian	Yorubas	0.164986	0.001572	104.941	497939
result:	Bashkirs	Karelian	Yorubas	0.1751	0.001513	115.763	502630
result:	Belarusians	Karelian	Yorubas	0.18975	0.00155	122.425	502817
result:	Bulgarians	Karelian	Yorubas	0.183852	0.001502	122.406	501561
result:	Buryats	Karelian	Yorubas	0.159711	0.001592	100.342	494512
result:	Chukchis	Karelian	Yorubas	0.166832	0.001557	107.168	494876
result:	Chuvash	Karelian	Yorubas	0.18282	0.001528	119.681	502873
result:	Cypriots	Karelian	Yorubas	0.174561	0.001476	118.248	499120
result:	Dolgans	Karelian	Yorubas	0.164507	0.001606	102.433	492075
result:	Estonians	Karelian	Yorubas	0.191768	0.001537	124.776	505557
result:	Evenkis	Karelian	Yorubas	0.160582	0.001571	102.219	491243
result:	Evens	Karelian	Yorubas	0.159709	0.001624	98.371	484718
result:	Finns	Karelian	Yorubas	0.191857	0.001535	124.949	503763
result:	French	Karelian	Yorubas	0.18605	0.001516	122.715	504728
result:	French_Basques	Karelian	Yorubas	0.186486	0.001542	120.957	503475
result:	Germans	Karelian	Yorubas	0.188157	0.001538	122.318	502461
result:	Han	Karelian	Yorubas	0.152311	0.001569	97.071	491940
result:	Khanty	Karelian	Yorubas	0.175447	0.001578	111.181	494283
result:	Hungarians	Karelian	Yorubas	0.187108	0.001539	121.548	503717
result:	Kets	Karelian	Yorubas	0.170692	0.00164	104.064	483317
result:	Khakases	Karelian	Yorubas	0.169256	0.001521	111.248	499660
result:	Komis	Karelian	Yorubas	0.185692	0.001507	123.226	502719
result:	Koryaks	Karelian	Yorubas	0.166157	0.001616	102.834	492790
result:	Latvians	Karelian	Yorubas	0.19216	0.001618	118.751	496181
result:	Lithuanians	Karelian	Yorubas	0.191798	0.001565	122.556	499559
result:	Mansis	Karelian	Yorubas	0.181878	0.001553	117.114	503855
result:	Maris	Karelian	Yorubas	0.181321	0.001548	117.105	501470
result:	Mongolians	Karelian	Yorubas	0.161949	0.001564	103.555	491914
result:	Mordovians	Karelian	Yorubas	0.18806	0.001563	120.328	502640
result:	Nenets	Karelian	Yorubas	0.170169	0.001568	108.535	493388
result:	Nganasans	Karelian	Yorubas	0.165169	0.001594	103.62	491023
result:	Nivkhs	Karelian	Yorubas	0.161566	0.001644	98.283	478920
result:	North_Italians	Karelian	Yorubas	0.183634	0.00151	121.602	500659
result:	Orcadians	Karelian	Yorubas	0.188516	0.001536	122.692	502284
result:	Poles	Karelian	Yorubas	0.190461	0.00156	122.054	501872
result:	Portugese	Karelian	Yorubas	0.179392	0.00149	120.413	499267
result:	Romanians	Karelian	Yorubas	0.182802	0.001488	122.881	502761
result:	Russians_Central	Karelian	Yorubas	0.190239	0.001556	122.279	503945
result:	Russians_North	Karelian	Yorubas	0.189447	0.001531	123.743	505123
result:	Russians_South	Karelian	Yorubas	0.189417	0.001558	121.577	502701
result:	Saami_Kola	Karelian	Yorubas	0.188615	0.001589	118.685	495941
result:	Saami_SWE	Karelian	Yorubas	0.187496	0.00162	115.732	497823
result:	Sardinians	Karelian	Yorubas	0.181356	0.001483	122.281	503082
result:	Selkups	Karelian	Yorubas	0.172273	0.001537	112.077	498386
result:	Shors	Karelian	Yorubas	0.168861	0.001635	103.304	484352
result:	Slovaks	Karelian	Yorubas	0.18784	0.001531	122.715	502710
result:	Spaniards	Karelian	Yorubas	0.182457	0.001525	119.665	500725
result:	Swedes	Karelian	Yorubas	0.190292	0.001573	120.939	503635
result:	Tatars	Karelian	Yorubas	0.181793	0.001505	120.785	503515
result:	Tuscans	Karelian	Yorubas	0.181201	0.001549	116.957	495507
result:	Tuvinians	Karelian	Yorubas	0.161725	0.001566	103.241	495281
result:	Udmurts	Karelian	Yorubas	0.182041	0.001524	119.421	501299
result:	Ukranians	Karelian	Yorubas	0.188518	0.001544	122.092	503856
result:	Vepsas	Karelian	Yorubas	0.19325	0.001558	124.062	499949
result:	Welsh	Karelian	Yorubas	0.187748	0.001516	123.825	503926
result:	Yakuts	Karelian	Yorubas	0.161314	0.001579	102.146	497013
result:	Yukaghirs	Karelian	Yorubas	0.16804	0.001565	107.36	489727
result:	Altaians	Komis	Yorubas	0.168623	0.001514	111.392	498756
result:	Bashkirs	Komis	Yorubas	0.175953	0.001462	120.357	503441
result:	Belarusians	Komis	Yorubas	0.184471	0.001476	125.012	503301
result:	Bulgarians	Komis	Yorubas	0.179139	0.001443	124.128	502031
result:	Buryats	Komis	Yorubas	0.164962	0.001542	106.991	495415
result:	Chukchis	Komis	Yorubas	0.171305	0.001496	114.491	495646
result:	Chuvash	Komis	Yorubas	0.181272	0.001471	123.236	503533
result:	Cypriots	Komis	Yorubas	0.17039	0.001401	121.616	499563
result:	Dolgans	Komis	Yorubas	0.16895	0.001553	108.823	492795
result:	Estonians	Komis	Yorubas	0.185729	0.001469	126.438	506220
result:	Evenkis	Komis	Yorubas	0.166566	0.001528	108.982	492053
result:	Evens	Komis	Yorubas	0.166523	0.001579	105.477	485443
result:	Finns	Komis	Yorubas	0.185058	0.00148	125.062	504175
result:	French	Komis	Yorubas	0.180735	0.001453	124.43	505265
result:	French_Basques	Komis	Yorubas	0.180957	0.001476	122.618	503972
result:	Germans	Komis	Yorubas	0.182907	0.00147	124.466	502871
result:	Han	Komis	Yorubas	0.157963	0.001513	104.417	492764
result:	Khanty	Komis	Yorubas	0.179559	0.001541	116.491	495083
result:	Hungarians	Komis	Yorubas	0.181963	0.001477	123.169	504240
result:	Karelian	Komis	Yorubas	0.185692	0.001507	123.226	502719
result:	Kets	Komis	Yorubas	0.175512	0.001591	110.332	483793
result:	Khakases	Komis	Yorubas	0.171796	0.001473	116.603	500490
result:	Koryaks	Komis	Yorubas	0.171005	0.001565	109.275	493495
result:	Latvians	Komis	Yorubas	0.186284	0.001548	120.3	496552
result:	Lithuanians	Komis	Yorubas	0.186103	0.001488	125.073	499996
result:	Mansis	Komis	Yorubas	0.181733	0.001491	121.882	504643
result:	Maris	Komis	Yorubas	0.181024	0.001486	121.852	502247
result:	Mongolians	Komis	Yorubas	0.166196	0.001524	109.067	492692
result:	Mordovians	Komis	Yorubas	0.183959	0.00149	123.487	503180
result:	Nenets	Komis	Yorubas	0.175123	0.00152	115.218	494061
result:	Nganasans	Komis	Yorubas	0.170707	0.001552	110.008	491801
result:	Nivkhs	Komis	Yorubas	0.165481	0.001614	102.503	479393
result:	North_Italians	Komis	Yorubas	0.178812	0.001454	122.953	501047
result:	Orcadians	Komis	Yorubas	0.183293	0.001474	124.324	502703
result:	Poles	Komis	Yorubas	0.185181	0.0015	123.428	502325
result:	Portugese	Komis	Yorubas	0.17435	0.001437	121.301	499598
result:	Romanians	Komis	Yorubas	0.178411	0.001418	125.852	503267
result:	Russians_Central	Komis	Yorubas	0.184966	0.001489	124.255	504534
result:	Russians_North	Komis	Yorubas	0.184891	0.001463	126.412	505803
result:	Russians_South	Komis	Yorubas	0.184264	0.001502	122.692	503230
result:	Saami_Kola	Komis	Yorubas	0.183949	0.001521	120.97	496242
result:	Saami_SWE	Komis	Yorubas	0.184075	0.001562	117.856	498184
result:	Sardinians	Komis	Yorubas	0.175936	0.001426	123.337	503581
result:	Selkups	Komis	Yorubas	0.175873	0.001502	117.111	499100
result:	Shors	Komis	Yorubas	0.171836	0.001582	108.603	484881
result:	Slovaks	Komis	Yorubas	0.182639	0.001464	124.778	503156
result:	Spaniards	Komis	Yorubas	0.177178	0.001464	120.983	501169
result:	Swedes	Komis	Yorubas	0.184336	0.001504	122.578	504056
result:	Tatars	Komis	Yorubas	0.180006	0.001444	124.638	504294
result:	Tuscans	Komis	Yorubas	0.176537	0.001487	118.749	495897
result:	Tuvinians	Komis	Yorubas	0.166825	0.001523	109.519	496164
result:	Udmurts	Komis	Yorubas	0.183451	0.001476	124.264	502162
result:	Ukranians	Komis	Yorubas	0.18352	0.001475	124.385	504417
result:	Vepsas	Komis	Yorubas	0.185959	0.001479	125.753	500247
result:	Welsh	Komis	Yorubas	0.182382	0.001449	125.857	504430
result:	Yakuts	Komis	Yorubas	0.166665	0.001535	108.597	497821
result:	Yukaghirs	Komis	Yorubas	0.171497	0.001506	113.887	490388
result:	Altaians	Latvians	Yorubas	0.161172	0.00159	101.346	492486
result:	Bashkirs	Latvians	Yorubas	0.173823	0.001541	112.797	496327
result:	Belarusians	Latvians	Yorubas	0.194327	0.001597	121.716	496829
result:	Bulgarians	Latvians	Yorubas	0.187815	0.001544	121.603	495864
result:	Buryats	Latvians	Yorubas	0.154529	0.001611	95.924	489600
result:	Chukchis	Latvians	Yorubas	0.162467	0.001558	104.269	489994
result:	Chuvash	Latvians	Yorubas	0.183722	0.001566	117.285	496566
result:	Cypriots	Latvians	Yorubas	0.177772	0.001514	117.411	493836
result:	Dolgans	Latvians	Yorubas	0.159435	0.001633	97.631	487618
result:	Estonians	Latvians	Yorubas	0.195775	0.00159	123.114	498538
result:	Evenkis	Latvians	Yorubas	0.15468	0.001594	97.043	486711
result:	Evens	Latvians	Yorubas	0.152697	0.001643	92.962	481062
result:	Finns	Latvians	Yorubas	0.192519	0.001592	120.953	497273
result:	French	Latvians	Yorubas	0.189533	0.001565	121.071	498106
result:	French_Basques	Latvians	Yorubas	0.189909	0.001582	120.029	497216
result:	Germans	Latvians	Yorubas	0.191845	0.001571	122.122	496521
result:	Han	Latvians	Yorubas	0.146797	0.001559	94.163	487227
result:	Khanty	Latvians	Yorubas	0.171832	0.001607	106.938	489556
result:	Hungarians	Latvians	Yorubas	0.190679	0.001585	120.318	497483
result:	Karelian	Latvians	Yorubas	0.19216	0.001618	118.751	496181
result:	Kets	Latvians	Yorubas	0.166042	0.001688	98.388	480167
result:	Khakases	Latvians	Yorubas	0.166672	0.00155	107.529	493915
result:	Komis	Latvians	Yorubas	0.186284	0.001548	120.3	496552
result:	Koryaks	Latvians	Yorubas	0.161485	0.001636	98.732	488247
result:	Lithuanians	Latvians	Yorubas	0.197726	0.001626	121.586	494558
result:	Mansis	Latvians	Yorubas	0.181401	0.001582	114.675	497256
result:	Maris	Latvians	Yorubas	0.18097	0.001557	116.223	495575
result:	Mongolians	Latvians	Yorubas	0.157203	0.001579	99.555	487361
result:	Mordovians	Latvians	Yorubas	0.191607	0.001609	119.119	496594
result:	Nenets	Latvians	Yorubas	0.165145	0.001596	103.493	488682
result:	Nganasans	Latvians	Yorubas	0.158954	0.001613	98.559	486658
result:	Nivkhs	Latvians	Yorubas	0.156008	0.001653	94.397	476153
result:	North_Italians	Latvians	Yorubas	0.187041	0.001558	120.039	495083
result:	Orcadians	Latvians	Yorubas	0.191988	0.001595	120.373	496335
result:	Poles	Latvians	Yorubas	0.1945	0.001617	120.26	496161
result:	Portugese	Latvians	Yorubas	0.182746	0.001543	118.408	494049
result:	Romanians	Latvians	Yorubas	0.186183	0.001531	121.597	496610
result:	Russians_Central	Latvians	Yorubas	0.193852	0.001604	120.873	497539
result:	Russians_North	Latvians	Yorubas	0.191516	0.001577	121.43	498222
result:	Russians_South	Latvians	Yorubas	0.193448	0.001612	119.971	496703
result:	Saami_Kola	Latvians	Yorubas	0.187278	0.001625	115.244	491145
result:	Saami_SWE	Latvians	Yorubas	0.185018	0.001676	110.401	492560
result:	Sardinians	Latvians	Yorubas	0.185152	0.001539	120.286	496966
result:	Selkups	Latvians	Yorubas	0.168531	0.001564	107.742	492832
result:	Shors	Latvians	Yorubas	0.166299	0.001687	98.576	481088
result:	Slovaks	Latvians	Yorubas	0.192231	0.001573	122.213	496718
result:	Spaniards	Latvians	Yorubas	0.185771	0.001577	117.802	495255
result:	Swedes	Latvians	Yorubas	0.193439	0.001628	118.83	497328
result:	Tatars	Latvians	Yorubas	0.183446	0.001549	118.404	497112
result:	Tuscans	Latvians	Yorubas	0.184873	0.001591	116.234	490997
result:	Tuvinians	Latvians	Yorubas	0.156477	0.001581	99.003	490138
result:	Udmurts	Latvians	Yorubas	0.182589	0.001586	115.145	495481
result:	Ukranians	Latvians	Yorubas	0.192871	0.001601	120.454	497551
result:	Vepsas	Latvians	Yorubas	0.192198	0.001596	120.387	494372
result:	Welsh	Latvians	Yorubas	0.191225	0.00156	122.598	497598
result:	Yakuts	Latvians	Yorubas	0.155877	0.001589	98.098	491694
result:	Yukaghirs	Latvians	Yorubas	0.163927	0.001594	102.871	485691
result:	Altaians	Lithuanians	Yorubas	0.160468	0.001542	104.048	495373
result:	Bashkirs	Lithuanians	Yorubas	0.173415	0.001498	115.732	499738
result:	Belarusians	Lithuanians	Yorubas	0.19431	0.001544	125.881	500312
result:	Bulgarians	Lithuanians	Yorubas	0.187662	0.001506	124.57	499222
result:	Buryats	Lithuanians	Yorubas	0.153732	0.00155	99.192	492183
result:	Chukchis	Lithuanians	Yorubas	0.161747	0.001523	106.228	492623
result:	Chuvash	Lithuanians	Yorubas	0.183249	0.001516	120.875	500053
result:	Cypriots	Lithuanians	Yorubas	0.177938	0.001474	120.744	496969
result:	Dolgans	Lithuanians	Yorubas	0.158516	0.001567	101.141	489924
result:	Estonians	Lithuanians	Yorubas	0.194986	0.001538	126.765	502417
result:	Evenkis	Lithuanians	Yorubas	0.153743	0.001552	99.038	489096
result:	Evens	Lithuanians	Yorubas	0.15175	0.001613	94.088	482876
result:	Finns	Lithuanians	Yorubas	0.19211	0.001536	125.07	500860
result:	French	Lithuanians	Yorubas	0.189308	0.001524	124.221	501895
result:	French_Basques	Lithuanians	Yorubas	0.18987	0.001528	124.227	500805
result:	Germans	Lithuanians	Yorubas	0.191501	0.001539	124.396	499945
result:	Han	Lithuanians	Yorubas	0.146246	0.00152	96.243	489649
result:	Khanty	Lithuanians	Yorubas	0.171455	0.001584	108.237	492111
result:	Hungarians	Lithuanians	Yorubas	0.19073	0.001539	123.898	501080
result:	Karelian	Lithuanians	Yorubas	0.191798	0.001565	122.556	499559
result:	Kets	Lithuanians	Yorubas	0.165673	0.001612	102.805	481781
result:	Khakases	Lithuanians	Yorubas	0.165949	0.001493	111.117	496956
result:	Komis	Lithuanians	Yorubas	0.186103	0.001488	125.073	499996
result:	Koryaks	Lithuanians	Yorubas	0.160676	0.00157	102.365	490580
result:	Latvians	Lithuanians	Yorubas	0.197726	0.001626	121.586	494558
result:	Mansis	Lithuanians	Yorubas	0.180798	0.001543	117.171	500836
result:	Maris	Lithuanians	Yorubas	0.180548	0.001509	119.642	498860
result:	Mongolians	Lithuanians	Yorubas	0.156451	0.001541	101.542	489758
result:	Mordovians	Lithuanians	Yorubas	0.190953	0.001556	122.698	499989
result:	Nenets	Lithuanians	Yorubas	0.164567	0.001556	105.753	491149
result:	Nganasans	Lithuanians	Yorubas	0.158058	0.001575	100.384	488924
result:	Nivkhs	Lithuanians	Yorubas	0.155535	0.001613	96.45	477650
result:	North_Italians	Lithuanians	Yorubas	0.187024	0.001507	124.079	498369
result:	Orcadians	Lithuanians	Yorubas	0.191666	0.001533	125.043	499846
result:	Poles	Lithuanians	Yorubas	0.194386	0.001565	124.225	499513
result:	Portugese	Lithuanians	Yorubas	0.18264	0.001505	121.355	497101
result:	Romanians	Lithuanians	Yorubas	0.186182	0.001492	124.812	500141
result:	Russians_Central	Lithuanians	Yorubas	0.193489	0.001552	124.691	501159
result:	Russians_North	Lithuanians	Yorubas	0.191019	0.00152	125.69	502037
result:	Russians_South	Lithuanians	Yorubas	0.1931	0.001575	122.575	500195
result:	Saami_Kola	Lithuanians	Yorubas	0.186461	0.001591	117.208	493698
result:	Saami_SWE	Lithuanians	Yorubas	0.184211	0.001604	114.86	495374
result:	Sardinians	Lithuanians	Yorubas	0.18508	0.001501	123.302	500514
result:	Selkups	Lithuanians	Yorubas	0.167646	0.001529	109.676	495834
result:	Shors	Lithuanians	Yorubas	0.16527	0.001636	101.015	482813
result:	Slovaks	Lithuanians	Yorubas	0.19195	0.001529	125.553	500222
result:	Spaniards	Lithuanians	Yorubas	0.185658	0.001521	122.099	498526
result:	Swedes	Lithuanians	Yorubas	0.193082	0.001578	122.327	500929
result:	Tatars	Lithuanians	Yorubas	0.182861	0.0015	121.883	500628
result:	Tuscans	Lithuanians	Yorubas	0.184613	0.001556	118.678	493681
result:	Tuvinians	Lithuanians	Yorubas	0.155738	0.001524	102.198	492859
result:	Udmurts	Lithuanians	Yorubas	0.181931	0.001529	118.959	498681
result:	Ukranians	Lithuanians	Yorubas	0.192669	0.001552	124.137	501240
result:	Vepsas	Lithuanians	Yorubas	0.191782	0.001545	124.151	497482
result:	Welsh	Lithuanians	Yorubas	0.190935	0.001519	125.684	501273
result:	Yakuts	Lithuanians	Yorubas	0.155021	0.001551	99.974	494519
result:	Yukaghirs	Lithuanians	Yorubas	0.163416	0.001552	105.321	487830
result:	Altaians	Mansis	Yorubas	0.175835	0.001568	112.147	500013
result:	Bashkirs	Mansis	Yorubas	0.178718	0.001508	118.482	504816
result:	Belarusians	Mansis	Yorubas	0.179362	0.001518	118.147	504447
result:	Bulgarians	Mansis	Yorubas	0.174372	0.001488	117.224	503148
result:	Buryats	Mansis	Yorubas	0.174818	0.001591	109.862	496555
result:	Chukchis	Mansis	Yorubas	0.179941	0.001541	116.74	496661
result:	Chuvash	Mansis	Yorubas	0.18042	0.001528	118.064	504758
result:	Cypriots	Mansis	Yorubas	0.16578	0.001447	114.579	500595
result:	Dolgans	Mansis	Yorubas	0.177963	0.001605	110.848	493767
result:	Estonians	Mansis	Yorubas	0.180975	0.001513	119.6	507659
result:	Evenkis	Mansis	Yorubas	0.177729	0.001579	112.554	493069
result:	Evens	Mansis	Yorubas	0.179328	0.001632	109.905	486288
result:	Finns	Mansis	Yorubas	0.180761	0.001522	118.772	505377
result:	French	Mansis	Yorubas	0.175578	0.001503	116.854	506537
result:	French_Basques	Mansis	Yorubas	0.175427	0.001523	115.178	505091
result:	Germans	Mansis	Yorubas	0.17803	0.001509	118.016	503976
result:	Han	Mansis	Yorubas	0.167938	0.001558	107.791	493952
result:	Khanty	Mansis	Yorubas	0.190388	0.00159	119.738	496290
result:	Hungarians	Mansis	Yorubas	0.176939	0.00152	116.422	505458
result:	Karelian	Mansis	Yorubas	0.181878	0.001553	117.114	503855
result:	Kets	Mansis	Yorubas	0.184764	0.001642	112.494	484508
result:	Khakases	Mansis	Yorubas	0.177439	0.001524	116.466	501745
result:	Komis	Mansis	Yorubas	0.181733	0.001491	121.882	504643
result:	Koryaks	Mansis	Yorubas	0.179837	0.001602	112.238	494497
result:	Latvians	Mansis	Yorubas	0.181401	0.001582	114.675	497256
result:	Lithuanians	Mansis	Yorubas	0.180798	0.001543	117.171	500836
result:	Maris	Mansis	Yorubas	0.181744	0.001532	118.651	503428
result:	Mongolians	Mansis	Yorubas	0.174534	0.001572	111.035	493707
result:	Mordovians	Mansis	Yorubas	0.180078	0.001534	117.393	504363
result:	Nenets	Mansis	Yorubas	0.185507	0.001572	118.014	495158
result:	Nganasans	Mansis	Yorubas	0.182251	0.00161	113.196	492779
result:	Nivkhs	Mansis	Yorubas	0.174162	0.001637	106.407	479964
result:	North_Italians	Mansis	Yorubas	0.173603	0.001492	116.369	502073
result:	Orcadians	Mansis	Yorubas	0.178069	0.001515	117.508	503834
result:	Poles	Mansis	Yorubas	0.1803	0.001541	117.036	503342
result:	Portugese	Mansis	Yorubas	0.169443	0.001479	114.568	500570
result:	Romanians	Mansis	Yorubas	0.173847	0.001467	118.489	504379
result:	Russians_Central	Mansis	Yorubas	0.180412	0.001536	117.474	505707
result:	Russians_North	Mansis	Yorubas	0.181037	0.001505	120.275	507170
result:	Russians_South	Mansis	Yorubas	0.179429	0.001535	116.861	504280
result:	Saami_Kola	Mansis	Yorubas	0.182399	0.001551	117.596	497026
result:	Saami_SWE	Mansis	Yorubas	0.184141	0.001598	115.261	499170
result:	Sardinians	Mansis	Yorubas	0.170321	0.001472	115.693	504733
result:	Selkups	Mansis	Yorubas	0.184623	0.001547	119.315	500395
result:	Shors	Mansis	Yorubas	0.177572	0.001619	109.711	485521
result:	Slovaks	Mansis	Yorubas	0.177824	0.00151	117.796	504253
result:	Spaniards	Mansis	Yorubas	0.17186	0.001504	114.246	502124
result:	Swedes	Mansis	Yorubas	0.179282	0.001551	115.6	505259
result:	Tatars	Mansis	Yorubas	0.178514	0.001489	119.9	505645
result:	Tuscans	Mansis	Yorubas	0.1713	0.001522	112.541	496625
result:	Tuvinians	Mansis	Yorubas	0.176316	0.001576	111.869	497334
result:	Udmurts	Mansis	Yorubas	0.182333	0.001515	120.335	503232
result:	Ukranians	Mansis	Yorubas	0.178549	0.00153	116.693	505604
result:	Vepsas	Mansis	Yorubas	0.182008	0.001522	119.605	501187
result:	Welsh	Mansis	Yorubas	0.177255	0.001496	118.467	505703
result:	Yakuts	Mansis	Yorubas	0.176883	0.001586	111.497	499115
result:	Yukaghirs	Mansis	Yorubas	0.179311	0.001568	114.344	491260
result:	Altaians	Maris	Yorubas	0.173937	0.001569	110.837	498108
result:	Bashkirs	Maris	Yorubas	0.177575	0.001497	118.604	502458
result:	Belarusians	Maris	Yorubas	0.179114	0.001514	118.271	502028
result:	Bulgarians	Maris	Yorubas	0.174125	0.001474	118.107	500864
result:	Buryats	Maris	Yorubas	0.17295	0.001599	108.188	494934
result:	Chukchis	Maris	Yorubas	0.177691	0.001548	114.819	495073
result:	Chuvash	Maris	Yorubas	0.183874	0.001517	121.234	502618
result:	Cypriots	Maris	Yorubas	0.165849	0.00144	115.197	498451
result:	Dolgans	Maris	Yorubas	0.176159	0.001604	109.837	492357
result:	Estonians	Maris	Yorubas	0.180684	0.001497	120.718	504794
result:	Evenkis	Maris	Yorubas	0.175255	0.001595	109.853	491720
result:	Evens	Maris	Yorubas	0.176703	0.001655	106.781	485361
result:	Finns	Maris	Yorubas	0.180305	0.001503	120.001	502873
result:	French	Maris	Yorubas	0.175544	0.001479	118.693	503814
result:	French_Basques	Maris	Yorubas	0.175419	0.001506	116.495	502573
result:	Germans	Maris	Yorubas	0.178153	0.001497	119.044	501618
result:	Han	Maris	Yorubas	0.166325	0.001568	106.09	492477
result:	Khanty	Maris	Yorubas	0.183497	0.001586	115.67	494576
result:	Hungarians	Maris	Yorubas	0.176856	0.001513	116.891	502916
result:	Karelian	Maris	Yorubas	0.181321	0.001548	117.105	501470
result:	Kets	Maris	Yorubas	0.181149	0.001644	110.208	483652
result:	Khakases	Maris	Yorubas	0.175701	0.001511	116.267	499685
result:	Komis	Maris	Yorubas	0.181024	0.001486	121.852	502247
result:	Koryaks	Maris	Yorubas	0.177656	0.001625	109.357	493043
result:	Latvians	Maris	Yorubas	0.18097	0.001557	116.223	495575
result:	Lithuanians	Maris	Yorubas	0.180548	0.001509	119.642	498860
result:	Mansis	Maris	Yorubas	0.181744	0.001532	118.651	503428
result:	Mongolians	Maris	Yorubas	0.173159	0.001565	110.613	492366
result:	Mordovians	Maris	Yorubas	0.180016	0.001519	118.525	502006
result:	Nenets	Maris	Yorubas	0.181373	0.001577	115.044	493675
result:	Nganasans	Maris	Yorubas	0.179271	0.001616	110.929	491393
result:	Nivkhs	Maris	Yorubas	0.17262	0.001671	103.306	479244
result:	North_Italians	Maris	Yorubas	0.173409	0.001481	117.056	499849
result:	Orcadians	Maris	Yorubas	0.177964	0.001504	118.31	501403
result:	Poles	Maris	Yorubas	0.180211	0.001527	117.99	501113
result:	Portugese	Maris	Yorubas	0.169585	0.001467	115.585	498516
result:	Romanians	Maris	Yorubas	0.173615	0.001458	119.071	502008
result:	Russians_Central	Maris	Yorubas	0.180083	0.001516	118.757	503151
result:	Russians_North	Maris	Yorubas	0.180721	0.001492	121.106	504396
result:	Russians_South	Maris	Yorubas	0.179246	0.001523	117.704	501946
result:	Saami_Kola	Maris	Yorubas	0.181551	0.001544	117.619	495485
result:	Saami_SWE	Maris	Yorubas	0.183373	0.001592	115.153	497436
result:	Sardinians	Maris	Yorubas	0.170283	0.00146	116.594	502224
result:	Selkups	Maris	Yorubas	0.181155	0.00156	116.104	498431
result:	Shors	Maris	Yorubas	0.17566	0.001629	107.801	484652
result:	Slovaks	Maris	Yorubas	0.177588	0.001502	118.25	501917
result:	Spaniards	Maris	Yorubas	0.171936	0.001481	116.104	499903
result:	Swedes	Maris	Yorubas	0.179078	0.001535	116.651	502695
result:	Tatars	Maris	Yorubas	0.178898	0.001487	120.281	503095
result:	Tuscans	Maris	Yorubas	0.171492	0.001521	112.746	494878
result:	Tuvinians	Maris	Yorubas	0.174414	0.001584	110.103	495632
result:	Udmurts	Maris	Yorubas	0.181603	0.001496	121.402	501071
result:	Ukranians	Maris	Yorubas	0.178221	0.001508	118.169	503058
result:	Vepsas	Maris	Yorubas	0.181535	0.001506	120.506	499114
result:	Welsh	Maris	Yorubas	0.177033	0.001483	119.378	503068
result:	Yakuts	Maris	Yorubas	0.174912	0.001596	109.61	497290
result:	Yukaghirs	Maris	Yorubas	0.177359	0.001572	112.829	490060
result:	Altaians	Mordovians	Yorubas	0.163373	0.001541	106.013	498359
result:	Bashkirs	Mordovians	Yorubas	0.173873	0.00149	116.726	503155
result:	Belarusians	Mordovians	Yorubas	0.189203	0.001531	123.61	503356
result:	Bulgarians	Mordovians	Yorubas	0.183864	0.001502	122.434	502184
result:	Buryats	Mordovians	Yorubas	0.158077	0.001557	101.502	494949
result:	Chukchis	Mordovians	Yorubas	0.165019	0.001506	109.586	495262
result:	Chuvash	Mordovians	Yorubas	0.181743	0.001523	119.305	503372
result:	Cypriots	Mordovians	Yorubas	0.174967	0.001471	118.969	499684
result:	Dolgans	Mordovians	Yorubas	0.162272	0.001576	102.992	492420
result:	Estonians	Mordovians	Yorubas	0.190046	0.001532	124.013	506108
result:	Evenkis	Mordovians	Yorubas	0.158913	0.001544	102.952	491533
result:	Evens	Mordovians	Yorubas	0.157548	0.001597	98.681	484939
result:	Finns	Mordovians	Yorubas	0.187889	0.001536	122.296	504103
result:	French	Mordovians	Yorubas	0.185326	0.001509	122.822	505302
result:	French_Basques	Mordovians	Yorubas	0.185833	0.001537	120.914	503988
result:	Germans	Mordovians	Yorubas	0.187466	0.001534	122.214	502925
result:	Han	Mordovians	Yorubas	0.151057	0.00153	98.739	492278
result:	Khanty	Mordovians	Yorubas	0.173323	0.001543	112.342	494698
result:	Hungarians	Mordovians	Yorubas	0.186637	0.001537	121.417	504322
result:	Karelian	Mordovians	Yorubas	0.18806	0.001563	120.328	502640
result:	Kets	Mordovians	Yorubas	0.16873	0.001599	105.531	483531
result:	Khakases	Mordovians	Yorubas	0.168177	0.001493	112.608	500098
result:	Komis	Mordovians	Yorubas	0.183959	0.00149	123.487	503180
result:	Koryaks	Mordovians	Yorubas	0.164227	0.001577	104.118	493129
result:	Latvians	Mordovians	Yorubas	0.191607	0.001609	119.119	496594
result:	Lithuanians	Mordovians	Yorubas	0.190953	0.001556	122.698	499989
result:	Mansis	Mordovians	Yorubas	0.180078	0.001534	117.393	504363
result:	Maris	Mordovians	Yorubas	0.180016	0.001519	118.525	502006
result:	Mongolians	Mordovians	Yorubas	0.160306	0.001535	104.418	492264
result:	Nenets	Mordovians	Yorubas	0.167943	0.001539	109.099	493716
result:	Nganasans	Mordovians	Yorubas	0.162702	0.00156	104.283	491315
result:	Nivkhs	Mordovians	Yorubas	0.159784	0.00162	98.65	479106
result:	North_Italians	Mordovians	Yorubas	0.183468	0.001516	121.053	501148
result:	Orcadians	Mordovians	Yorubas	0.187521	0.001534	122.241	502796
result:	Poles	Mordovians	Yorubas	0.189479	0.001555	121.875	502398
result:	Portugese	Mordovians	Yorubas	0.179314	0.001483	120.896	499736
result:	Romanians	Mordovians	Yorubas	0.182692	0.001475	123.901	503324
result:	Russians_Central	Mordovians	Yorubas	0.189097	0.001547	122.197	504506
result:	Russians_North	Mordovians	Yorubas	0.187465	0.001522	123.192	505656
result:	Russians_South	Mordovians	Yorubas	0.188833	0.001558	121.206	503203
result:	Saami_Kola	Mordovians	Yorubas	0.184442	0.00158	116.735	496113
result:	Saami_SWE	Mordovians	Yorubas	0.183266	0.001609	113.919	497978
result:	Sardinians	Mordovians	Yorubas	0.181061	0.001486	121.833	503690
result:	Selkups	Mordovians	Yorubas	0.170319	0.001518	112.178	498787
result:	Shors	Mordovians	Yorubas	0.167632	0.00162	103.503	484600
result:	Slovaks	Mordovians	Yorubas	0.187389	0.001527	122.69	503246
result:	Spaniards	Mordovians	Yorubas	0.181808	0.00152	119.626	501256
result:	Swedes	Mordovians	Yorubas	0.188819	0.001566	120.546	504098
result:	Tatars	Mordovians	Yorubas	0.181119	0.001492	121.418	504099
result:	Tuscans	Mordovians	Yorubas	0.181368	0.001546	117.326	495904
result:	Tuvinians	Mordovians	Yorubas	0.160067	0.001526	104.899	495671
result:	Udmurts	Mordovians	Yorubas	0.180784	0.001524	118.617	501860
result:	Ukranians	Mordovians	Yorubas	0.188206	0.001541	122.136	504457
result:	Vepsas	Mordovians	Yorubas	0.18809	0.001542	121.966	500127
result:	Welsh	Mordovians	Yorubas	0.186807	0.001513	123.436	504505
result:	Yakuts	Mordovians	Yorubas	0.159591	0.001547	103.136	497414
result:	Yukaghirs	Mordovians	Yorubas	0.1663	0.00155	107.267	490042
result:	Altaians	Nenets	Yorubas	0.193493	0.00164	118	492489
result:	Bashkirs	Nenets	Yorubas	0.18297	0.001541	118.758	494643
result:	Belarusians	Nenets	Yorubas	0.163696	0.001529	107.081	493388
result:	Bulgarians	Nenets	Yorubas	0.159332	0.001496	106.505	492547
result:	Buryats	Nenets	Yorubas	0.199313	0.001665	119.722	490603
result:	Chukchis	Nenets	Yorubas	0.200394	0.00164	122.17	490413
result:	Chuvash	Nenets	Yorubas	0.17634	0.001561	112.99	494267
result:	Cypriots	Nenets	Yorubas	0.15149	0.001454	104.184	490854
result:	Dolgans	Nenets	Yorubas	0.20229	0.001699	119.065	488568
result:	Estonians	Nenets	Yorubas	0.166138	0.001521	109.23	495502
result:	Evenkis	Nenets	Yorubas	0.207793	0.001689	122.991	488493
result:	Evens	Nenets	Yorubas	0.213102	0.001743	122.278	483754
result:	Finns	Nenets	Yorubas	0.168311	0.001535	109.632	494233
result:	French	Nenets	Yorubas	0.15999	0.001499	106.725	494632
result:	French_Basques	Nenets	Yorubas	0.159111	0.001531	103.953	493698
result:	Germans	Nenets	Yorubas	0.163314	0.001531	106.679	493171
result:	Han	Nenets	Yorubas	0.193021	0.001664	115.974	488982
result:	Khanty	Nenets	Yorubas	0.202745	0.001692	119.835	490287
result:	Hungarians	Nenets	Yorubas	0.161738	0.001537	105.218	494090
result:	Karelian	Nenets	Yorubas	0.170169	0.001568	108.535	493388
result:	Kets	Nenets	Yorubas	0.206168	0.001762	117.003	481774
result:	Khakases	Nenets	Yorubas	0.190568	0.001594	119.526	493222
result:	Komis	Nenets	Yorubas	0.175123	0.00152	115.218	494061
result:	Koryaks	Nenets	Yorubas	0.202077	0.001691	119.504	488983
result:	Latvians	Nenets	Yorubas	0.165145	0.001596	103.493	488682
result:	Lithuanians	Nenets	Yorubas	0.164567	0.001556	105.753	491149
result:	Mansis	Nenets	Yorubas	0.185507	0.001572	118.014	495158
result:	Maris	Nenets	Yorubas	0.181373	0.001577	115.044	493675
result:	Mongolians	Nenets	Yorubas	0.19504	0.001661	117.434	488436
result:	Mordovians	Nenets	Yorubas	0.167943	0.001539	109.099	493716
result:	Nganasans	Nenets	Yorubas	0.214593	0.001717	125.015	488178
result:	Nivkhs	Nenets	Yorubas	0.195543	0.001742	112.252	477517
result:	North_Italians	Nenets	Yorubas	0.157772	0.001501	105.103	491749
result:	Orcadians	Nenets	Yorubas	0.162616	0.001535	105.948	492920
result:	Poles	Nenets	Yorubas	0.165441	0.001563	105.877	492806
result:	Portugese	Nenets	Yorubas	0.154305	0.001479	104.343	490815
result:	Romanians	Nenets	Yorubas	0.159957	0.001487	107.598	493484
result:	Russians_Central	Nenets	Yorubas	0.166218	0.001542	107.779	494323
result:	Russians_North	Nenets	Yorubas	0.16943	0.001527	110.945	495324
result:	Russians_South	Nenets	Yorubas	0.164441	0.001536	107.042	493342
result:	Saami_Kola	Nenets	Yorubas	0.176401	0.001575	112.019	489218
result:	Saami_SWE	Nenets	Yorubas	0.1822	0.001632	111.673	490844
result:	Sardinians	Nenets	Yorubas	0.153949	0.001481	103.92	493410
result:	Selkups	Nenets	Yorubas	0.203506	0.001624	125.31	492879
result:	Shors	Nenets	Yorubas	0.191363	0.001684	113.619	481895
result:	Slovaks	Nenets	Yorubas	0.161949	0.00152	106.571	493329
result:	Spaniards	Nenets	Yorubas	0.156629	0.001512	103.606	491745
result:	Swedes	Nenets	Yorubas	0.163857	0.001551	105.674	493885
result:	Tatars	Nenets	Yorubas	0.173099	0.001523	113.668	494746
result:	Tuscans	Nenets	Yorubas	0.156345	0.001529	102.262	488017
result:	Tuvinians	Nenets	Yorubas	0.201168	0.001669	120.529	491014
result:	Udmurts	Nenets	Yorubas	0.18017	0.001537	117.194	493552
result:	Ukranians	Nenets	Yorubas	0.163393	0.001532	106.639	494145
result:	Vepsas	Nenets	Yorubas	0.170511	0.001547	110.217	491736
result:	Welsh	Nenets	Yorubas	0.161698	0.001512	106.938	494135
result:	Yakuts	Nenets	Yorubas	0.203828	0.001676	121.608	492157
result:	Yukaghirs	Nenets	Yorubas	0.198728	0.001631	121.857	486491
result:	Altaians	Nganasans	Yorubas	0.199847	0.001724	115.896	490707
result:	Bashkirs	Nganasans	Yorubas	0.183243	0.001583	115.772	492431
result:	Belarusians	Nganasans	Yorubas	0.157298	0.001538	102.287	491104
result:	Bulgarians	Nganasans	Yorubas	0.153228	0.001527	100.334	490330
result:	Buryats	Nganasans	Yorubas	0.20991	0.001738	120.762	489449
result:	Chukchis	Nganasans	Yorubas	0.207996	0.001696	122.657	488986
result:	Chuvash	Nganasans	Yorubas	0.173458	0.001587	109.308	491994
result:	Cypriots	Nganasans	Yorubas	0.146156	0.001469	99.486	488765
result:	Dolgans	Nganasans	Yorubas	0.213013	0.001785	119.328	487595
result:	Estonians	Nganasans	Yorubas	0.159973	0.001541	103.838	493069
result:	Evenkis	Nganasans	Yorubas	0.220978	0.001779	124.245	487812
result:	Evens	Nganasans	Yorubas	0.229052	0.001835	124.839	483587
result:	Finns	Nganasans	Yorubas	0.16266	0.001558	104.383	491877
result:	French	Nganasans	Yorubas	0.153783	0.001514	101.59	492188
result:	French_Basques	Nganasans	Yorubas	0.152612	0.001561	97.785	491299
result:	Germans	Nganasans	Yorubas	0.157078	0.001564	100.406	490780
result:	Han	Nganasans	Yorubas	0.203646	0.001745	116.687	488200
result:	Khanty	Nganasans	Yorubas	0.201781	0.001731	116.554	488238
result:	Hungarians	Nganasans	Yorubas	0.155764	0.001552	100.346	491706
result:	Karelian	Nganasans	Yorubas	0.165169	0.001594	103.62	491023
result:	Kets	Nganasans	Yorubas	0.209763	0.001839	114.041	480800
result:	Khakases	Nganasans	Yorubas	0.194756	0.001642	118.627	491427
result:	Komis	Nganasans	Yorubas	0.170707	0.001552	110.008	491801
result:	Koryaks	Nganasans	Yorubas	0.210831	0.001753	120.298	487740
result:	Latvians	Nganasans	Yorubas	0.158954	0.001613	98.559	486658
result:	Lithuanians	Nganasans	Yorubas	0.158058	0.001575	100.384	488924
result:	Mansis	Nganasans	Yorubas	0.182251	0.00161	113.196	492779
result:	Maris	Nganasans	Yorubas	0.179271	0.001616	110.929	491393
result:	Mongolians	Nganasans	Yorubas	0.203489	0.001736	117.206	487465
result:	Mordovians	Nganasans	Yorubas	0.162702	0.00156	104.283	491315
result:	Nenets	Nganasans	Yorubas	0.214593	0.001717	125.015	488178
result:	Nivkhs	Nganasans	Yorubas	0.205102	0.001834	111.841	477185
result:	North_Italians	Nganasans	Yorubas	0.15177	0.001533	98.983	489495
result:	Orcadians	Nganasans	Yorubas	0.156169	0.00155	100.76	490572
result:	Poles	Nganasans	Yorubas	0.15945	0.001597	99.828	490483
result:	Portugese	Nganasans	Yorubas	0.14833	0.001494	99.27	488610
result:	Romanians	Nganasans	Yorubas	0.154357	0.001519	101.613	491166
result:	Russians_Central	Nganasans	Yorubas	0.160305	0.001557	102.981	491940
result:	Russians_North	Nganasans	Yorubas	0.164114	0.001548	105.994	492950
result:	Russians_South	Nganasans	Yorubas	0.158476	0.001562	101.474	491000
result:	Saami_Kola	Nganasans	Yorubas	0.173063	0.001623	106.649	487403
result:	Saami_SWE	Nganasans	Yorubas	0.17993	0.001683	106.901	488901
result:	Sardinians	Nganasans	Yorubas	0.148331	0.001513	98.006	491142
result:	Selkups	Nganasans	Yorubas	0.207006	0.001694	122.185	490896
result:	Shors	Nganasans	Yorubas	0.195136	0.001758	111.007	481061
result:	Slovaks	Nganasans	Yorubas	0.15579	0.001526	102.066	490962
result:	Spaniards	Nganasans	Yorubas	0.150371	0.001526	98.538	489569
result:	Swedes	Nganasans	Yorubas	0.157294	0.00157	100.17	491503
result:	Tatars	Nganasans	Yorubas	0.170091	0.001551	109.64	492518
result:	Tuscans	Nganasans	Yorubas	0.150206	0.001541	97.452	486178
result:	Tuvinians	Nganasans	Yorubas	0.210606	0.001731	121.659	489803
result:	Udmurts	Nganasans	Yorubas	0.176802	0.001576	112.186	491321
result:	Ukranians	Nganasans	Yorubas	0.157098	0.001544	101.726	491796
result:	Vepsas	Nganasans	Yorubas	0.165305	0.001589	104.007	489504
result:	Welsh	Nganasans	Yorubas	0.155165	0.001524	101.833	491696
result:	Yakuts	Nganasans	Yorubas	0.215229	0.001757	122.49	490645
result:	Yukaghirs	Nganasans	Yorubas	0.207954	0.001723	120.697	485599
result:	Altaians	Poles	Yorubas	0.161178	0.001549	104.071	497445
result:	Bashkirs	Poles	Yorubas	0.173368	0.001501	115.536	502100
result:	Belarusians	Poles	Yorubas	0.192217	0.001541	124.764	502625
result:	Bulgarians	Poles	Yorubas	0.186434	0.001512	123.331	501492
result:	Buryats	Poles	Yorubas	0.154985	0.00156	99.359	494024
result:	Chukchis	Poles	Yorubas	0.162525	0.00152	106.922	494332
result:	Chuvash	Poles	Yorubas	0.182497	0.001523	119.802	502462
result:	Cypriots	Poles	Yorubas	0.177448	0.001473	120.452	498979
result:	Dolgans	Poles	Yorubas	0.159761	0.001586	100.736	491541
result:	Estonians	Poles	Yorubas	0.192917	0.001543	125.038	505136
result:	Evenkis	Poles	Yorubas	0.155147	0.001555	99.795	490675
result:	Evens	Poles	Yorubas	0.153494	0.001612	95.248	484166
result:	Finns	Poles	Yorubas	0.1905	0.001545	123.327	503248
result:	French	Poles	Yorubas	0.187891	0.001525	123.203	504498
result:	French_Basques	Poles	Yorubas	0.188511	0.00154	122.434	503293
result:	Germans	Poles	Yorubas	0.19005	0.001544	123.106	502262
result:	Han	Poles	Yorubas	0.147647	0.001534	96.227	491384
result:	Khanty	Poles	Yorubas	0.171789	0.001577	108.922	493827
result:	Hungarians	Poles	Yorubas	0.189175	0.001537	123.067	503502
result:	Karelian	Poles	Yorubas	0.190461	0.00156	122.054	501872
result:	Kets	Poles	Yorubas	0.166188	0.001616	102.854	482905
result:	Khakases	Poles	Yorubas	0.166536	0.001505	110.684	499127
result:	Komis	Poles	Yorubas	0.185181	0.0015	123.428	502325
result:	Koryaks	Poles	Yorubas	0.161573	0.001589	101.667	492254
result:	Latvians	Poles	Yorubas	0.1945	0.001617	120.26	496161
result:	Lithuanians	Poles	Yorubas	0.194386	0.001565	124.225	499513
result:	Mansis	Poles	Yorubas	0.1803	0.001541	117.036	503342
result:	Maris	Poles	Yorubas	0.180211	0.001527	117.99	501113
result:	Mongolians	Poles	Yorubas	0.157677	0.001541	102.335	491432
result:	Mordovians	Poles	Yorubas	0.189479	0.001555	121.875	502398
result:	Nenets	Poles	Yorubas	0.165441	0.001563	105.877	492806
result:	Nganasans	Poles	Yorubas	0.15945	0.001597	99.828	490483
result:	Nivkhs	Poles	Yorubas	0.156803	0.001639	95.691	478535
result:	North_Italians	Poles	Yorubas	0.186013	0.001511	123.124	500514
result:	Orcadians	Poles	Yorubas	0.190121	0.001544	123.121	502074
result:	Portugese	Poles	Yorubas	0.181728	0.001496	121.472	499115
result:	Romanians	Poles	Yorubas	0.184945	0.001487	124.382	502508
result:	Russians_Central	Poles	Yorubas	0.191621	0.001552	123.431	503664
result:	Russians_North	Poles	Yorubas	0.189651	0.001523	124.521	504655
result:	Russians_South	Poles	Yorubas	0.191435	0.001566	122.253	502536
result:	Saami_Kola	Poles	Yorubas	0.185492	0.001595	116.318	495482
result:	Saami_SWE	Poles	Yorubas	0.183606	0.001623	113.148	497250
result:	Sardinians	Poles	Yorubas	0.184076	0.001498	122.919	502904
result:	Selkups	Poles	Yorubas	0.168274	0.001529	110.09	497804
result:	Shors	Poles	Yorubas	0.165973	0.001633	101.632	484021
result:	Slovaks	Poles	Yorubas	0.190351	0.001533	124.205	502466
result:	Spaniards	Poles	Yorubas	0.18452	0.001526	120.907	500643
result:	Swedes	Poles	Yorubas	0.191367	0.001572	121.705	503354
result:	Tatars	Poles	Yorubas	0.182204	0.001496	121.826	503088
result:	Tuscans	Poles	Yorubas	0.183687	0.001551	118.4	495445
result:	Tuvinians	Poles	Yorubas	0.157054	0.001532	102.526	494742
result:	Udmurts	Poles	Yorubas	0.181524	0.001535	118.249	500927
result:	Ukranians	Poles	Yorubas	0.190827	0.001544	123.572	503652
result:	Vepsas	Poles	Yorubas	0.190465	0.001542	123.534	499492
result:	Welsh	Poles	Yorubas	0.189644	0.001522	124.613	503711
result:	Yakuts	Poles	Yorubas	0.156564	0.001556	100.605	496398
result:	Yukaghirs	Poles	Yorubas	0.164586	0.00156	105.471	489277
result:	Altaians	Romanians	Yorubas	0.157164	0.001477	106.393	498311
result:	Bashkirs	Romanians	Yorubas	0.168361	0.001435	117.297	503211
result:	Belarusians	Romanians	Yorubas	0.185269	0.001463	126.596	503545
result:	Bulgarians	Romanians	Yorubas	0.183329	0.001445	126.838	502524
result:	Buryats	Romanians	Yorubas	0.151396	0.001502	100.829	494901
result:	Chukchis	Romanians	Yorubas	0.15723	0.00145	108.424	495147
result:	Chuvash	Romanians	Yorubas	0.176219	0.001454	121.227	503392
result:	Cypriots	Romanians	Yorubas	0.177628	0.001415	125.564	500231
result:	Dolgans	Romanians	Yorubas	0.155398	0.001524	101.944	492238
result:	Estonians	Romanians	Yorubas	0.18521	0.001461	126.757	506332
result:	Evenkis	Romanians	Yorubas	0.15102	0.001482	101.919	491419
result:	Evens	Romanians	Yorubas	0.149269	0.001533	97.34	484731
result:	Finns	Romanians	Yorubas	0.18322	0.001475	124.215	504220
result:	French	Romanians	Yorubas	0.184194	0.001457	126.428	505639
result:	French_Basques	Romanians	Yorubas	0.185304	0.001468	126.21	504360
result:	Germans	Romanians	Yorubas	0.184557	0.001466	125.89	503182
result:	Han	Romanians	Yorubas	0.144765	0.001463	98.919	492279
result:	Khanty	Romanians	Yorubas	0.165238	0.001509	109.471	494536
result:	Hungarians	Romanians	Yorubas	0.184373	0.00148	124.556	504598
result:	Karelian	Romanians	Yorubas	0.182802	0.001488	122.881	502761
result:	Kets	Romanians	Yorubas	0.160034	0.001543	103.71	483305
result:	Khakases	Romanians	Yorubas	0.161598	0.001441	112.164	500048
result:	Komis	Romanians	Yorubas	0.178411	0.001418	125.852	503267
result:	Koryaks	Romanians	Yorubas	0.156493	0.001508	103.781	492954
result:	Latvians	Romanians	Yorubas	0.186183	0.001531	121.597	496610
result:	Lithuanians	Romanians	Yorubas	0.186182	0.001492	124.812	500141
result:	Mansis	Romanians	Yorubas	0.173847	0.001467	118.489	504379
result:	Maris	Romanians	Yorubas	0.173615	0.001458	119.071	502008
result:	Mongolians	Romanians	Yorubas	0.153977	0.001473	104.502	492233
result:	Mordovians	Romanians	Yorubas	0.182692	0.001475	123.901	503324
result:	Nenets	Romanians	Yorubas	0.159957	0.001487	107.598	493484
result:	Nganasans	Romanians	Yorubas	0.154357	0.001519	101.613	491166
result:	Nivkhs	Romanians	Yorubas	0.152607	0.001564	97.549	478958
result:	North_Italians	Romanians	Yorubas	0.183859	0.001453	126.518	501558
result:	Orcadians	Romanians	Yorubas	0.185112	0.001469	126.054	503074
result:	Poles	Romanians	Yorubas	0.184945	0.001487	124.382	502508
result:	Portugese	Romanians	Yorubas	0.178922	0.001443	124.02	500137
result:	Russians_Central	Romanians	Yorubas	0.184637	0.001471	125.493	504683
result:	Russians_North	Romanians	Yorubas	0.182494	0.001452	125.724	505814
result:	Russians_South	Romanians	Yorubas	0.184869	0.001494	123.703	503373
result:	Saami_Kola	Romanians	Yorubas	0.178296	0.001494	119.362	496056
result:	Saami_SWE	Romanians	Yorubas	0.176248	0.001547	113.905	497981
result:	Sardinians	Romanians	Yorubas	0.183541	0.001435	127.877	504124
result:	Selkups	Romanians	Yorubas	0.162447	0.001462	111.133	498647
result:	Shors	Romanians	Yorubas	0.160798	0.001547	103.975	484486
result:	Slovaks	Romanians	Yorubas	0.184574	0.001465	126.031	503448
result:	Spaniards	Romanians	Yorubas	0.181771	0.001452	125.222	501593
result:	Swedes	Romanians	Yorubas	0.185782	0.0015	123.865	504405
result:	Tatars	Romanians	Yorubas	0.176626	0.001441	122.558	504159
result:	Tuscans	Romanians	Yorubas	0.182056	0.001506	120.92	496299
result:	Tuvinians	Romanians	Yorubas	0.153103	0.001464	104.547	495645
result:	Udmurts	Romanians	Yorubas	0.175182	0.001449	120.881	501805
result:	Ukranians	Romanians	Yorubas	0.184661	0.001471	125.55	504697
result:	Vepsas	Romanians	Yorubas	0.182852	0.001465	124.815	500148
result:	Welsh	Romanians	Yorubas	0.184883	0.001457	126.882	504820
result:	Yakuts	Romanians	Yorubas	0.152226	0.00149	102.191	497374
result:	Yukaghirs	Romanians	Yorubas	0.15933	0.001485	107.314	489889
result:	Altaians	Russians_Central	Yorubas	0.161774	0.001537	105.276	499264
result:	Bashkirs	Russians_Central	Yorubas	0.173489	0.001491	116.348	504420
result:	Belarusians	Russians_Central	Yorubas	0.191517	0.001533	124.941	504733
result:	Bulgarians	Russians_Central	Yorubas	0.185949	0.001493	124.583	503463
result:	Buryats	Russians_Central	Yorubas	0.155787	0.001546	100.767	495721
result:	Chukchis	Russians_Central	Yorubas	0.163103	0.001502	108.572	496002
result:	Chuvash	Russians_Central	Yorubas	0.182416	0.001516	120.301	504642
result:	Cypriots	Russians_Central	Yorubas	0.177187	0.001458	121.488	500866
result:	Dolgans	Russians_Central	Yorubas	0.160551	0.001571	102.216	493035
result:	Estonians	Russians_Central	Yorubas	0.192364	0.001529	125.826	507750
result:	Evenkis	Russians_Central	Yorubas	0.156094	0.001529	102.079	492177
result:	Evens	Russians_Central	Yorubas	0.15439	0.001582	97.574	485361
result:	Finns	Russians_Central	Yorubas	0.190095	0.001535	123.879	505524
result:	French	Russians_Central	Yorubas	0.187604	0.001511	124.169	506873
result:	French_Basques	Russians_Central	Yorubas	0.188191	0.001535	122.591	505513
result:	Germans	Russians_Central	Yorubas	0.189474	0.001528	124.006	504309
result:	Han	Russians_Central	Yorubas	0.148601	0.001515	98.09	492994
result:	Khanty	Russians_Central	Yorubas	0.172047	0.001552	110.855	495446
result:	Hungarians	Russians_Central	Yorubas	0.188775	0.001529	123.472	505795
result:	Karelian	Russians_Central	Yorubas	0.190239	0.001556	122.279	503945
result:	Kets	Russians_Central	Yorubas	0.166837	0.001611	103.545	483906
result:	Khakases	Russians_Central	Yorubas	0.166888	0.001491	111.909	501135
result:	Komis	Russians_Central	Yorubas	0.184966	0.001489	124.255	504534
result:	Koryaks	Russians_Central	Yorubas	0.162315	0.001565	103.703	493769
result:	Latvians	Russians_Central	Yorubas	0.193852	0.001604	120.873	497539
result:	Lithuanians	Russians_Central	Yorubas	0.193489	0.001552	124.691	501159
result:	Mansis	Russians_Central	Yorubas	0.180412	0.001536	117.474	505707
result:	Maris	Russians_Central	Yorubas	0.180083	0.001516	118.757	503151
result:	Mongolians	Russians_Central	Yorubas	0.158463	0.00153	103.547	492968
result:	Mordovians	Russians_Central	Yorubas	0.189097	0.001547	122.197	504506
result:	Nenets	Russians_Central	Yorubas	0.166218	0.001542	107.779	494323
result:	Nganasans	Russians_Central	Yorubas	0.160305	0.001557	102.981	491940
result:	Nivkhs	Russians_Central	Yorubas	0.157574	0.001612	97.751	479424
result:	North_Italians	Russians_Central	Yorubas	0.185656	0.001506	123.313	502428
result:	Orcadians	Russians_Central	Yorubas	0.189762	0.001526	124.347	504175
result:	Poles	Russians_Central	Yorubas	0.191621	0.001552	123.431	503664
result:	Portugese	Russians_Central	Yorubas	0.181255	0.001489	121.738	500931
result:	Romanians	Russians_Central	Yorubas	0.184637	0.001471	125.493	504683
result:	Russians_North	Russians_Central	Yorubas	0.189377	0.001515	125.01	507221
result:	Russians_South	Russians_Central	Yorubas	0.191087	0.001549	123.326	504595
result:	Saami_Kola	Russians_Central	Yorubas	0.185536	0.001571	118.092	496970
result:	Saami_SWE	Russians_Central	Yorubas	0.183868	0.001615	113.849	498995
result:	Sardinians	Russians_Central	Yorubas	0.183735	0.001487	123.568	505166
result:	Selkups	Russians_Central	Yorubas	0.168717	0.001522	110.868	499686
result:	Shors	Russians_Central	Yorubas	0.166318	0.001631	101.966	485002
result:	Slovaks	Russians_Central	Yorubas	0.189747	0.001527	124.222	504611
result:	Spaniards	Russians_Central	Yorubas	0.184115	0.001517	121.383	502536
result:	Swedes	Russians_Central	Yorubas	0.191073	0.00157	121.712	505659
result:	Tatars	Russians_Central	Yorubas	0.182	0.00149	122.157	505412
result:	Tuscans	Russians_Central	Yorubas	0.183306	0.001552	118.12	496907
result:	Tuvinians	Russians_Central	Yorubas	0.157995	0.001523	103.768	496465
result:	Udmurts	Russians_Central	Yorubas	0.181256	0.001524	118.949	502972
result:	Ukranians	Russians_Central	Yorubas	0.190323	0.001536	123.901	505946
result:	Vepsas	Russians_Central	Yorubas	0.190229	0.001538	123.712	501259
result:	Welsh	Russians_Central	Yorubas	0.189106	0.001508	125.384	506037
result:	Yakuts	Russians_Central	Yorubas	0.157283	0.001534	102.553	498288
result:	Yukaghirs	Russians_Central	Yorubas	0.16477	0.001548	106.467	490613
result:	Altaians	Russians_North	Yorubas	0.164443	0.001521	108.089	500497
result:	Bashkirs	Russians_North	Yorubas	0.174479	0.001472	118.512	505811
result:	Belarusians	Russians_North	Yorubas	0.189227	0.001511	125.26	505783
result:	Bulgarians	Russians_North	Yorubas	0.183633	0.001472	124.759	504451
result:	Buryats	Russians_North	Yorubas	0.159106	0.001534	103.717	496872
result:	Chukchis	Russians_North	Yorubas	0.166276	0.001498	111.013	497042
result:	Chuvash	Russians_North	Yorubas	0.182319	0.001494	122.058	505963
result:	Cypriots	Russians_North	Yorubas	0.17466	0.001435	121.743	501749
result:	Dolgans	Russians_North	Yorubas	0.163814	0.001551	105.586	494018
result:	Estonians	Russians_North	Yorubas	0.1904	0.001499	127.009	509283
result:	Evenkis	Russians_North	Yorubas	0.160031	0.001525	104.969	493236
result:	Evens	Russians_North	Yorubas	0.159009	0.001577	100.816	486220
result:	Finns	Russians_North	Yorubas	0.189024	0.001499	126.134	506815
result:	French	Russians_North	Yorubas	0.185343	0.001483	124.975	508192
result:	French_Basques	Russians_North	Yorubas	0.185708	0.001497	124.041	506674
result:	Germans	Russians_North	Yorubas	0.187389	0.001496	125.26	505356
result:	Han	Russians_North	Yorubas	0.152167	0.001504	101.198	494117
result:	Khanty	Russians_North	Yorubas	0.174529	0.001528	114.235	496413
result:	Hungarians	Russians_North	Yorubas	0.186454	0.001505	123.912	506985
result:	Karelian	Russians_North	Yorubas	0.189447	0.001531	123.743	505123
result:	Kets	Russians_North	Yorubas	0.169634	0.001587	106.917	484573
result:	Khakases	Russians_North	Yorubas	0.168842	0.001473	114.663	502437
result:	Komis	Russians_North	Yorubas	0.184891	0.001463	126.412	505803
result:	Koryaks	Russians_North	Yorubas	0.16557	0.001554	106.524	494756
result:	Latvians	Russians_North	Yorubas	0.191516	0.001577	121.43	498222
result:	Lithuanians	Russians_North	Yorubas	0.191019	0.00152	125.69	502037
result:	Mansis	Russians_North	Yorubas	0.181037	0.001505	120.275	507170
result:	Maris	Russians_North	Yorubas	0.180721	0.001492	121.106	504396
result:	Mongolians	Russians_North	Yorubas	0.161318	0.001513	106.625	493980
result:	Mordovians	Russians_North	Yorubas	0.187465	0.001522	123.192	505656
result:	Nenets	Russians_North	Yorubas	0.16943	0.001527	110.945	495324
result:	Nganasans	Russians_North	Yorubas	0.164114	0.001548	105.994	492950
result:	Nivkhs	Russians_North	Yorubas	0.160499	0.001589	100.993	479988
result:	North_Italians	Russians_North	Yorubas	0.183201	0.001475	124.162	503364
result:	Orcadians	Russians_North	Yorubas	0.187605	0.001498	125.261	505238
result:	Poles	Russians_North	Yorubas	0.189651	0.001523	124.521	504655
result:	Portugese	Russians_North	Yorubas	0.178796	0.001462	122.292	501814
result:	Romanians	Russians_North	Yorubas	0.182494	0.001452	125.724	505814
result:	Russians_Central	Russians_North	Yorubas	0.189377	0.001515	125.01	507221
result:	Russians_South	Russians_North	Yorubas	0.188843	0.001525	123.864	505673
result:	Saami_Kola	Russians_North	Yorubas	0.185746	0.001545	120.211	497838
result:	Saami_SWE	Russians_North	Yorubas	0.184663	0.001583	116.647	500012
result:	Sardinians	Russians_North	Yorubas	0.180933	0.001451	124.673	506302
result:	Selkups	Russians_North	Yorubas	0.171351	0.001494	114.662	500932
result:	Shors	Russians_North	Yorubas	0.168468	0.001595	105.632	485695
result:	Slovaks	Russians_North	Yorubas	0.18741	0.001493	125.502	505692
result:	Spaniards	Russians_North	Yorubas	0.181715	0.001482	122.586	503472
result:	Swedes	Russians_North	Yorubas	0.188951	0.001539	122.736	506805
result:	Tatars	Russians_North	Yorubas	0.181396	0.001462	124.115	506819
result:	Tuscans	Russians_North	Yorubas	0.180956	0.001516	119.362	497665
result:	Tuvinians	Russians_North	Yorubas	0.161213	0.001508	106.897	497648
result:	Udmurts	Russians_North	Yorubas	0.181891	0.001488	122.255	504189
result:	Ukranians	Russians_North	Yorubas	0.188122	0.001507	124.868	507137
result:	Vepsas	Russians_North	Yorubas	0.189563	0.001507	125.756	502263
result:	Welsh	Russians_North	Yorubas	0.186863	0.001478	126.399	507262
result:	Yakuts	Russians_North	Yorubas	0.160876	0.001525	105.46	499516
result:	Yukaghirs	Russians_North	Yorubas	0.167374	0.00152	110.081	491491
result:	Altaians	Saami_Kola	Yorubas	0.169901	0.001595	106.537	492763
result:	Bashkirs	Saami_Kola	Yorubas	0.176383	0.001527	115.498	496160
result:	Belarusians	Saami_Kola	Yorubas	0.184736	0.001555	118.839	496146
result:	Bulgarians	Saami_Kola	Yorubas	0.179073	0.001535	116.632	495175
result:	Buryats	Saami_Kola	Yorubas	0.166693	0.001608	103.691	490107
result:	Chukchis	Saami_Kola	Yorubas	0.173344	0.001579	109.767	490333
result:	Chuvash	Saami_Kola	Yorubas	0.181728	0.00154	118.025	496371
result:	Cypriots	Saami_Kola	Yorubas	0.169549	0.001474	115.048	493142
result:	Dolgans	Saami_Kola	Yorubas	0.170508	0.00162	105.227	488058
result:	Estonians	Saami_Kola	Yorubas	0.187177	0.001552	120.642	498069
result:	Evenkis	Saami_Kola	Yorubas	0.168983	0.001601	105.523	487492
result:	Evens	Saami_Kola	Yorubas	0.169578	0.001674	101.318	482031
result:	Finns	Saami_Kola	Yorubas	0.187449	0.00156	120.154	496870
result:	French	Saami_Kola	Yorubas	0.18111	0.001527	118.598	497445
result:	French_Basques	Saami_Kola	Yorubas	0.18127	0.001554	116.645	496514
result:	Germans	Saami_Kola	Yorubas	0.183659	0.001546	118.831	495837
result:	Han	Saami_Kola	Yorubas	0.159403	0.001593	100.094	487981
result:	Khanty	Saami_Kola	Yorubas	0.180381	0.001575	114.509	489956
result:	Hungarians	Saami_Kola	Yorubas	0.18204	0.001555	117.047	496720
result:	Karelian	Saami_Kola	Yorubas	0.188615	0.001589	118.685	495941
result:	Kets	Saami_Kola	Yorubas	0.176483	0.001684	104.79	480744
result:	Khakases	Saami_Kola	Yorubas	0.172937	0.001529	113.133	494044
result:	Komis	Saami_Kola	Yorubas	0.183949	0.001521	120.97	496242
result:	Koryaks	Saami_Kola	Yorubas	0.172889	0.001637	105.611	488688
result:	Latvians	Saami_Kola	Yorubas	0.187278	0.001625	115.244	491145
result:	Lithuanians	Saami_Kola	Yorubas	0.186461	0.001591	117.208	493698
result:	Mansis	Saami_Kola	Yorubas	0.182399	0.001551	117.596	497026
result:	Maris	Saami_Kola	Yorubas	0.181551	0.001544	117.619	495485
result:	Mongolians	Saami_Kola	Yorubas	0.167648	0.001589	105.498	487885
result:	Mordovians	Saami_Kola	Yorubas	0.184442	0.00158	116.735	496113
result:	Nenets	Saami_Kola	Yorubas	0.176401	0.001575	112.019	489218
result:	Nganasans	Saami_Kola	Yorubas	0.173063	0.001623	106.649	487403
result:	Nivkhs	Saami_Kola	Yorubas	0.167195	0.001709	97.825	476819
result:	North_Italians	Saami_Kola	Yorubas	0.178708	0.001536	116.365	494383
result:	Orcadians	Saami_Kola	Yorubas	0.183534	0.001556	117.988	495659
result:	Poles	Saami_Kola	Yorubas	0.185492	0.001595	116.318	495482
result:	Portugese	Saami_Kola	Yorubas	0.174419	0.001502	116.098	493341
result:	Romanians	Saami_Kola	Yorubas	0.178296	0.001494	119.362	496056
result:	Russians_Central	Saami_Kola	Yorubas	0.185536	0.001571	118.092	496970
result:	Russians_North	Saami_Kola	Yorubas	0.185746	0.001545	120.211	497838
result:	Russians_South	Saami_Kola	Yorubas	0.184556	0.001576	117.1	496066
result:	Saami_SWE	Saami_Kola	Yorubas	0.193997	0.001644	117.968	493098
result:	Sardinians	Saami_Kola	Yorubas	0.175867	0.001501	117.132	496257
result:	Selkups	Saami_Kola	Yorubas	0.177431	0.001569	113.065	493077
result:	Shors	Saami_Kola	Yorubas	0.17239	0.001629	105.848	481545
result:	Slovaks	Saami_Kola	Yorubas	0.183178	0.001547	118.413	495993
result:	Spaniards	Saami_Kola	Yorubas	0.177355	0.001546	114.729	494526
result:	Swedes	Saami_Kola	Yorubas	0.185062	0.001591	116.343	496647
result:	Tatars	Saami_Kola	Yorubas	0.180531	0.001506	119.842	496808
result:	Tuscans	Saami_Kola	Yorubas	0.176091	0.001552	113.428	490366
result:	Tuvinians	Saami_Kola	Yorubas	0.168388	0.001591	105.867	490778
result:	Udmurts	Saami_Kola	Yorubas	0.181924	0.001547	117.599	495289
result:	Ukranians	Saami_Kola	Yorubas	0.183662	0.001559	117.832	496887
result:	Vepsas	Saami_Kola	Yorubas	0.188009	0.001572	119.614	494013
result:	Welsh	Saami_Kola	Yorubas	0.18277	0.001534	119.144	496905
result:	Yakuts	Saami_Kola	Yorubas	0.168733	0.001604	105.185	492060
result:	Yukaghirs	Saami_Kola	Yorubas	0.173736	0.001592	109.12	486147
result:	Altaians	Saami_SWE	Yorubas	0.174734	0.001643	106.341	494619
result:	Bashkirs	Saami_SWE	Yorubas	0.178874	0.001574	113.614	498283
result:	Belarusians	Saami_SWE	Yorubas	0.182594	0.001592	114.713	497984
result:	Bulgarians	Saami_SWE	Yorubas	0.176975	0.001561	113.352	496972
result:	Buryats	Saami_SWE	Yorubas	0.173259	0.001666	103.969	491846
result:	Chukchis	Saami_SWE	Yorubas	0.17915	0.001621	110.532	492089
result:	Chuvash	Saami_SWE	Yorubas	0.182292	0.001577	115.612	498362
result:	Cypriots	Saami_SWE	Yorubas	0.167495	0.001516	110.461	494854
result:	Dolgans	Saami_SWE	Yorubas	0.176396	0.001675	105.327	489659
result:	Estonians	Saami_SWE	Yorubas	0.185219	0.001596	116.059	500264
result:	Evenkis	Saami_SWE	Yorubas	0.175795	0.00164	107.193	489054
result:	Evens	Saami_SWE	Yorubas	0.176678	0.001717	102.877	483313
result:	Finns	Saami_SWE	Yorubas	0.18628	0.001592	116.994	498965
result:	French	Saami_SWE	Yorubas	0.17916	0.001575	113.784	499491
result:	French_Basques	Saami_SWE	Yorubas	0.178966	0.001598	111.987	498472
result:	Germans	Saami_SWE	Yorubas	0.181558	0.001601	113.431	497734
result:	Han	Saami_SWE	Yorubas	0.16616	0.001643	101.127	489601
result:	Khanty	Saami_SWE	Yorubas	0.185085	0.001641	112.803	491716
result:	Hungarians	Saami_SWE	Yorubas	0.180183	0.001596	112.875	498748
result:	Karelian	Saami_SWE	Yorubas	0.187496	0.00162	115.732	497823
result:	Kets	Saami_SWE	Yorubas	0.182046	0.001731	105.162	481957
result:	Khakases	Saami_SWE	Yorubas	0.177002	0.001584	111.776	496027
result:	Komis	Saami_SWE	Yorubas	0.184075	0.001562	117.856	498184
result:	Koryaks	Saami_SWE	Yorubas	0.178767	0.001683	106.209	490252
result:	Latvians	Saami_SWE	Yorubas	0.185018	0.001676	110.401	492560
result:	Lithuanians	Saami_SWE	Yorubas	0.184211	0.001604	114.86	495374
result:	Mansis	Saami_SWE	Yorubas	0.184141	0.001598	115.261	499170
result:	Maris	Saami_SWE	Yorubas	0.183373	0.001592	115.153	497436
result:	Mongolians	Saami_SWE	Yorubas	0.173242	0.001636	105.877	489506
result:	Mordovians	Saami_SWE	Yorubas	0.183266	0.001609	113.919	497978
result:	Nenets	Saami_SWE	Yorubas	0.1822	0.001632	111.673	490844
result:	Nganasans	Saami_SWE	Yorubas	0.17993	0.001683	106.901	488901
result:	Nivkhs	Saami_SWE	Yorubas	0.173218	0.001736	99.794	477796
result:	North_Italians	Saami_SWE	Yorubas	0.176525	0.001576	112.044	496151
result:	Orcadians	Saami_SWE	Yorubas	0.182098	0.001595	114.197	497598
result:	Poles	Saami_SWE	Yorubas	0.183606	0.001623	113.148	497250
result:	Portugese	Saami_SWE	Yorubas	0.172693	0.001555	111.048	495030
result:	Romanians	Saami_SWE	Yorubas	0.176248	0.001547	113.905	497981
result:	Russians_Central	Saami_SWE	Yorubas	0.183868	0.001615	113.849	498995
result:	Russians_North	Saami_SWE	Yorubas	0.184663	0.001583	116.647	500012
result:	Russians_South	Saami_SWE	Yorubas	0.182521	0.00162	112.64	497938
result:	Saami_Kola	Saami_SWE	Yorubas	0.193997	0.001644	117.968	493098
result:	Sardinians	Saami_SWE	Yorubas	0.17336	0.001543	112.327	498170
result:	Selkups	Saami_SWE	Yorubas	0.18223	0.001609	113.23	494950
result:	Shors	Saami_SWE	Yorubas	0.177084	0.001688	104.877	482720
result:	Slovaks	Saami_SWE	Yorubas	0.181197	0.0016	113.265	497939
result:	Spaniards	Saami_SWE	Yorubas	0.17543	0.001592	110.217	496249
result:	Swedes	Saami_SWE	Yorubas	0.183978	0.001628	113.041	498724
result:	Tatars	Saami_SWE	Yorubas	0.180346	0.00155	116.321	498870
result:	Tuscans	Saami_SWE	Yorubas	0.174137	0.00158	110.207	491847
result:	Tuvinians	Saami_SWE	Yorubas	0.174486	0.001648	105.906	492400
result:	Udmurts	Saami_SWE	Yorubas	0.183471	0.001602	114.553	497194
result:	Ukranians	Saami_SWE	Yorubas	0.181655	0.001605	113.214	498885
result:	Vepsas	Saami_SWE	Yorubas	0.187442	0.001595	117.491	495821
result:	Welsh	Saami_SWE	Yorubas	0.18105	0.001572	115.201	498884
result:	Yakuts	Saami_SWE	Yorubas	0.175219	0.001659	105.614	493892
result:	Yukaghirs	Saami_SWE	Yorubas	0.178795	0.001644	108.755	487515
result:	Altaians	Selkups	Yorubas	0.190848	0.001632	116.915	496596
result:	Bashkirs	Selkups	Yorubas	0.182415	0.001533	119.008	499769
result:	Belarusians	Selkups	Yorubas	0.166475	0.001497	111.187	498622
result:	Bulgarians	Selkups	Yorubas	0.161862	0.001465	110.461	497558
result:	Buryats	Selkups	Yorubas	0.195477	0.001661	117.681	494116
result:	Chukchis	Selkups	Yorubas	0.197277	0.00161	122.502	493951
result:	Chuvash	Selkups	Yorubas	0.176849	0.001534	115.296	499402
result:	Cypriots	Selkups	Yorubas	0.153959	0.001426	107.937	495538
result:	Dolgans	Selkups	Yorubas	0.197514	0.00169	116.861	491548
result:	Estonians	Selkups	Yorubas	0.168828	0.001492	113.12	501150
result:	Evenkis	Selkups	Yorubas	0.201949	0.001669	120.99	491328
result:	Evens	Selkups	Yorubas	0.206719	0.001728	119.647	485599
result:	Finns	Selkups	Yorubas	0.170291	0.001511	112.72	499491
result:	French	Selkups	Yorubas	0.162942	0.001473	110.646	500185
result:	French_Basques	Selkups	Yorubas	0.161999	0.001503	107.758	499024
result:	Germans	Selkups	Yorubas	0.166007	0.001508	110.121	498232
result:	Han	Selkups	Yorubas	0.18914	0.001659	113.994	492102
result:	Khanty	Selkups	Yorubas	0.198807	0.001649	120.564	493475
result:	Hungarians	Selkups	Yorubas	0.164545	0.001509	109.034	499414
result:	Karelian	Selkups	Yorubas	0.172273	0.001537	112.077	498386
result:	Kets	Selkups	Yorubas	0.206867	0.001741	118.827	483783
result:	Khakases	Selkups	Yorubas	0.188687	0.001571	120.143	497727
result:	Komis	Selkups	Yorubas	0.175873	0.001502	117.111	499100
result:	Koryaks	Selkups	Yorubas	0.198767	0.001668	119.199	492031
result:	Latvians	Selkups	Yorubas	0.168531	0.001564	107.742	492832
result:	Lithuanians	Selkups	Yorubas	0.167646	0.001529	109.676	495834
result:	Mansis	Selkups	Yorubas	0.184623	0.001547	119.315	500395
result:	Maris	Selkups	Yorubas	0.181155	0.00156	116.104	498431
result:	Mongolians	Selkups	Yorubas	0.191735	0.00164	116.917	491501
result:	Mordovians	Selkups	Yorubas	0.170319	0.001518	112.178	498787
result:	Nenets	Selkups	Yorubas	0.203506	0.001624	125.31	492879
result:	Nganasans	Selkups	Yorubas	0.207006	0.001694	122.185	490896
result:	Nivkhs	Selkups	Yorubas	0.192661	0.00174	110.693	479073
result:	North_Italians	Selkups	Yorubas	0.160656	0.001474	109.022	496605
result:	Orcadians	Selkups	Yorubas	0.165482	0.001506	109.882	498059
result:	Poles	Selkups	Yorubas	0.168274	0.001529	110.09	497804
result:	Portugese	Selkups	Yorubas	0.156702	0.001453	107.821	495363
result:	Romanians	Selkups	Yorubas	0.162447	0.001462	111.133	498647
result:	Russians_Central	Selkups	Yorubas	0.168717	0.001522	110.868	499686
result:	Russians_North	Selkups	Yorubas	0.171351	0.001494	114.662	500932
result:	Russians_South	Selkups	Yorubas	0.167224	0.001521	109.93	498504
result:	Saami_Kola	Selkups	Yorubas	0.177431	0.001569	113.065	493077
result:	Saami_SWE	Selkups	Yorubas	0.18223	0.001609	113.23	494950
result:	Sardinians	Selkups	Yorubas	0.156699	0.001454	107.803	498675
result:	Shors	Selkups	Yorubas	0.189844	0.001687	112.512	484093
result:	Slovaks	Selkups	Yorubas	0.165251	0.001488	111.035	498447
result:	Spaniards	Selkups	Yorubas	0.159125	0.001476	107.784	496637
result:	Swedes	Selkups	Yorubas	0.166656	0.001527	109.162	499230
result:	Tatars	Selkups	Yorubas	0.174168	0.001494	116.594	500000
result:	Tuscans	Selkups	Yorubas	0.158663	0.001486	106.792	492203
result:	Tuvinians	Selkups	Yorubas	0.196605	0.001651	119.063	494660
result:	Udmurts	Selkups	Yorubas	0.180145	0.001528	117.915	498286
result:	Ukranians	Selkups	Yorubas	0.166047	0.001507	110.211	499522
result:	Vepsas	Selkups	Yorubas	0.172536	0.001518	113.627	496326
result:	Welsh	Selkups	Yorubas	0.164515	0.001483	110.956	499499
result:	Yakuts	Selkups	Yorubas	0.198886	0.001674	118.838	495955
result:	Yukaghirs	Selkups	Yorubas	0.195098	0.001625	120.081	489261
result:	Altaians	Slovaks	Yorubas	0.158508	0.001512	104.805	498133
result:	Bashkirs	Slovaks	Yorubas	0.171183	0.00146	117.226	503013
result:	Belarusians	Slovaks	Yorubas	0.190328	0.001521	125.168	503516
result:	Bulgarians	Slovaks	Yorubas	0.186145	0.001478	125.94	502373
result:	Buryats	Slovaks	Yorubas	0.152161	0.001523	99.88	494571
result:	Chukchis	Slovaks	Yorubas	0.15924	0.001467	108.574	494877
result:	Chuvash	Slovaks	Yorubas	0.180368	0.001489	121.152	503321
result:	Cypriots	Slovaks	Yorubas	0.178168	0.001448	123.003	499971
result:	Dolgans	Slovaks	Yorubas	0.156466	0.001539	101.655	492028
result:	Estonians	Slovaks	Yorubas	0.190887	0.001504	126.904	506207
result:	Evenkis	Slovaks	Yorubas	0.151776	0.001497	101.364	491178
result:	Evens	Slovaks	Yorubas	0.150045	0.001556	96.449	484531
result:	Finns	Slovaks	Yorubas	0.188388	0.001508	124.91	504179
result:	French	Slovaks	Yorubas	0.187724	0.001496	125.477	505581
result:	French_Basques	Slovaks	Yorubas	0.188523	0.001513	124.583	504291
result:	Germans	Slovaks	Yorubas	0.188964	0.001509	125.221	503135
result:	Han	Slovaks	Yorubas	0.144944	0.001493	97.092	491930
result:	Khanty	Slovaks	Yorubas	0.168413	0.001522	110.655	494372
result:	Hungarians	Slovaks	Yorubas	0.188356	0.001513	124.504	504502
result:	Karelian	Slovaks	Yorubas	0.18784	0.001531	122.715	502710
result:	Kets	Slovaks	Yorubas	0.163143	0.001571	103.834	483188
result:	Khakases	Slovaks	Yorubas	0.163732	0.001463	111.948	499873
result:	Komis	Slovaks	Yorubas	0.182639	0.001464	124.778	503156
result:	Koryaks	Slovaks	Yorubas	0.158357	0.001524	103.911	492728
result:	Latvians	Slovaks	Yorubas	0.192231	0.001573	122.213	496718
result:	Lithuanians	Slovaks	Yorubas	0.19195	0.001529	125.553	500222
result:	Mansis	Slovaks	Yorubas	0.177824	0.00151	117.796	504253
result:	Maris	Slovaks	Yorubas	0.177588	0.001502	118.25	501917
result:	Mongolians	Slovaks	Yorubas	0.154927	0.001497	103.499	491956
result:	Mordovians	Slovaks	Yorubas	0.187389	0.001527	122.69	503246
result:	Nenets	Slovaks	Yorubas	0.161949	0.00152	106.571	493329
result:	Nganasans	Slovaks	Yorubas	0.15579	0.001526	102.066	490962
result:	Nivkhs	Slovaks	Yorubas	0.153893	0.001587	96.984	478810
result:	North_Italians	Slovaks	Yorubas	0.186154	0.001483	125.519	501402
result:	Orcadians	Slovaks	Yorubas	0.189449	0.001515	125.031	503053
result:	Poles	Slovaks	Yorubas	0.190351	0.001533	124.205	502466
result:	Portugese	Slovaks	Yorubas	0.181713	0.001484	122.487	500072
result:	Romanians	Slovaks	Yorubas	0.184574	0.001465	126.031	503448
result:	Russians_Central	Slovaks	Yorubas	0.189747	0.001527	124.222	504611
result:	Russians_North	Slovaks	Yorubas	0.18741	0.001493	125.502	505692
result:	Russians_South	Slovaks	Yorubas	0.189718	0.00153	124.019	503419
result:	Saami_Kola	Slovaks	Yorubas	0.183178	0.001547	118.413	495993
result:	Saami_SWE	Slovaks	Yorubas	0.181197	0.0016	113.265	497939
result:	Sardinians	Slovaks	Yorubas	0.185099	0.001466	126.248	504010
result:	Selkups	Slovaks	Yorubas	0.165251	0.001488	111.035	498447
result:	Shors	Slovaks	Yorubas	0.162883	0.001598	101.96	484352
result:	Spaniards	Slovaks	Yorubas	0.18464	0.001501	122.978	501538
result:	Swedes	Slovaks	Yorubas	0.190578	0.001552	122.78	504410
result:	Tatars	Slovaks	Yorubas	0.180354	0.001462	123.333	504002
result:	Tuscans	Slovaks	Yorubas	0.183835	0.001526	120.493	496178
result:	Tuvinians	Slovaks	Yorubas	0.154152	0.001496	103.045	495307
result:	Udmurts	Slovaks	Yorubas	0.178958	0.001497	119.581	501672
result:	Ukranians	Slovaks	Yorubas	0.189422	0.001514	125.106	504667
result:	Vepsas	Slovaks	Yorubas	0.187844	0.001504	124.87	500154
result:	Welsh	Slovaks	Yorubas	0.18899	0.001486	127.193	504780
result:	Yakuts	Slovaks	Yorubas	0.153142	0.001512	101.304	497114
result:	Yukaghirs	Slovaks	Yorubas	0.161035	0.001512	106.521	489673
result:	Altaians	Swedes	Yorubas	0.1601	0.001546	103.577	498797
result:	Bashkirs	Swedes	Yorubas	0.172643	0.001504	114.825	503870
result:	Belarusians	Swedes	Yorubas	0.19133	0.001555	123.068	504435
result:	Bulgarians	Swedes	Yorubas	0.186938	0.001509	123.92	503220
result:	Buryats	Swedes	Yorubas	0.153361	0.001552	98.829	495198
result:	Chukchis	Swedes	Yorubas	0.160548	0.001511	106.228	495557
result:	Chuvash	Swedes	Yorubas	0.181682	0.001536	118.273	504208
result:	Cypriots	Swedes	Yorubas	0.178764	0.001476	121.152	500688
result:	Dolgans	Swedes	Yorubas	0.157983	0.00157	100.622	492574
result:	Estonians	Swedes	Yorubas	0.192427	0.00155	124.109	507388
result:	Evenkis	Swedes	Yorubas	0.153268	0.001536	99.804	491716
result:	Evens	Swedes	Yorubas	0.151448	0.001593	95.042	484921
result:	Finns	Swedes	Yorubas	0.190615	0.001553	122.728	505185
result:	French	Swedes	Yorubas	0.189815	0.00154	123.275	506678
result:	French_Basques	Swedes	Yorubas	0.190611	0.001558	122.33	505337
result:	Germans	Swedes	Yorubas	0.190644	0.001547	123.231	504091
result:	Han	Swedes	Yorubas	0.146152	0.001517	96.353	492496
result:	Khanty	Swedes	Yorubas	0.170132	0.001574	108.057	494967
result:	Hungarians	Swedes	Yorubas	0.18983	0.001555	122.065	505511
result:	Karelian	Swedes	Yorubas	0.190292	0.001573	120.939	503635
result:	Kets	Swedes	Yorubas	0.164371	0.001627	101.045	483576
result:	Khakases	Swedes	Yorubas	0.165425	0.001511	109.497	500582
result:	Komis	Swedes	Yorubas	0.184336	0.001504	122.578	504056
result:	Koryaks	Swedes	Yorubas	0.159806	0.001572	101.632	493361
result:	Latvians	Swedes	Yorubas	0.193439	0.001628	118.83	497328
result:	Lithuanians	Swedes	Yorubas	0.193082	0.001578	122.327	500929
result:	Mansis	Swedes	Yorubas	0.179282	0.001551	115.6	505259
result:	Maris	Swedes	Yorubas	0.179078	0.001535	116.651	502695
result:	Mongolians	Swedes	Yorubas	0.156409	0.001521	102.801	492498
result:	Mordovians	Swedes	Yorubas	0.188819	0.001566	120.546	504098
result:	Nenets	Swedes	Yorubas	0.163857	0.001551	105.674	493885
result:	Nganasans	Swedes	Yorubas	0.157294	0.00157	100.17	491503
result:	Nivkhs	Swedes	Yorubas	0.155035	0.001625	95.431	479077
result:	North_Italians	Swedes	Yorubas	0.187875	0.001528	122.965	502312
result:	Orcadians	Swedes	Yorubas	0.191968	0.001562	122.874	504074
result:	Poles	Swedes	Yorubas	0.191367	0.001572	121.705	503354
result:	Portugese	Swedes	Yorubas	0.183385	0.001512	121.284	500773
result:	Romanians	Swedes	Yorubas	0.185782	0.0015	123.865	504405
result:	Russians_Central	Swedes	Yorubas	0.191073	0.00157	121.712	505659
result:	Russians_North	Swedes	Yorubas	0.188951	0.001539	122.736	506805
result:	Russians_South	Swedes	Yorubas	0.190822	0.001572	121.36	504288
result:	Saami_Kola	Swedes	Yorubas	0.185062	0.001591	116.343	496647
result:	Saami_SWE	Swedes	Yorubas	0.183978	0.001628	113.041	498724
result:	Sardinians	Swedes	Yorubas	0.186359	0.001499	124.329	504920
result:	Selkups	Swedes	Yorubas	0.166656	0.001527	109.162	499230
result:	Shors	Swedes	Yorubas	0.164617	0.001636	100.65	484709
result:	Slovaks	Swedes	Yorubas	0.190578	0.001552	122.78	504410
result:	Spaniards	Swedes	Yorubas	0.186443	0.00154	121.097	502396
result:	Tatars	Swedes	Yorubas	0.181628	0.001505	120.713	505001
result:	Tuscans	Swedes	Yorubas	0.185362	0.001566	118.393	496849
result:	Tuvinians	Swedes	Yorubas	0.155435	0.001531	101.523	495985
result:	Udmurts	Swedes	Yorubas	0.180673	0.001542	117.144	502536
result:	Ukranians	Swedes	Yorubas	0.190414	0.001556	122.387	505618
result:	Vepsas	Swedes	Yorubas	0.190043	0.001561	121.779	500937
result:	Welsh	Swedes	Yorubas	0.191512	0.001545	123.985	505837
result:	Yakuts	Swedes	Yorubas	0.154598	0.00154	100.363	497768
result:	Yukaghirs	Swedes	Yorubas	0.162356	0.001548	104.896	490129
result:	Altaians	Tatars	Yorubas	0.16855	0.001522	110.716	499728
result:	Bashkirs	Tatars	Yorubas	0.174456	0.001466	119.023	504504
result:	Belarusians	Tatars	Yorubas	0.181667	0.001473	123.356	504162
result:	Bulgarians	Tatars	Yorubas	0.177451	0.00145	122.407	502900
result:	Buryats	Tatars	Yorubas	0.165915	0.001549	107.122	496303
result:	Chukchis	Tatars	Yorubas	0.1706	0.001497	113.934	496431
result:	Chuvash	Tatars	Yorubas	0.17924	0.001475	121.501	504551
result:	Cypriots	Tatars	Yorubas	0.169819	0.00141	120.407	500408
result:	Dolgans	Tatars	Yorubas	0.168943	0.001561	108.234	493532
result:	Estonians	Tatars	Yorubas	0.182705	0.001473	124.045	507295
result:	Evenkis	Tatars	Yorubas	0.167193	0.001538	108.685	492802
result:	Evens	Tatars	Yorubas	0.167044	0.001583	105.502	486031
result:	Finns	Tatars	Yorubas	0.181572	0.001482	122.538	505055
result:	French	Tatars	Yorubas	0.178596	0.001456	122.69	506278
result:	French_Basques	Tatars	Yorubas	0.17887	0.001479	120.981	504845
result:	Germans	Tatars	Yorubas	0.18048	0.001473	122.5	503698
result:	Han	Tatars	Yorubas	0.159984	0.00151	105.915	493707
result:	Khanty	Tatars	Yorubas	0.176645	0.001533	115.261	495714
result:	Hungarians	Tatars	Yorubas	0.179611	0.001478	121.552	505196
result:	Karelian	Tatars	Yorubas	0.181793	0.001505	120.785	503515
result:	Kets	Tatars	Yorubas	0.173407	0.001581	109.695	484248
result:	Khakases	Tatars	Yorubas	0.171253	0.001471	116.396	501425
result:	Komis	Tatars	Yorubas	0.180006	0.001444	124.638	504294
result:	Koryaks	Tatars	Yorubas	0.170519	0.001558	109.467	494224
result:	Latvians	Tatars	Yorubas	0.183446	0.001549	118.404	497112
result:	Lithuanians	Tatars	Yorubas	0.182861	0.0015	121.883	500628
result:	Mansis	Tatars	Yorubas	0.178514	0.001489	119.9	505645
result:	Maris	Tatars	Yorubas	0.178898	0.001487	120.281	503095
result:	Mongolians	Tatars	Yorubas	0.167119	0.00152	109.946	493528
result:	Mordovians	Tatars	Yorubas	0.181119	0.001492	121.418	504099
result:	Nenets	Tatars	Yorubas	0.173099	0.001523	113.668	494746
result:	Nganasans	Tatars	Yorubas	0.170091	0.001551	109.64	492518
result:	Nivkhs	Tatars	Yorubas	0.166277	0.001601	103.831	479834
result:	North_Italians	Tatars	Yorubas	0.177016	0.001458	121.408	501914
result:	Orcadians	Tatars	Yorubas	0.180788	0.001476	122.485	503576
result:	Poles	Tatars	Yorubas	0.182204	0.001496	121.826	503088
result:	Portugese	Tatars	Yorubas	0.17279	0.001447	119.412	500368
result:	Romanians	Tatars	Yorubas	0.176626	0.001441	122.558	504159
result:	Russians_Central	Tatars	Yorubas	0.182	0.00149	122.157	505412
result:	Russians_North	Tatars	Yorubas	0.181396	0.001462	124.115	506819
result:	Russians_South	Tatars	Yorubas	0.181621	0.001501	120.985	504031
result:	Saami_Kola	Tatars	Yorubas	0.180531	0.001506	119.842	496808
result:	Saami_SWE	Tatars	Yorubas	0.180346	0.00155	116.321	498870
result:	Sardinians	Tatars	Yorubas	0.174582	0.001435	121.621	504551
result:	Selkups	Tatars	Yorubas	0.174168	0.001494	116.594	500000
result:	Shors	Tatars	Yorubas	0.171179	0.00156	109.737	485349
result:	Slovaks	Tatars	Yorubas	0.180354	0.001462	123.333	504002
result:	Spaniards	Tatars	Yorubas	0.175191	0.001464	119.699	501967
result:	Swedes	Tatars	Yorubas	0.181628	0.001505	120.713	505001
result:	Tuscans	Tatars	Yorubas	0.174998	0.001481	118.135	496458
result:	Tuvinians	Tatars	Yorubas	0.167363	0.001528	109.543	497018
result:	Udmurts	Tatars	Yorubas	0.179416	0.001479	121.334	502874
result:	Ukranians	Tatars	Yorubas	0.180802	0.001479	122.214	505327
result:	Vepsas	Tatars	Yorubas	0.182129	0.001479	123.185	500893
result:	Welsh	Tatars	Yorubas	0.179961	0.001459	123.347	505394
result:	Yakuts	Tatars	Yorubas	0.167331	0.001534	109.077	498775
result:	Yukaghirs	Tatars	Yorubas	0.171028	0.001516	112.822	491021
result:	Altaians	Tuvinians	Yorubas	0.19815	0.001702	116.391	495010
result:	Bashkirs	Tuvinians	Yorubas	0.179832	0.001567	114.746	496984
result:	Belarusians	Tuvinians	Yorubas	0.155376	0.001503	103.345	495460
result:	Bulgarians	Tuvinians	Yorubas	0.15199	0.001488	102.153	494595
result:	Buryats	Tuvinians	Yorubas	0.20726	0.001742	118.974	493108
result:	Chukchis	Tuvinians	Yorubas	0.200815	0.001667	120.458	492274
result:	Chuvash	Tuvinians	Yorubas	0.16941	0.001573	107.713	496325
result:	Cypriots	Tuvinians	Yorubas	0.145773	0.001437	101.459	492900
result:	Dolgans	Tuvinians	Yorubas	0.204264	0.001766	115.651	490609
result:	Estonians	Tuvinians	Yorubas	0.157554	0.001505	104.695	497838
result:	Evenkis	Tuvinians	Yorubas	0.212164	0.001758	120.671	490726
result:	Evens	Tuvinians	Yorubas	0.216811	0.001787	121.296	485455
result:	Finns	Tuvinians	Yorubas	0.15976	0.001516	105.391	496275
result:	French	Tuvinians	Yorubas	0.152383	0.001479	103.026	496856
result:	French_Basques	Tuvinians	Yorubas	0.151712	0.001514	100.176	495836
result:	Germans	Tuvinians	Yorubas	0.155439	0.00152	102.277	495122
result:	Han	Tuvinians	Yorubas	0.205914	0.001765	116.651	491909
result:	Khanty	Tuvinians	Yorubas	0.192102	0.001681	114.299	491331
result:	Hungarians	Tuvinians	Yorubas	0.154038	0.001519	101.433	496209
result:	Karelian	Tuvinians	Yorubas	0.161725	0.001566	103.241	495281
result:	Kets	Tuvinians	Yorubas	0.2001	0.001807	110.712	482582
result:	Khakases	Tuvinians	Yorubas	0.191969	0.001644	116.8	495668
result:	Komis	Tuvinians	Yorubas	0.166825	0.001523	109.519	496164
result:	Koryaks	Tuvinians	Yorubas	0.203415	0.00173	117.593	490722
result:	Latvians	Tuvinians	Yorubas	0.156477	0.001581	99.003	490138
result:	Lithuanians	Tuvinians	Yorubas	0.155738	0.001524	102.198	492859
result:	Mansis	Tuvinians	Yorubas	0.176316	0.001576	111.869	497334
result:	Maris	Tuvinians	Yorubas	0.174414	0.001584	110.103	495632
result:	Mongolians	Tuvinians	Yorubas	0.202481	0.001729	117.092	490805
result:	Mordovians	Tuvinians	Yorubas	0.160067	0.001526	104.899	495671
result:	Nenets	Tuvinians	Yorubas	0.201168	0.001669	120.529	491014
result:	Nganasans	Tuvinians	Yorubas	0.210606	0.001731	121.659	489803
result:	Nivkhs	Tuvinians	Yorubas	0.202771	0.001807	112.24	478752
result:	North_Italians	Tuvinians	Yorubas	0.150582	0.001494	100.758	493648
result:	Orcadians	Tuvinians	Yorubas	0.154476	0.001525	101.271	494908
result:	Poles	Tuvinians	Yorubas	0.157054	0.001532	102.526	494742
result:	Portugese	Tuvinians	Yorubas	0.147132	0.001459	100.851	492559
result:	Romanians	Tuvinians	Yorubas	0.153103	0.001464	104.547	495645
result:	Russians_Central	Tuvinians	Yorubas	0.157995	0.001523	103.768	496465
result:	Russians_North	Tuvinians	Yorubas	0.161213	0.001508	106.897	497648
result:	Russians_South	Tuvinians	Yorubas	0.156238	0.001516	103.03	495409
result:	Saami_Kola	Tuvinians	Yorubas	0.168388	0.001591	105.867	490778
result:	Saami_SWE	Tuvinians	Yorubas	0.174486	0.001648	105.906	492400
result:	Sardinians	Tuvinians	Yorubas	0.147557	0.001474	100.139	495571
result:	Selkups	Tuvinians	Yorubas	0.196605	0.001651	119.063	494660
result:	Shors	Tuvinians	Yorubas	0.192569	0.001742	110.572	483381
result:	Slovaks	Tuvinians	Yorubas	0.154152	0.001496	103.045	495307
result:	Spaniards	Tuvinians	Yorubas	0.149266	0.001506	99.13	493681
result:	Swedes	Tuvinians	Yorubas	0.155435	0.001531	101.523	495985
result:	Tatars	Tuvinians	Yorubas	0.167363	0.001528	109.543	497018
result:	Tuscans	Tuvinians	Yorubas	0.149258	0.001504	99.26	489785
result:	Udmurts	Tuvinians	Yorubas	0.172096	0.001547	111.243	495448
result:	Ukranians	Tuvinians	Yorubas	0.155157	0.001507	102.948	496284
result:	Vepsas	Tuvinians	Yorubas	0.161888	0.001535	105.472	493348
result:	Welsh	Tuvinians	Yorubas	0.153491	0.001488	103.141	496238
result:	Yakuts	Tuvinians	Yorubas	0.208936	0.00176	118.718	494641
result:	Yukaghirs	Tuvinians	Yorubas	0.1992	0.001699	117.225	488116
result:	Altaians	Udmurts	Yorubas	0.172736	0.00155	111.451	497904
result:	Bashkirs	Udmurts	Yorubas	0.177495	0.001485	119.546	502183
result:	Belarusians	Udmurts	Yorubas	0.180337	0.001506	119.749	501750
result:	Bulgarians	Udmurts	Yorubas	0.175458	0.001466	119.652	500624
result:	Buryats	Udmurts	Yorubas	0.170371	0.001566	108.824	494731
result:	Chukchis	Udmurts	Yorubas	0.17616	0.001536	114.716	494932
result:	Chuvash	Udmurts	Yorubas	0.18081	0.001505	120.175	502240
result:	Cypriots	Udmurts	Yorubas	0.167226	0.001432	116.814	498269
result:	Dolgans	Udmurts	Yorubas	0.173874	0.001587	109.532	492230
result:	Estonians	Udmurts	Yorubas	0.181924	0.00151	120.467	504552
result:	Evenkis	Udmurts	Yorubas	0.172862	0.001555	111.129	491502
result:	Evens	Udmurts	Yorubas	0.173561	0.001593	108.96	485223
result:	Finns	Udmurts	Yorubas	0.181584	0.001512	120.128	502662
result:	French	Udmurts	Yorubas	0.177032	0.001481	119.541	503598
result:	French_Basques	Udmurts	Yorubas	0.176894	0.001502	117.768	502359
result:	Germans	Udmurts	Yorubas	0.179352	0.001505	119.155	501428
result:	Han	Udmurts	Yorubas	0.163597	0.00153	106.938	492227
result:	Khanty	Udmurts	Yorubas	0.183696	0.001561	117.696	494517
result:	Hungarians	Udmurts	Yorubas	0.178181	0.001512	117.842	502696
result:	Karelian	Udmurts	Yorubas	0.182041	0.001524	119.421	501299
result:	Kets	Udmurts	Yorubas	0.179987	0.00161	111.761	483591
result:	Khakases	Udmurts	Yorubas	0.174977	0.001491	117.353	499515
result:	Komis	Udmurts	Yorubas	0.183451	0.001476	124.264	502162
result:	Koryaks	Udmurts	Yorubas	0.175926	0.00159	110.661	492904
result:	Latvians	Udmurts	Yorubas	0.182589	0.001586	115.145	495481
result:	Lithuanians	Udmurts	Yorubas	0.181931	0.001529	118.959	498681
result:	Mansis	Udmurts	Yorubas	0.182333	0.001515	120.335	503232
result:	Maris	Udmurts	Yorubas	0.181603	0.001496	121.402	501071
result:	Mongolians	Udmurts	Yorubas	0.170725	0.00154	110.866	492148
result:	Mordovians	Udmurts	Yorubas	0.180784	0.001524	118.617	501860
result:	Nenets	Udmurts	Yorubas	0.18017	0.001537	117.194	493552
result:	Nganasans	Udmurts	Yorubas	0.176802	0.001576	112.186	491321
result:	Nivkhs	Udmurts	Yorubas	0.170688	0.001627	104.905	479081
result:	North_Italians	Udmurts	Yorubas	0.175101	0.001472	118.97	499638
result:	Orcadians	Udmurts	Yorubas	0.179621	0.001512	118.761	501274
result:	Poles	Udmurts	Yorubas	0.181524	0.001535	118.249	500927
result:	Portugese	Udmurts	Yorubas	0.170975	0.001458	117.294	498365
result:	Romanians	Udmurts	Yorubas	0.175182	0.001449	120.881	501805
result:	Russians_Central	Udmurts	Yorubas	0.181256	0.001524	118.949	502972
result:	Russians_North	Udmurts	Yorubas	0.181891	0.001488	122.255	504189
result:	Russians_South	Udmurts	Yorubas	0.180416	0.001529	118	501694
result:	Saami_Kola	Udmurts	Yorubas	0.181924	0.001547	117.599	495289
result:	Saami_SWE	Udmurts	Yorubas	0.183471	0.001602	114.553	497194
result:	Sardinians	Udmurts	Yorubas	0.171709	0.00146	117.631	501988
result:	Selkups	Udmurts	Yorubas	0.180145	0.001528	117.915	498286
result:	Shors	Udmurts	Yorubas	0.174884	0.001584	110.404	484460
result:	Slovaks	Udmurts	Yorubas	0.178958	0.001497	119.581	501672
result:	Spaniards	Udmurts	Yorubas	0.17325	0.001487	116.547	499755
result:	Swedes	Udmurts	Yorubas	0.180673	0.001542	117.144	502536
result:	Tatars	Udmurts	Yorubas	0.179416	0.001479	121.334	502874
result:	Tuscans	Udmurts	Yorubas	0.173007	0.001512	114.445	494723
result:	Tuvinians	Udmurts	Yorubas	0.172096	0.001547	111.243	495448
result:	Ukranians	Udmurts	Yorubas	0.179618	0.001513	118.713	502859
result:	Vepsas	Udmurts	Yorubas	0.182312	0.001511	120.661	498936
result:	Welsh	Udmurts	Yorubas	0.178671	0.001489	120.032	502909
result:	Yakuts	Udmurts	Yorubas	0.172461	0.001561	110.48	496966
result:	Yukaghirs	Udmurts	Yorubas	0.175731	0.001547	113.596	489799
result:	Altaians	Ukranians	Yorubas	0.159501	0.001529	104.305	499104
result:	Bashkirs	Ukranians	Yorubas	0.171779	0.001483	115.817	504250
result:	Belarusians	Ukranians	Yorubas	0.191024	0.001524	125.333	504740
result:	Bulgarians	Ukranians	Yorubas	0.186072	0.001493	124.646	503484
result:	Buryats	Ukranians	Yorubas	0.153144	0.001537	99.642	495528
result:	Chukchis	Ukranians	Yorubas	0.160376	0.0015	106.952	495835
result:	Chuvash	Ukranians	Yorubas	0.18097	0.001501	120.528	504560
result:	Cypriots	Ukranians	Yorubas	0.177632	0.001457	121.889	500905
result:	Dolgans	Ukranians	Yorubas	0.157636	0.001557	101.271	492892
result:	Estonians	Ukranians	Yorubas	0.191295	0.001516	126.206	507687
result:	Evenkis	Ukranians	Yorubas	0.153019	0.001524	100.428	491996
result:	Evens	Ukranians	Yorubas	0.151261	0.001576	96.006	485195
result:	Finns	Ukranians	Yorubas	0.188644	0.001523	123.881	505460
result:	French	Ukranians	Yorubas	0.18739	0.001504	124.605	506936
result:	French_Basques	Ukranians	Yorubas	0.188208	0.001521	123.777	505576
result:	Germans	Ukranians	Yorubas	0.188946	0.00152	124.326	504300
result:	Han	Ukranians	Yorubas	0.146001	0.001504	97.081	492813
result:	Khanty	Ukranians	Yorubas	0.169469	0.001549	109.37	495282
result:	Hungarians	Ukranians	Yorubas	0.188428	0.001519	124.035	505813
result:	Karelian	Ukranians	Yorubas	0.188518	0.001544	122.092	503856
result:	Kets	Ukranians	Yorubas	0.163992	0.001597	102.694	483779
result:	Khakases	Ukranians	Yorubas	0.164803	0.001484	111.018	500965
result:	Komis	Ukranians	Yorubas	0.18352	0.001475	124.385	504417
result:	Koryaks	Ukranians	Yorubas	0.159501	0.001557	102.441	493616
result:	Latvians	Ukranians	Yorubas	0.192871	0.001601	120.454	497551
result:	Lithuanians	Ukranians	Yorubas	0.192669	0.001552	124.137	501240
result:	Mansis	Ukranians	Yorubas	0.178549	0.00153	116.693	505604
result:	Maris	Ukranians	Yorubas	0.178221	0.001508	118.169	503058
result:	Mongolians	Ukranians	Yorubas	0.155964	0.001509	103.384	492807
result:	Mordovians	Ukranians	Yorubas	0.188206	0.001541	122.136	504457
result:	Nenets	Ukranians	Yorubas	0.163393	0.001532	106.639	494145
result:	Nganasans	Ukranians	Yorubas	0.157098	0.001544	101.726	491796
result:	Nivkhs	Ukranians	Yorubas	0.154982	0.001605	96.577	479264
result:	North_Italians	Ukranians	Yorubas	0.185889	0.001498	124.12	502540
result:	Orcadians	Ukranians	Yorubas	0.189251	0.001521	124.463	504223
result:	Poles	Ukranians	Yorubas	0.190827	0.001544	123.572	503652
result:	Portugese	Ukranians	Yorubas	0.181471	0.001484	122.259	500999
result:	Romanians	Ukranians	Yorubas	0.184661	0.001471	125.55	504697
result:	Russians_Central	Ukranians	Yorubas	0.190323	0.001536	123.901	505946
result:	Russians_North	Ukranians	Yorubas	0.188122	0.001507	124.868	507137
result:	Russians_South	Ukranians	Yorubas	0.190281	0.001545	123.156	504599
result:	Saami_Kola	Ukranians	Yorubas	0.183662	0.001559	117.832	496887
result:	Saami_SWE	Ukranians	Yorubas	0.181655	0.001605	113.214	498885
result:	Sardinians	Ukranians	Yorubas	0.184276	0.00148	124.528	505254
result:	Selkups	Ukranians	Yorubas	0.166047	0.001507	110.211	499522
result:	Shors	Ukranians	Yorubas	0.163868	0.001616	101.401	484928
result:	Slovaks	Ukranians	Yorubas	0.189422	0.001514	125.106	504667
result:	Spaniards	Ukranians	Yorubas	0.184296	0.001518	121.409	502608
result:	Swedes	Ukranians	Yorubas	0.190414	0.001556	122.387	505618
result:	Tatars	Ukranians	Yorubas	0.180802	0.001479	122.214	505327
result:	Tuscans	Ukranians	Yorubas	0.183614	0.001542	119.087	496989
result:	Tuvinians	Ukranians	Yorubas	0.155157	0.001507	102.948	496284
result:	Udmurts	Ukranians	Yorubas	0.179618	0.001513	118.713	502859
result:	Vepsas	Ukranians	Yorubas	0.188654	0.001528	123.451	501241
result:	Welsh	Ukranians	Yorubas	0.18876	0.001506	125.322	506077
result:	Yakuts	Ukranians	Yorubas	0.154418	0.001528	101.072	498131
result:	Yukaghirs	Ukranians	Yorubas	0.162077	0.00153	105.911	490451
result:	Altaians	Vepsas	Yorubas	0.165051	0.001543	106.986	495790
result:	Bashkirs	Vepsas	Yorubas	0.175188	0.001487	117.778	500073
result:	Belarusians	Vepsas	Yorubas	0.189908	0.001524	124.612	500243
result:	Bulgarians	Vepsas	Yorubas	0.183915	0.001484	123.922	499180
result:	Buryats	Vepsas	Yorubas	0.160036	0.001564	102.349	492750
result:	Chukchis	Vepsas	Yorubas	0.167658	0.001523	110.106	493110
result:	Chuvash	Vepsas	Yorubas	0.182932	0.001499	122.061	500342
result:	Cypriots	Vepsas	Yorubas	0.174461	0.001449	120.405	496959
result:	Dolgans	Vepsas	Yorubas	0.164847	0.001572	104.837	490430
result:	Estonians	Vepsas	Yorubas	0.191541	0.001512	126.659	502596
result:	Evenkis	Vepsas	Yorubas	0.1609	0.001557	103.362	489680
result:	Evens	Vepsas	Yorubas	0.159997	0.001603	99.835	483563
result:	Finns	Vepsas	Yorubas	0.191275	0.001505	127.076	501121
result:	French	Vepsas	Yorubas	0.185917	0.00149	124.8	501897
result:	French_Basques	Vepsas	Yorubas	0.186298	0.001521	122.485	500770
result:	Germans	Vepsas	Yorubas	0.188334	0.001509	124.848	499944
result:	Han	Vepsas	Yorubas	0.152791	0.001529	99.91	490282
result:	Khanty	Vepsas	Yorubas	0.175767	0.001561	112.588	492581
result:	Hungarians	Vepsas	Yorubas	0.187014	0.001515	123.457	501072
result:	Karelian	Vepsas	Yorubas	0.19325	0.001558	124.062	499949
result:	Kets	Vepsas	Yorubas	0.170792	0.001605	106.388	482276
result:	Khakases	Vepsas	Yorubas	0.169619	0.001502	112.965	497448
result:	Komis	Vepsas	Yorubas	0.185959	0.001479	125.753	500247
result:	Koryaks	Vepsas	Yorubas	0.166408	0.001566	106.294	491113
result:	Latvians	Vepsas	Yorubas	0.192198	0.001596	120.387	494372
result:	Lithuanians	Vepsas	Yorubas	0.191782	0.001545	124.151	497482
result:	Mansis	Vepsas	Yorubas	0.182008	0.001522	119.605	501187
result:	Maris	Vepsas	Yorubas	0.181535	0.001506	120.506	499114
result:	Mongolians	Vepsas	Yorubas	0.162259	0.001542	105.234	490305
result:	Mordovians	Vepsas	Yorubas	0.18809	0.001542	121.966	500127
result:	Nenets	Vepsas	Yorubas	0.170511	0.001547	110.217	491736
result:	Nganasans	Vepsas	Yorubas	0.165305	0.001589	104.007	489504
result:	Nivkhs	Vepsas	Yorubas	0.161442	0.001634	98.794	477983
result:	North_Italians	Vepsas	Yorubas	0.183727	0.001482	123.957	498298
result:	Orcadians	Vepsas	Yorubas	0.188347	0.001521	123.802	499791
result:	Poles	Vepsas	Yorubas	0.190465	0.001542	123.534	499492
result:	Portugese	Vepsas	Yorubas	0.179304	0.001468	122.133	497021
result:	Romanians	Vepsas	Yorubas	0.182852	0.001465	124.815	500148
result:	Russians_Central	Vepsas	Yorubas	0.190229	0.001538	123.712	501259
result:	Russians_North	Vepsas	Yorubas	0.189563	0.001507	125.756	502263
result:	Russians_South	Vepsas	Yorubas	0.189435	0.001535	123.423	500177
result:	Saami_Kola	Vepsas	Yorubas	0.188009	0.001572	119.614	494013
result:	Saami_SWE	Vepsas	Yorubas	0.187442	0.001595	117.491	495821
result:	Sardinians	Vepsas	Yorubas	0.181267	0.001466	123.624	500458
result:	Selkups	Vepsas	Yorubas	0.172536	0.001518	113.627	496326
result:	Shors	Vepsas	Yorubas	0.169817	0.001625	104.533	483334
result:	Slovaks	Vepsas	Yorubas	0.187844	0.001504	124.87	500154
result:	Spaniards	Vepsas	Yorubas	0.18234	0.001505	121.169	498478
result:	Swedes	Vepsas	Yorubas	0.190043	0.001561	121.779	500937
result:	Tatars	Vepsas	Yorubas	0.182129	0.001479	123.185	500893
result:	Tuscans	Vepsas	Yorubas	0.181428	0.001528	118.725	493708
result:	Tuvinians	Vepsas	Yorubas	0.161888	0.001535	105.472	493348
result:	Udmurts	Vepsas	Yorubas	0.182312	0.001511	120.661	498936
result:	Ukranians	Vepsas	Yorubas	0.188654	0.001528	123.451	501241
result:	Welsh	Vepsas	Yorubas	0.187809	0.001494	125.704	501252
result:	Yakuts	Vepsas	Yorubas	0.16173	0.001555	104.035	495008
result:	Yukaghirs	Vepsas	Yorubas	0.168383	0.001532	109.943	488328
result:	Altaians	Yakuts	Yorubas	0.199311	0.001726	115.487	496227
result:	Bashkirs	Yakuts	Yorubas	0.180711	0.001584	114.08	498683
result:	Belarusians	Yakuts	Yorubas	0.154562	0.00152	101.663	497194
result:	Bulgarians	Yakuts	Yorubas	0.151105	0.001503	100.561	496290
result:	Buryats	Yakuts	Yorubas	0.210901	0.001758	119.98	494231
result:	Chukchis	Yakuts	Yorubas	0.203798	0.001697	120.078	493428
result:	Chuvash	Yakuts	Yorubas	0.169573	0.001573	107.791	498085
result:	Cypriots	Yakuts	Yorubas	0.14486	0.001449	99.938	494445
result:	Dolgans	Yakuts	Yorubas	0.212772	0.001794	118.57	491736
result:	Estonians	Yakuts	Yorubas	0.156821	0.001523	102.94	499725
result:	Evenkis	Yakuts	Yorubas	0.223034	0.001774	125.69	492082
result:	Evens	Yakuts	Yorubas	0.224127	0.001802	124.344	486099
result:	Finns	Yakuts	Yorubas	0.159258	0.001535	103.753	498105
result:	French	Yakuts	Yorubas	0.151398	0.00149	101.589	498722
result:	French_Basques	Yakuts	Yorubas	0.150742	0.00153	98.526	497617
result:	Germans	Yakuts	Yorubas	0.154666	0.001537	100.617	496866
result:	Han	Yakuts	Yorubas	0.207609	0.001781	116.59	492774
result:	Khanty	Yakuts	Yorubas	0.194077	0.001701	114.094	492572
result:	Hungarians	Yakuts	Yorubas	0.153161	0.001538	99.581	498014
result:	Karelian	Yakuts	Yorubas	0.161314	0.001579	102.146	497013
result:	Kets	Yakuts	Yorubas	0.202533	0.001832	110.545	483141
result:	Khakases	Yakuts	Yorubas	0.193281	0.00166	116.44	497077
result:	Komis	Yakuts	Yorubas	0.166665	0.001535	108.597	497821
result:	Koryaks	Yakuts	Yorubas	0.206201	0.001754	117.593	491803
result:	Latvians	Yakuts	Yorubas	0.155877	0.001589	98.098	491694
result:	Lithuanians	Yakuts	Yorubas	0.155021	0.001551	99.974	494519
result:	Mansis	Yakuts	Yorubas	0.176883	0.001586	111.497	499115
result:	Maris	Yakuts	Yorubas	0.174912	0.001596	109.61	497290
result:	Mongolians	Yakuts	Yorubas	0.20499	0.001749	117.197	491623
result:	Mordovians	Yakuts	Yorubas	0.159591	0.001547	103.136	497414
result:	Nenets	Yakuts	Yorubas	0.203828	0.001676	121.608	492157
result:	Nganasans	Yakuts	Yorubas	0.215229	0.001757	122.49	490645
result:	Nivkhs	Yakuts	Yorubas	0.206187	0.001833	112.505	479140
result:	North_Italians	Yakuts	Yorubas	0.149652	0.001513	98.919	495345
result:	Orcadians	Yakuts	Yorubas	0.153508	0.001539	99.777	496589
result:	Poles	Yakuts	Yorubas	0.156564	0.001556	100.605	496398
result:	Portugese	Yakuts	Yorubas	0.146364	0.001467	99.773	494180
result:	Romanians	Yakuts	Yorubas	0.152226	0.00149	102.191	497374
result:	Russians_Central	Yakuts	Yorubas	0.157283	0.001534	102.553	498288
result:	Russians_North	Yakuts	Yorubas	0.160876	0.001525	105.46	499516
result:	Russians_South	Yakuts	Yorubas	0.155486	0.001542	100.844	497162
result:	Saami_Kola	Yakuts	Yorubas	0.168733	0.001604	105.185	492060
result:	Saami_SWE	Yakuts	Yorubas	0.175219	0.001659	105.614	493892
result:	Sardinians	Yakuts	Yorubas	0.146726	0.001481	99.069	497401
result:	Selkups	Yakuts	Yorubas	0.198886	0.001674	118.838	495955
result:	Shors	Yakuts	Yorubas	0.193901	0.001751	110.735	483892
result:	Slovaks	Yakuts	Yorubas	0.153142	0.001512	101.304	497114
result:	Spaniards	Yakuts	Yorubas	0.148373	0.001512	98.148	495341
result:	Swedes	Yakuts	Yorubas	0.154598	0.00154	100.363	497768
result:	Tatars	Yakuts	Yorubas	0.167331	0.001534	109.077	498775
result:	Tuscans	Yakuts	Yorubas	0.148566	0.001516	97.977	491190
result:	Tuvinians	Yakuts	Yorubas	0.208936	0.00176	118.718	494641
result:	Udmurts	Yakuts	Yorubas	0.172461	0.001561	110.48	496966
result:	Ukranians	Yakuts	Yorubas	0.154418	0.001528	101.072	498131
result:	Vepsas	Yakuts	Yorubas	0.16173	0.001555	104.035	495008
result:	Welsh	Yakuts	Yorubas	0.15252	0.001501	101.646	498063
result:	Yukaghirs	Yakuts	Yorubas	0.204987	0.0017	120.558	489077
of	qp3Pop

## Sheet: S13C_modern_X
Table S13. Outgroup f3 statistic
C. Results of outgroup f3 test - X chromosome SNPs.
	Source 1	Source 2	outgroup f3	outgroup f3	std. Error	Z-score	N of SNPs in the test
result:	Altaians	Bashkirs	Yorubas	0.309828	0.035769	8.662	12046
result:	Belarusians	Bashkirs	Yorubas	0.307526	0.034674	8.869	12132
result:	Bulgarians	Bashkirs	Yorubas	0.306151	0.034067	8.987	12087
result:	Buryats	Bashkirs	Yorubas	0.309998	0.036256	8.55	11951
result:	Chukchis	Bashkirs	Yorubas	0.306478	0.035681	8.589	12002
result:	Chuvash	Bashkirs	Yorubas	0.307707	0.034117	9.019	12134
result:	Cypriots	Bashkirs	Yorubas	0.29215	0.031757	9.2	12050
result:	Dolgans	Bashkirs	Yorubas	0.307526	0.033467	9.189	11971
result:	Estonians	Bashkirs	Yorubas	0.305514	0.032825	9.307	12282
result:	Evenkis	Bashkirs	Yorubas	0.314298	0.036443	8.624	11926
result:	Evens	Bashkirs	Yorubas	0.312111	0.037212	8.387	11779
result:	Finns	Bashkirs	Yorubas	0.302917	0.030811	9.831	12234
result:	French	Bashkirs	Yorubas	0.298593	0.03105	9.616	12252
result:	French_Basques	Bashkirs	Yorubas	0.301107	0.031832	9.459	12195
result:	Germans	Bashkirs	Yorubas	0.304138	0.029996	10.139	12192
result:	Han	Bashkirs	Yorubas	0.305291	0.036428	8.381	11908
result:	Hantis	Bashkirs	Yorubas	0.312949	0.034796	8.994	12001
result:	Hungarians	Bashkirs	Yorubas	0.302639	0.033751	8.967	12169
result:	Karelian	Bashkirs	Yorubas	0.30737	0.032001	9.605	12177
result:	Kets	Bashkirs	Yorubas	0.308555	0.036642	8.421	11795
result:	Khakases	Bashkirs	Yorubas	0.309258	0.033291	9.29	12045
result:	Komis	Bashkirs	Yorubas	0.308677	0.033693	9.162	12217
result:	Koryaks	Bashkirs	Yorubas	0.309347	0.036822	8.401	11969
result:	Latvians	Bashkirs	Yorubas	0.303589	0.032613	9.309	11945
result:	Lithuanians	Bashkirs	Yorubas	0.307664	0.0317	9.705	12082
result:	Mansis	Bashkirs	Yorubas	0.309382	0.035975	8.6	12256
result:	Maris	Bashkirs	Yorubas	0.310426	0.03264	9.511	12139
result:	Mongolians	Bashkirs	Yorubas	0.306542	0.036852	8.318	11846
result:	Mordovians	Bashkirs	Yorubas	0.297957	0.02589	11.509	12105
result:	Nenets	Bashkirs	Yorubas	0.314468	0.036251	8.675	11997
result:	Nganasans	Bashkirs	Yorubas	0.315396	0.036266	8.697	11882
result:	Nivkhs	Bashkirs	Yorubas	0.31828	0.037204	8.555	11528
result:	North_Italians	Bashkirs	Yorubas	0.299692	0.031226	9.598	12151
result:	Orcadians	Bashkirs	Yorubas	0.301979	0.033246	9.083	12198
result:	Poles	Bashkirs	Yorubas	0.303072	0.031969	9.48	12206
result:	Portugese	Bashkirs	Yorubas	0.295489	0.029717	9.943	12066
result:	Romanians	Bashkirs	Yorubas	0.295705	0.029062	10.175	12140
result:	Russians_Central	Bashkirs	Yorubas	0.306165	0.031556	9.702	12219
result:	Russians_North	Bashkirs	Yorubas	0.302421	0.030526	9.907	12251
result:	Russians_South	Bashkirs	Yorubas	0.303183	0.030089	10.076	12149
result:	Saami_Kola	Bashkirs	Yorubas	0.308347	0.035671	8.644	12056
result:	Saami_SWE	Bashkirs	Yorubas	0.305745	0.035162	8.695	12067
result:	Sardinians	Bashkirs	Yorubas	0.294289	0.030046	9.795	12219
result:	Selkups	Bashkirs	Yorubas	0.316534	0.036469	8.68	12094
result:	Shors	Bashkirs	Yorubas	0.308288	0.033124	9.307	11848
result:	Slovaks	Bashkirs	Yorubas	0.294558	0.027505	10.709	12148
result:	Spaniards	Bashkirs	Yorubas	0.295641	0.032861	8.997	12135
result:	Swedes	Bashkirs	Yorubas	0.30676	0.033462	9.167	12201
result:	Tatars	Bashkirs	Yorubas	0.306518	0.031807	9.637	12180
result:	Tuscans	Bashkirs	Yorubas	0.301168	0.033892	8.886	12000
result:	Tuvinians	Bashkirs	Yorubas	0.312369	0.036651	8.523	12052
result:	Udmurts	Bashkirs	Yorubas	0.312101	0.034169	9.134	12117
result:	Ukranians	Bashkirs	Yorubas	0.304283	0.033772	9.01	12191
result:	Vepsas	Bashkirs	Yorubas	0.304219	0.031624	9.62	12091
result:	Welsh	Bashkirs	Yorubas	0.30154	0.030405	9.917	12214
result:	Yakuts	Bashkirs	Yorubas	0.311116	0.03518	8.843	12005
result:	Yukaghirs	Bashkirs	Yorubas	0.309283	0.031226	9.905	11854
result:	Altaians	Bulgarians	Yorubas	0.290481	0.035584	8.163	11972
result:	Bashkirs	Bulgarians	Yorubas	0.306151	0.034067	8.987	12087
result:	Belarusians	Bulgarians	Yorubas	0.3319	0.034493	9.622	12084
result:	Buryats	Bulgarians	Yorubas	0.280521	0.035818	7.832	11849
result:	Chukchis	Bulgarians	Yorubas	0.282053	0.035088	8.038	11923
result:	Chuvash	Bulgarians	Yorubas	0.314283	0.033665	9.336	12074
result:	Cypriots	Bulgarians	Yorubas	0.320094	0.03152	10.155	12029
result:	Dolgans	Bulgarians	Yorubas	0.280917	0.033049	8.5	11888
result:	Estonians	Bulgarians	Yorubas	0.330009	0.032167	10.259	12196
result:	Evenkis	Bulgarians	Yorubas	0.282784	0.036094	7.835	11854
result:	Evens	Bulgarians	Yorubas	0.277621	0.036878	7.528	11709
result:	Finns	Bulgarians	Yorubas	0.324662	0.030197	10.751	12158
result:	French	Bulgarians	Yorubas	0.327705	0.030789	10.643	12185
result:	French_Basques	Bulgarians	Yorubas	0.329691	0.031267	10.544	12147
result:	Germans	Bulgarians	Yorubas	0.327091	0.029448	11.107	12131
result:	Han	Bulgarians	Yorubas	0.272441	0.036344	7.496	11834
result:	Hantis	Bulgarians	Yorubas	0.298546	0.034533	8.645	11945
result:	Hungarians	Bulgarians	Yorubas	0.331046	0.033486	9.886	12115
result:	Karelian	Bulgarians	Yorubas	0.326643	0.031452	10.385	12108
result:	Kets	Bulgarians	Yorubas	0.296267	0.036758	8.06	11734
result:	Khakases	Bulgarians	Yorubas	0.292736	0.032918	8.893	11979
result:	Komis	Bulgarians	Yorubas	0.321601	0.033115	9.712	12143
result:	Koryaks	Bulgarians	Yorubas	0.285331	0.036447	7.829	11893
result:	Latvians	Bulgarians	Yorubas	0.33171	0.032126	10.325	11927
result:	Lithuanians	Bulgarians	Yorubas	0.330708	0.030867	10.714	12019
result:	Mansis	Bulgarians	Yorubas	0.312611	0.035052	8.919	12160
result:	Maris	Bulgarians	Yorubas	0.311713	0.032116	9.706	12060
result:	Mongolians	Bulgarians	Yorubas	0.284359	0.03662	7.765	11789
result:	Mordovians	Bulgarians	Yorubas	0.319095	0.025362	12.582	12052
result:	Nenets	Bulgarians	Yorubas	0.293203	0.03584	8.181	11915
result:	Nganasans	Bulgarians	Yorubas	0.286528	0.036257	7.903	11805
result:	Nivkhs	Bulgarians	Yorubas	0.284309	0.037376	7.607	11485
result:	North_Italians	Bulgarians	Yorubas	0.327145	0.031082	10.525	12105
result:	Orcadians	Bulgarians	Yorubas	0.328029	0.032386	10.129	12118
result:	Poles	Bulgarians	Yorubas	0.328248	0.031298	10.488	12144
result:	Portugese	Bulgarians	Yorubas	0.322963	0.029378	10.993	12024
result:	Romanians	Bulgarians	Yorubas	0.319185	0.028879	11.053	12088
result:	Russians_Central	Bulgarians	Yorubas	0.331772	0.031221	10.626	12164
result:	Russians_North	Bulgarians	Yorubas	0.322928	0.029976	10.773	12181
result:	Russians_South	Bulgarians	Yorubas	0.330761	0.02955	11.193	12108
result:	Saami_Kola	Bulgarians	Yorubas	0.321943	0.035649	9.031	12010
result:	Saami_SWE	Bulgarians	Yorubas	0.313098	0.034361	9.112	11997
result:	Sardinians	Bulgarians	Yorubas	0.325756	0.02998	10.866	12161
result:	Selkups	Bulgarians	Yorubas	0.304537	0.036413	8.363	12004
result:	Shors	Bulgarians	Yorubas	0.290926	0.032927	8.835	11785
result:	Slovaks	Bulgarians	Yorubas	0.321658	0.027219	11.818	12097
result:	Spaniards	Bulgarians	Yorubas	0.324671	0.032932	9.859	12104
result:	Swedes	Bulgarians	Yorubas	0.332137	0.033095	10.036	12149
result:	Tatars	Bulgarians	Yorubas	0.316877	0.031189	10.16	12104
result:	Tuscans	Bulgarians	Yorubas	0.329108	0.033093	9.945	11978
result:	Tuvinians	Bulgarians	Yorubas	0.286637	0.03652	7.849	11969
result:	Udmurts	Bulgarians	Yorubas	0.315438	0.033798	9.333	12033
result:	Ukranians	Bulgarians	Yorubas	0.328151	0.03322	9.878	12137
result:	Vepsas	Bulgarians	Yorubas	0.322086	0.031207	10.321	12057
result:	Welsh	Bulgarians	Yorubas	0.328677	0.029594	11.106	12155
result:	Yakuts	Bulgarians	Yorubas	0.282942	0.034907	8.106	11934
result:	Yukaghirs	Bulgarians	Yorubas	0.288674	0.031357	9.206	11790
result:	Altaians	Chuvash	Yorubas	0.303734	0.035019	8.673	12032
result:	Bashkirs	Chuvash	Yorubas	0.307707	0.034117	9.019	12134
result:	Belarusians	Chuvash	Yorubas	0.319647	0.034647	9.226	12125
result:	Bulgarians	Chuvash	Yorubas	0.314283	0.033665	9.336	12074
result:	Buryats	Chuvash	Yorubas	0.299906	0.035525	8.442	11915
result:	Chukchis	Chuvash	Yorubas	0.298214	0.034654	8.605	11973
result:	Cypriots	Chuvash	Yorubas	0.302454	0.031648	9.557	12037
result:	Dolgans	Chuvash	Yorubas	0.299202	0.033017	9.062	11943
result:	Estonians	Chuvash	Yorubas	0.317815	0.032432	9.8	12248
result:	Evenkis	Chuvash	Yorubas	0.304186	0.035787	8.5	11900
result:	Evens	Chuvash	Yorubas	0.304147	0.036347	8.368	11752
result:	Finns	Chuvash	Yorubas	0.31324	0.030491	10.273	12207
result:	French	Chuvash	Yorubas	0.310429	0.031032	10.004	12233
result:	French_Basques	Chuvash	Yorubas	0.311781	0.031575	9.874	12189
result:	Germans	Chuvash	Yorubas	0.312649	0.029897	10.457	12176
result:	Han	Chuvash	Yorubas	0.293366	0.03597	8.156	11875
result:	Hantis	Chuvash	Yorubas	0.311978	0.034077	9.155	12003
result:	Hungarians	Chuvash	Yorubas	0.314907	0.033473	9.408	12152
result:	Karelian	Chuvash	Yorubas	0.318421	0.03159	10.08	12159
result:	Kets	Chuvash	Yorubas	0.30786	0.036296	8.482	11786
result:	Khakases	Chuvash	Yorubas	0.304545	0.032696	9.314	12014
result:	Komis	Chuvash	Yorubas	0.316307	0.033484	9.446	12196
result:	Koryaks	Chuvash	Yorubas	0.303936	0.035942	8.456	11954
result:	Latvians	Chuvash	Yorubas	0.316079	0.032603	9.695	11937
result:	Lithuanians	Chuvash	Yorubas	0.31845	0.031212	10.203	12054
result:	Mansis	Chuvash	Yorubas	0.31464	0.035334	8.905	12228
result:	Maris	Chuvash	Yorubas	0.317377	0.03239	9.799	12107
result:	Mongolians	Chuvash	Yorubas	0.298467	0.036257	8.232	11831
result:	Mordovians	Chuvash	Yorubas	0.309714	0.026875	11.524	12083
result:	Nenets	Chuvash	Yorubas	0.31062	0.035838	8.667	11982
result:	Nganasans	Chuvash	Yorubas	0.308105	0.03568	8.635	11859
result:	Nivkhs	Chuvash	Yorubas	0.301195	0.036941	8.153	11515
result:	North_Italians	Chuvash	Yorubas	0.308398	0.031234	9.874	12138
result:	Orcadians	Chuvash	Yorubas	0.313014	0.032667	9.582	12169
result:	Poles	Chuvash	Yorubas	0.31415	0.031849	9.864	12187
result:	Portugese	Chuvash	Yorubas	0.307954	0.030043	10.25	12060
result:	Romanians	Chuvash	Yorubas	0.304958	0.028897	10.553	12128
result:	Russians_Central	Chuvash	Yorubas	0.318252	0.031391	10.138	12194
result:	Russians_North	Chuvash	Yorubas	0.313593	0.030302	10.349	12234
result:	Russians_South	Chuvash	Yorubas	0.313531	0.029828	10.511	12124
result:	Saami_Kola	Chuvash	Yorubas	0.317704	0.035481	8.954	12033
result:	Saami_SWE	Chuvash	Yorubas	0.317335	0.034241	9.268	12047
result:	Sardinians	Chuvash	Yorubas	0.304985	0.029901	10.2	12199
result:	Selkups	Chuvash	Yorubas	0.315779	0.035868	8.804	12071
result:	Shors	Chuvash	Yorubas	0.302169	0.032598	9.269	11827
result:	Slovaks	Chuvash	Yorubas	0.307796	0.027489	11.197	12138
result:	Spaniards	Chuvash	Yorubas	0.305044	0.032795	9.301	12112
result:	Swedes	Chuvash	Yorubas	0.317938	0.033292	9.55	12188
result:	Tatars	Chuvash	Yorubas	0.31547	0.031792	9.923	12155
result:	Tuscans	Chuvash	Yorubas	0.311457	0.033496	9.298	11998
result:	Tuvinians	Chuvash	Yorubas	0.30401	0.035988	8.447	12033
result:	Udmurts	Chuvash	Yorubas	0.317678	0.034116	9.312	12091
result:	Ukranians	Chuvash	Yorubas	0.316956	0.033621	9.427	12172
result:	Vepsas	Chuvash	Yorubas	0.315227	0.031289	10.075	12076
result:	Welsh	Chuvash	Yorubas	0.315445	0.030215	10.44	12180
result:	Yakuts	Chuvash	Yorubas	0.302884	0.03457	8.762	11976
result:	Yukaghirs	Chuvash	Yorubas	0.308036	0.030825	9.993	11829
result:	Altaians	Dolgans	Yorubas	0.334729	0.034546	9.689	11914
result:	Bashkirs	Dolgans	Yorubas	0.307526	0.033467	9.189	11971
result:	Belarusians	Dolgans	Yorubas	0.280161	0.033743	8.303	11914
result:	Bulgarians	Dolgans	Yorubas	0.280917	0.033049	8.5	11888
result:	Buryats	Dolgans	Yorubas	0.346592	0.034847	9.946	11853
result:	Chukchis	Dolgans	Yorubas	0.341764	0.034323	9.957	11894
result:	Chuvash	Dolgans	Yorubas	0.299202	0.033017	9.062	11943
result:	Cypriots	Dolgans	Yorubas	0.268112	0.031771	8.439	11857
result:	Estonians	Dolgans	Yorubas	0.279924	0.031907	8.773	12004
result:	Evenkis	Dolgans	Yorubas	0.360462	0.034714	10.384	11852
result:	Evens	Dolgans	Yorubas	0.363851	0.035299	10.308	11753
result:	Finns	Dolgans	Yorubas	0.280362	0.03001	9.342	11975
result:	French	Dolgans	Yorubas	0.270133	0.030512	8.853	11986
result:	French_Basques	Dolgans	Yorubas	0.271465	0.031313	8.669	11952
result:	Germans	Dolgans	Yorubas	0.278881	0.029528	9.445	11955
result:	Han	Dolgans	Yorubas	0.344337	0.034728	9.915	11844
result:	Hantis	Dolgans	Yorubas	0.324145	0.032706	9.911	11879
result:	Hungarians	Dolgans	Yorubas	0.277471	0.033056	8.394	11938
result:	Karelian	Dolgans	Yorubas	0.282194	0.031002	9.102	11944
result:	Kets	Dolgans	Yorubas	0.332987	0.03527	9.441	11725
result:	Khakases	Dolgans	Yorubas	0.329214	0.031848	10.337	11902
result:	Komis	Dolgans	Yorubas	0.29251	0.032918	8.886	11980
result:	Koryaks	Dolgans	Yorubas	0.344979	0.035119	9.823	11876
result:	Latvians	Dolgans	Yorubas	0.274066	0.032194	8.513	11776
result:	Lithuanians	Dolgans	Yorubas	0.279094	0.030831	9.052	11870
result:	Mansis	Dolgans	Yorubas	0.302976	0.034551	8.769	12001
result:	Maris	Dolgans	Yorubas	0.302286	0.031626	9.558	11934
result:	Mongolians	Dolgans	Yorubas	0.337726	0.035395	9.542	11788
result:	Mordovians	Dolgans	Yorubas	0.276558	0.025829	10.707	11898
result:	Nenets	Dolgans	Yorubas	0.340924	0.03507	9.721	11865
result:	Nganasans	Dolgans	Yorubas	0.361916	0.034207	10.58	11835
result:	Nivkhs	Dolgans	Yorubas	0.364636	0.036206	10.071	11521
result:	North_Italians	Dolgans	Yorubas	0.272248	0.030557	8.91	11929
result:	Orcadians	Dolgans	Yorubas	0.275552	0.03231	8.528	11938
result:	Poles	Dolgans	Yorubas	0.276753	0.031567	8.767	11963
result:	Portugese	Dolgans	Yorubas	0.268673	0.029114	9.228	11879
result:	Romanians	Dolgans	Yorubas	0.273264	0.028803	9.487	11915
result:	Russians_Central	Dolgans	Yorubas	0.281348	0.030881	9.111	11971
result:	Russians_North	Dolgans	Yorubas	0.280991	0.029607	9.491	11997
result:	Russians_South	Dolgans	Yorubas	0.27496	0.029427	9.344	11927
result:	Saami_Kola	Dolgans	Yorubas	0.291799	0.034827	8.378	11868
result:	Saami_SWE	Dolgans	Yorubas	0.299771	0.03353	8.94	11881
result:	Sardinians	Dolgans	Yorubas	0.264994	0.029988	8.837	11968
result:	Selkups	Dolgans	Yorubas	0.333469	0.034806	9.581	11927
result:	Shors	Dolgans	Yorubas	0.33104	0.031502	10.509	11769
result:	Slovaks	Dolgans	Yorubas	0.27012	0.027269	9.906	11927
result:	Spaniards	Dolgans	Yorubas	0.266516	0.032255	8.263	11913
result:	Swedes	Dolgans	Yorubas	0.280722	0.032498	8.638	11955
result:	Tatars	Dolgans	Yorubas	0.290553	0.030555	9.509	11966
result:	Tuscans	Dolgans	Yorubas	0.274437	0.033418	8.212	11831
result:	Tuvinians	Dolgans	Yorubas	0.345899	0.034798	9.94	11930
result:	Udmurts	Dolgans	Yorubas	0.305398	0.032972	9.262	11926
result:	Ukranians	Dolgans	Yorubas	0.279071	0.032678	8.54	11954
result:	Vepsas	Dolgans	Yorubas	0.279249	0.030204	9.245	11897
result:	Welsh	Dolgans	Yorubas	0.273071	0.030085	9.077	11955
result:	Yakuts	Dolgans	Yorubas	0.355014	0.033946	10.458	11898
result:	Yukaghirs	Dolgans	Yorubas	0.338653	0.03022	11.206	11768
result:	Altaians	Estonians	Yorubas	0.288889	0.033916	8.518	12122
result:	Bashkirs	Estonians	Yorubas	0.305514	0.032825	9.307	12282
result:	Belarusians	Estonians	Yorubas	0.334197	0.033207	10.064	12273
result:	Bulgarians	Estonians	Yorubas	0.330009	0.032167	10.259	12196
result:	Buryats	Estonians	Yorubas	0.278183	0.034484	8.067	11981
result:	Chukchis	Estonians	Yorubas	0.280467	0.03359	8.35	12055
result:	Chuvash	Estonians	Yorubas	0.317815	0.032432	9.8	12248
result:	Cypriots	Estonians	Yorubas	0.316393	0.030382	10.414	12166
result:	Dolgans	Estonians	Yorubas	0.279924	0.031907	8.773	12004
result:	Evenkis	Estonians	Yorubas	0.282518	0.034626	8.159	11963
result:	Evens	Estonians	Yorubas	0.2748	0.035482	7.745	11794
result:	Finns	Estonians	Yorubas	0.327774	0.029101	11.263	12401
result:	French	Estonians	Yorubas	0.328612	0.029769	11.039	12453
result:	French_Basques	Estonians	Yorubas	0.32826	0.030024	10.933	12376
result:	Germans	Estonians	Yorubas	0.328937	0.028516	11.535	12345
result:	Han	Estonians	Yorubas	0.268277	0.03513	7.637	11931
result:	Khanty	Estonians	Yorubas	0.30103	0.032957	9.134	12066
result:	Hungarians	Estonians	Yorubas	0.330706	0.032001	10.334	12324
result:	Karelian	Estonians	Yorubas	0.331416	0.030321	10.93	12329
result:	Kets	Estonians	Yorubas	0.294357	0.035208	8.36	11826
result:	Khakases	Estonians	Yorubas	0.293212	0.031588	9.282	12116
result:	Komis	Estonians	Yorubas	0.324408	0.03186	10.182	12366
result:	Koryaks	Estonians	Yorubas	0.285718	0.034921	8.182	12024
result:	Latvians	Estonians	Yorubas	0.334438	0.031458	10.631	12042
result:	Lithuanians	Estonians	Yorubas	0.337812	0.029821	11.328	12188
result:	Mansis	Estonians	Yorubas	0.314963	0.03376	9.33	12412
result:	Maris	Estonians	Yorubas	0.315737	0.031113	10.148	12245
result:	Mongolians	Estonians	Yorubas	0.281405	0.035037	8.032	11872
result:	Mordovians	Estonians	Yorubas	0.323801	0.025224	12.837	12214
result:	Nenets	Estonians	Yorubas	0.294709	0.034321	8.587	12053
result:	Nganasans	Estonians	Yorubas	0.285397	0.034527	8.266	11908
result:	Nivkhs	Estonians	Yorubas	0.278217	0.036164	7.693	11528
result:	North_Italians	Estonians	Yorubas	0.326142	0.029863	10.921	12290
result:	Orcadians	Estonians	Yorubas	0.329681	0.031136	10.588	12347
result:	Poles	Estonians	Yorubas	0.331295	0.030361	10.912	12367
result:	Portugese	Estonians	Yorubas	0.323604	0.02894	11.182	12187
result:	Romanians	Estonians	Yorubas	0.31912	0.027846	11.46	12264
result:	Russians_Central	Estonians	Yorubas	0.332374	0.02999	11.083	12391
result:	Russians_North	Estonians	Yorubas	0.326395	0.028885	11.3	12430
result:	Russians_South	Estonians	Yorubas	0.330662	0.02867	11.533	12286
result:	Saami_Kola	Estonians	Yorubas	0.324635	0.034071	9.528	12153
result:	Saami_SWE	Estonians	Yorubas	0.317529	0.033165	9.574	12161
result:	Sardinians	Estonians	Yorubas	0.323674	0.028748	11.259	12406
result:	Selkups	Estonians	Yorubas	0.305689	0.034706	8.808	12171
result:	Shors	Estonians	Yorubas	0.291584	0.031724	9.191	11877
result:	Slovaks	Estonians	Yorubas	0.323655	0.026524	12.202	12295
result:	Spaniards	Estonians	Yorubas	0.323091	0.031399	10.29	12288
result:	Swedes	Estonians	Yorubas	0.335027	0.031908	10.5	12379
result:	Tatars	Estonians	Yorubas	0.320108	0.030414	10.525	12312
result:	Tuscans	Estonians	Yorubas	0.328075	0.031636	10.37	12097
result:	Tuvinians	Estonians	Yorubas	0.28582	0.034927	8.183	12105
result:	Udmurts	Estonians	Yorubas	0.318205	0.032791	9.704	12217
result:	Ukrainians	Estonians	Yorubas	0.331441	0.032091	10.328	12350
result:	Vepsas	Estonians	Yorubas	0.328138	0.030027	10.928	12217
result:	Welsh	Estonians	Yorubas	0.330262	0.028881	11.435	12376
result:	Yakuts	Estonians	Yorubas	0.281381	0.03341	8.422	12054
result:	Yukaghirs	Estonians	Yorubas	0.290042	0.029963	9.68	11883
result:	Altaians	Evenkis	Yorubas	0.344733	0.03785	9.108	11897
result:	Bashkirs	Evenkis	Yorubas	0.314298	0.036443	8.624	11926
result:	Belarusians	Evenkis	Yorubas	0.283022	0.036382	7.779	11876
result:	Bulgarians	Evenkis	Yorubas	0.282784	0.036094	7.835	11854
result:	Buryats	Evenkis	Yorubas	0.363682	0.038506	9.445	11855
result:	Chukchis	Evenkis	Yorubas	0.355731	0.037792	9.413	11872
result:	Chuvash	Evenkis	Yorubas	0.304186	0.035787	8.5	11900
result:	Cypriots	Evenkis	Yorubas	0.267855	0.034429	7.78	11826
result:	Dolgans	Evenkis	Yorubas	0.360462	0.034714	10.384	11852
result:	Estonians	Evenkis	Yorubas	0.282518	0.034626	8.159	11963
result:	Evens	Evenkis	Yorubas	0.383244	0.038844	9.866	11756
result:	Finns	Evenkis	Yorubas	0.282952	0.032182	8.792	11933
result:	French	Evenkis	Yorubas	0.272185	0.033161	8.208	11948
result:	French_Basques	Evenkis	Yorubas	0.27334	0.034225	7.986	11917
result:	Germans	Evenkis	Yorubas	0.281178	0.031458	8.938	11916
result:	Han	Evenkis	Yorubas	0.360751	0.038424	9.389	11860
result:	Hantis	Evenkis	Yorubas	0.336321	0.035682	9.426	11881
result:	Hungarians	Evenkis	Yorubas	0.277822	0.03578	7.765	11903
result:	Karelian	Evenkis	Yorubas	0.285567	0.033181	8.606	11907
result:	Kets	Evenkis	Yorubas	0.341052	0.038659	8.822	11730
result:	Khakases	Evenkis	Yorubas	0.339553	0.034819	9.752	11886
result:	Komis	Evenkis	Yorubas	0.297365	0.035584	8.357	11946
result:	Koryaks	Evenkis	Yorubas	0.35818	0.038648	9.268	11851
result:	Latvians	Evenkis	Yorubas	0.277274	0.034524	8.031	11741
result:	Lithuanians	Evenkis	Yorubas	0.281997	0.032912	8.568	11829
result:	Mansis	Evenkis	Yorubas	0.311453	0.037445	8.318	11961
result:	Maris	Evenkis	Yorubas	0.310278	0.0345	8.994	11897
result:	Mongolians	Evenkis	Yorubas	0.352471	0.038647	9.12	11784
result:	Mordovians	Evenkis	Yorubas	0.277518	0.026824	10.346	11864
result:	Nenets	Evenkis	Yorubas	0.355877	0.03832	9.287	11870
result:	Nganasans	Evenkis	Yorubas	0.378151	0.037163	10.176	11806
result:	Nivkhs	Evenkis	Yorubas	0.384311	0.03975	9.668	11528
result:	North_Italians	Evenkis	Yorubas	0.273388	0.033339	8.2	11892
result:	Orcadians	Evenkis	Yorubas	0.276793	0.034604	7.999	11905
result:	Poles	Evenkis	Yorubas	0.280993	0.034004	8.264	11924
result:	Portugese	Evenkis	Yorubas	0.270035	0.031062	8.693	11845
result:	Romanians	Evenkis	Yorubas	0.27445	0.031019	8.848	11882
result:	Russians_Central	Evenkis	Yorubas	0.283684	0.033283	8.523	11927
result:	Russians_North	Evenkis	Yorubas	0.284128	0.032057	8.863	11949
result:	Russians_South	Evenkis	Yorubas	0.27759	0.031704	8.756	11887
result:	Saami_Kola	Evenkis	Yorubas	0.300221	0.038074	7.885	11846
result:	Saami_SWE	Evenkis	Yorubas	0.307686	0.036557	8.417	11856
result:	Sardinians	Evenkis	Yorubas	0.267142	0.032294	8.272	11928
result:	Selkups	Evenkis	Yorubas	0.346228	0.038225	9.058	11908
result:	Shors	Evenkis	Yorubas	0.340042	0.034107	9.97	11754
result:	Slovaks	Evenkis	Yorubas	0.271122	0.029254	9.268	11889
result:	Spaniards	Evenkis	Yorubas	0.267591	0.035193	7.603	11876
result:	Swedes	Evenkis	Yorubas	0.283898	0.035361	8.029	11907
result:	Tatars	Evenkis	Yorubas	0.295459	0.033201	8.899	11917
result:	Tuscans	Evenkis	Yorubas	0.278726	0.036374	7.663	11787
result:	Tuvinians	Evenkis	Yorubas	0.360568	0.038311	9.412	11906
result:	Udmurts	Evenkis	Yorubas	0.313008	0.035829	8.736	11897
result:	Ukranians	Evenkis	Yorubas	0.28186	0.035286	7.988	11913
result:	Vepsas	Evenkis	Yorubas	0.283805	0.032619	8.701	11867
result:	Welsh	Evenkis	Yorubas	0.274741	0.03228	8.511	11918
result:	Yakuts	Evenkis	Yorubas	0.371922	0.037031	10.043	11908
result:	Yukaghirs	Evenkis	Yorubas	0.357081	0.033298	10.724	11751
result:	Altaians	Evens	Yorubas	0.349118	0.038336	9.107	11776
result:	Bashkirs	Evens	Yorubas	0.312111	0.037212	8.387	11779
result:	Belarusians	Evens	Yorubas	0.275769	0.037103	7.432	11725
result:	Bulgarians	Evens	Yorubas	0.277621	0.036878	7.528	11709
result:	Buryats	Evens	Yorubas	0.368633	0.039222	9.399	11773
result:	Chukchis	Evens	Yorubas	0.364914	0.03817	9.56	11763
result:	Chuvash	Evens	Yorubas	0.304147	0.036347	8.368	11752
result:	Cypriots	Evens	Yorubas	0.262149	0.035033	7.483	11682
result:	Dolgans	Evens	Yorubas	0.363851	0.035299	10.308	11753
result:	Estonians	Evens	Yorubas	0.2748	0.035482	7.745	11794
result:	Evenkis	Evens	Yorubas	0.383244	0.038844	9.866	11756
result:	Finns	Evens	Yorubas	0.276273	0.033099	8.347	11774
result:	French	Evens	Yorubas	0.263868	0.03404	7.752	11782
result:	French_Basques	Evens	Yorubas	0.266017	0.034999	7.601	11752
result:	Germans	Evens	Yorubas	0.273328	0.032119	8.51	11762
result:	Han	Evens	Yorubas	0.366113	0.038865	9.42	11774
result:	Hantis	Evens	Yorubas	0.342682	0.036347	9.428	11754
result:	Hungarians	Evens	Yorubas	0.272221	0.036526	7.453	11751
result:	Karelian	Evens	Yorubas	0.279056	0.03405	8.195	11758
result:	Kets	Evens	Yorubas	0.343823	0.03898	8.821	11660
result:	Khakases	Evens	Yorubas	0.341776	0.035293	9.684	11769
result:	Komis	Evens	Yorubas	0.293275	0.03639	8.059	11786
result:	Koryaks	Evens	Yorubas	0.370577	0.038826	9.545	11755
result:	Latvians	Evens	Yorubas	0.268966	0.035677	7.539	11618
result:	Lithuanians	Evens	Yorubas	0.271302	0.0342	7.933	11696
result:	Mansis	Evens	Yorubas	0.308966	0.038132	8.102	11797
result:	Maris	Evens	Yorubas	0.309029	0.035052	8.816	11759
result:	Mongolians	Evens	Yorubas	0.355924	0.039298	9.057	11704
result:	Mordovians	Evens	Yorubas	0.271978	0.027802	9.783	11721
result:	Nenets	Evens	Yorubas	0.36371	0.038487	9.45	11750
result:	Nganasans	Evens	Yorubas	0.389496	0.037522	10.381	11727
result:	Nivkhs	Evens	Yorubas	0.3936	0.040243	9.781	11504
result:	North_Italians	Evens	Yorubas	0.26624	0.033983	7.835	11742
result:	Orcadians	Evens	Yorubas	0.268061	0.035743	7.5	11745
result:	Poles	Evens	Yorubas	0.272564	0.034761	7.841	11763
result:	Portugese	Evens	Yorubas	0.261613	0.031957	8.186	11691
result:	Romanians	Evens	Yorubas	0.269173	0.031839	8.454	11734
result:	Russians_Central	Evens	Yorubas	0.278825	0.034079	8.182	11772
result:	Russians_North	Evens	Yorubas	0.278599	0.032982	8.447	11785
result:	Russians_South	Evens	Yorubas	0.271055	0.032516	8.336	11741
result:	Saami_Kola	Evens	Yorubas	0.295924	0.038739	7.639	11716
result:	Saami_SWE	Evens	Yorubas	0.307012	0.037169	8.26	11732
result:	Sardinians	Evens	Yorubas	0.258139	0.033009	7.82	11764
result:	Selkups	Evens	Yorubas	0.347923	0.038831	8.96	11783
result:	Shors	Evens	Yorubas	0.342671	0.034923	9.812	11671
result:	Slovaks	Evens	Yorubas	0.263878	0.029722	8.878	11742
result:	Spaniards	Evens	Yorubas	0.259397	0.035982	7.209	11721
result:	Swedes	Evens	Yorubas	0.276621	0.036046	7.674	11753
result:	Tatars	Evens	Yorubas	0.290093	0.033789	8.586	11762
result:	Tuscans	Evens	Yorubas	0.267319	0.037093	7.207	11673
result:	Tuvinians	Evens	Yorubas	0.366246	0.038709	9.461	11782
result:	Udmurts	Evens	Yorubas	0.313413	0.036592	8.565	11759
result:	Ukranians	Evens	Yorubas	0.274508	0.036122	7.599	11759
result:	Vepsas	Evens	Yorubas	0.27767	0.033499	8.289	11721
result:	Welsh	Evens	Yorubas	0.267862	0.033262	8.053	11754
result:	Yakuts	Evens	Yorubas	0.374451	0.037602	9.958	11790
result:	Yukaghirs	Evens	Yorubas	0.366001	0.033386	10.963	11689
result:	Altaians	Finns	Yorubas	0.290044	0.031587	9.182	12086
result:	Bashkirs	Finns	Yorubas	0.302917	0.030811	9.831	12234
result:	Belarusians	Finns	Yorubas	0.328537	0.030969	10.608	12229
result:	Bulgarians	Finns	Yorubas	0.324662	0.030197	10.751	12158
result:	Buryats	Finns	Yorubas	0.277727	0.03196	8.69	11954
result:	Chukchis	Finns	Yorubas	0.280169	0.031208	8.978	12023
result:	Chuvash	Finns	Yorubas	0.31324	0.030491	10.273	12207
result:	Cypriots	Finns	Yorubas	0.310621	0.028787	10.79	12135
result:	Dolgans	Finns	Yorubas	0.280362	0.03001	9.342	11975
result:	Estonians	Finns	Yorubas	0.327774	0.029101	11.263	12401
result:	Evenkis	Finns	Yorubas	0.282952	0.032182	8.792	11933
result:	Evens	Finns	Yorubas	0.276273	0.033099	8.347	11774
result:	French	Finns	Yorubas	0.322247	0.027996	11.51	12373
result:	French_Basques	Finns	Yorubas	0.322817	0.028111	11.484	12317
result:	Germans	Finns	Yorubas	0.324188	0.027181	11.927	12285
result:	Han	Finns	Yorubas	0.268144	0.032394	8.278	11908
result:	Hantis	Finns	Yorubas	0.299956	0.030745	9.756	12036
result:	Hungarians	Finns	Yorubas	0.325156	0.030067	10.814	12273
result:	Karelian	Finns	Yorubas	0.327945	0.028644	11.449	12274
result:	Kets	Finns	Yorubas	0.294334	0.032702	9	11805
result:	Khakases	Finns	Yorubas	0.293358	0.029546	9.929	12089
result:	Komis	Finns	Yorubas	0.320575	0.029945	10.705	12314
result:	Koryaks	Finns	Yorubas	0.284291	0.032436	8.765	11991
result:	Latvians	Finns	Yorubas	0.328835	0.029902	10.997	12003
result:	Lithuanians	Finns	Yorubas	0.331152	0.028126	11.774	12153
result:	Mansis	Finns	Yorubas	0.311826	0.03136	9.943	12341
result:	Maris	Finns	Yorubas	0.31209	0.029226	10.679	12199
result:	Mongolians	Finns	Yorubas	0.282575	0.032526	8.688	11851
result:	Mordovians	Finns	Yorubas	0.317918	0.024295	13.086	12171
result:	Nenets	Finns	Yorubas	0.293015	0.03202	9.151	12025
result:	Nganasans	Finns	Yorubas	0.285468	0.032615	8.753	11882
result:	Nivkhs	Finns	Yorubas	0.278404	0.033792	8.239	11523
result:	North_Italians	Finns	Yorubas	0.321439	0.028024	11.47	12236
result:	Orcadians	Finns	Yorubas	0.324456	0.029332	11.062	12286
result:	Poles	Finns	Yorubas	0.325479	0.028594	11.383	12313
result:	Portugese	Finns	Yorubas	0.317362	0.02724	11.651	12147
result:	Romanians	Finns	Yorubas	0.314394	0.026089	12.051	12228
result:	Russians_Central	Finns	Yorubas	0.327883	0.028239	11.611	12326
result:	Russians_North	Finns	Yorubas	0.322333	0.027199	11.851	12360
result:	Russians_South	Finns	Yorubas	0.326074	0.026977	12.087	12236
result:	Saami_Kola	Finns	Yorubas	0.322695	0.031678	10.187	12121
result:	Saami_SWE	Finns	Yorubas	0.317755	0.031183	10.19	12132
result:	Sardinians	Finns	Yorubas	0.316497	0.026757	11.828	12344
result:	Selkups	Finns	Yorubas	0.303941	0.032316	9.405	12128
result:	Shors	Finns	Yorubas	0.289514	0.030152	9.602	11852
result:	Slovaks	Finns	Yorubas	0.318558	0.024932	12.777	12251
result:	Spaniards	Finns	Yorubas	0.316446	0.029478	10.735	12242
result:	Swedes	Finns	Yorubas	0.328882	0.029836	11.023	12317
result:	Tatars	Finns	Yorubas	0.31675	0.028566	11.088	12265
result:	Tuscans	Finns	Yorubas	0.320685	0.029417	10.901	12071
result:	Tuvinians	Finns	Yorubas	0.285306	0.032467	8.788	12071
result:	Udmurts	Finns	Yorubas	0.314291	0.030579	10.278	12172
result:	Ukranians	Finns	Yorubas	0.326074	0.030241	10.782	12305
result:	Vepsas	Finns	Yorubas	0.324843	0.02869	11.322	12177
result:	Welsh	Finns	Yorubas	0.324359	0.027089	11.974	12318
result:	Yakuts	Finns	Yorubas	0.281537	0.031069	9.062	12021
result:	Yukaghirs	Finns	Yorubas	0.288967	0.028302	10.21	11861
result:	Altaians	Khanty	Yorubas	0.325972	0.035509	9.18	11946
result:	Bashkirs	Khanty	Yorubas	0.312949	0.034796	8.994	12001
result:	Belarusians	Khanty	Yorubas	0.302117	0.035096	8.608	11977
result:	Bulgarians	Khanty	Yorubas	0.298546	0.034533	8.645	11945
result:	Buryats	Khanty	Yorubas	0.327027	0.035773	9.142	11865
result:	Chukchis	Khanty	Yorubas	0.328916	0.034961	9.408	11907
result:	Chuvash	Khanty	Yorubas	0.311978	0.034077	9.155	12003
result:	Cypriots	Khanty	Yorubas	0.284139	0.032252	8.81	11899
result:	Dolgans	Khanty	Yorubas	0.324145	0.032706	9.911	11879
result:	Estonians	Khanty	Yorubas	0.30103	0.032957	9.134	12066
result:	Evenkis	Khanty	Yorubas	0.336321	0.035682	9.426	11881
result:	Evens	Khanty	Yorubas	0.342682	0.036347	9.428	11754
result:	Finns	Khanty	Yorubas	0.299956	0.030745	9.756	12036
result:	French	Khanty	Yorubas	0.293166	0.031581	9.283	12053
result:	French_Basques	Khanty	Yorubas	0.294321	0.032128	9.161	12019
result:	Germans	Khanty	Yorubas	0.299517	0.029675	10.093	12019
result:	Han	Khanty	Yorubas	0.322489	0.036142	8.923	11860
result:	Hungarians	Khanty	Yorubas	0.297994	0.034443	8.652	12002
result:	Karelian	Khanty	Yorubas	0.304717	0.032197	9.464	12011
result:	Kets	Khanty	Yorubas	0.332855	0.036344	9.158	11772
result:	Khakases	Khanty	Yorubas	0.320826	0.03318	9.669	11936
result:	Komis	Khanty	Yorubas	0.308934	0.033834	9.131	12040
result:	Koryaks	Khanty	Yorubas	0.33158	0.036126	9.178	11881
result:	Latvians	Khanty	Yorubas	0.298893	0.033569	8.904	11822
result:	Lithuanians	Khanty	Yorubas	0.300926	0.031926	9.426	11922
result:	Mansis	Khanty	Yorubas	0.321677	0.035748	8.998	12064
result:	Maris	Khanty	Yorubas	0.317896	0.032734	9.711	11993
result:	Mongolians	Khanty	Yorubas	0.322013	0.036321	8.866	11794
result:	Mordovians	Khanty	Yorubas	0.298824	0.025863	11.554	11955
result:	Nenets	Khanty	Yorubas	0.341541	0.035696	9.568	11919
result:	Nganasans	Khanty	Yorubas	0.343223	0.03563	9.633	11835
result:	Nivkhs	Khanty	Yorubas	0.337064	0.03661	9.207	11513
result:	North_Italians	Khanty	Yorubas	0.292781	0.031774	9.214	11986
result:	Orcadians	Khanty	Yorubas	0.297146	0.033306	8.922	12012
result:	Poles	Khanty	Yorubas	0.299613	0.032208	9.303	12025
result:	Portugese	Khanty	Yorubas	0.291762	0.029758	9.805	11920
result:	Romanians	Khanty	Yorubas	0.293168	0.029419	9.965	11978
result:	Russians_Central	Khanty	Yorubas	0.302613	0.031626	9.569	12025
result:	Russians_North	Khanty	Yorubas	0.299588	0.030583	9.796	12047
result:	Russians_South	Khanty	Yorubas	0.299959	0.030594	9.804	11986
result:	Saami_Kola	Khanty	Yorubas	0.311027	0.035925	8.658	11923
result:	Saami_SWE	Khanty	Yorubas	0.313195	0.035085	8.927	11931
result:	Sardinians	Khanty	Yorubas	0.285465	0.030393	9.393	12023
result:	Selkups	Khanty	Yorubas	0.341464	0.036326	9.4	11979
result:	Shors	Khanty	Yorubas	0.324665	0.03309	9.812	11784
result:	Slovaks	Khanty	Yorubas	0.290405	0.027772	10.457	11989
result:	Spaniards	Khanty	Yorubas	0.28955	0.033441	8.659	11962
result:	Swedes	Khanty	Yorubas	0.302175	0.033971	8.895	12012
result:	Tatars	Khanty	Yorubas	0.30653	0.031815	9.635	12022
result:	Tuscans	Khanty	Yorubas	0.294359	0.034127	8.625	11870
result:	Tuvinians	Khanty	Yorubas	0.33111	0.036499	9.072	11949
result:	Udmurts	Khanty	Yorubas	0.320335	0.034188	9.37	11967
result:	Ukrainians	Khanty	Yorubas	0.298912	0.034057	8.777	12014
result:	Vepsas	Khanty	Yorubas	0.303954	0.031819	9.553	11954
result:	Welsh	Khanty	Yorubas	0.29511	0.030675	9.621	12021
result:	Yakuts	Khanty	Yorubas	0.331435	0.034826	9.517	11929
result:	Yukaghirs	Khanty	Yorubas	0.327563	0.031135	10.521	11773
result:	Altaians	Hungarians	Yorubas	0.287272	0.035109	8.182	12047
result:	Bashkirs	Hungarians	Yorubas	0.302639	0.033751	8.967	12169
result:	Belarusians	Hungarians	Yorubas	0.331819	0.03436	9.657	12173
result:	Bulgarians	Hungarians	Yorubas	0.331046	0.033486	9.886	12115
result:	Buryats	Hungarians	Yorubas	0.275025	0.03542	7.765	11912
result:	Chukchis	Hungarians	Yorubas	0.276964	0.034714	7.978	11981
result:	Chuvash	Hungarians	Yorubas	0.314907	0.033473	9.408	12152
result:	Cypriots	Hungarians	Yorubas	0.319548	0.031177	10.25	12103
result:	Dolgans	Hungarians	Yorubas	0.277471	0.033056	8.394	11938
result:	Estonians	Hungarians	Yorubas	0.330706	0.032001	10.334	12324
result:	Evenkis	Hungarians	Yorubas	0.277822	0.03578	7.765	11903
result:	Evens	Hungarians	Yorubas	0.272221	0.036526	7.453	11751
result:	Finns	Hungarians	Yorubas	0.325156	0.030067	10.814	12273
result:	French	Hungarians	Yorubas	0.32813	0.030834	10.642	12310
result:	French_Basques	Hungarians	Yorubas	0.330818	0.030832	10.73	12249
result:	Germans	Hungarians	Yorubas	0.327066	0.029406	11.122	12236
result:	Han	Hungarians	Yorubas	0.267247	0.036229	7.377	11874
result:	Hantis	Hungarians	Yorubas	0.297994	0.034443	8.652	12002
result:	Karelian	Hungarians	Yorubas	0.328498	0.031289	10.499	12217
result:	Kets	Hungarians	Yorubas	0.292813	0.036761	7.965	11785
result:	Khakases	Hungarians	Yorubas	0.29102	0.03259	8.93	12037
result:	Komis	Hungarians	Yorubas	0.322497	0.032883	9.807	12250
result:	Koryaks	Hungarians	Yorubas	0.282838	0.036181	7.817	11956
result:	Latvians	Hungarians	Yorubas	0.330891	0.032729	10.11	11987
result:	Lithuanians	Hungarians	Yorubas	0.332371	0.031011	10.718	12116
result:	Mansis	Hungarians	Yorubas	0.310979	0.034869	8.918	12280
result:	Maris	Hungarians	Yorubas	0.312038	0.032129	9.712	12152
result:	Mongolians	Hungarians	Yorubas	0.282173	0.036162	7.803	11821
result:	Mordovians	Hungarians	Yorubas	0.32036	0.025816	12.409	12131
result:	Nenets	Hungarians	Yorubas	0.290262	0.035597	8.154	11980
result:	Nganasans	Hungarians	Yorubas	0.283637	0.035936	7.893	11849
result:	Nivkhs	Hungarians	Yorubas	0.275642	0.037342	7.382	11503
result:	North_Italians	Hungarians	Yorubas	0.328888	0.030835	10.666	12192
result:	Orcadians	Hungarians	Yorubas	0.328367	0.032359	10.148	12226
result:	Poles	Hungarians	Yorubas	0.32805	0.031342	10.467	12247
result:	Portugese	Hungarians	Yorubas	0.324788	0.029389	11.052	12102
result:	Romanians	Hungarians	Yorubas	0.319263	0.028838	11.071	12177
result:	Russians_Central	Hungarians	Yorubas	0.331053	0.031085	10.65	12270
result:	Russians_North	Hungarians	Yorubas	0.322866	0.029801	10.834	12291
result:	Russians_South	Hungarians	Yorubas	0.328594	0.029539	11.124	12188
result:	Saami_Kola	Hungarians	Yorubas	0.322845	0.03531	9.143	12080
result:	Saami_SWE	Hungarians	Yorubas	0.312607	0.034371	9.095	12076
result:	Sardinians	Hungarians	Yorubas	0.325648	0.029661	10.979	12281
result:	Selkups	Hungarians	Yorubas	0.300938	0.036291	8.292	12084
result:	Shors	Hungarians	Yorubas	0.289687	0.032725	8.852	11836
result:	Slovaks	Hungarians	Yorubas	0.322503	0.027358	11.788	12196
result:	Spaniards	Hungarians	Yorubas	0.324203	0.032475	9.983	12195
result:	Swedes	Hungarians	Yorubas	0.333399	0.032923	10.127	12245
result:	Tatars	Hungarians	Yorubas	0.317405	0.031227	10.164	12196
result:	Tuscans	Hungarians	Yorubas	0.327981	0.032762	10.011	12041
result:	Tuvinians	Hungarians	Yorubas	0.285306	0.036009	7.923	12033
result:	Udmurts	Hungarians	Yorubas	0.314763	0.033663	9.35	12125
result:	Ukranians	Hungarians	Yorubas	0.331661	0.033203	9.989	12246
result:	Vepsas	Hungarians	Yorubas	0.324541	0.031308	10.366	12124
result:	Welsh	Hungarians	Yorubas	0.32876	0.029716	11.064	12253
result:	Yakuts	Hungarians	Yorubas	0.278765	0.034483	8.084	11986
result:	Yukaghirs	Hungarians	Yorubas	0.2847	0.031142	9.142	11828
result:	Altaians	Karelian	Yorubas	0.290436	0.032609	8.907	12051
result:	Bashkirs	Karelian	Yorubas	0.30737	0.032001	9.605	12177
result:	Belarusians	Karelian	Yorubas	0.333899	0.032269	10.347	12166
result:	Bulgarians	Karelian	Yorubas	0.326643	0.031452	10.385	12108
result:	Buryats	Karelian	Yorubas	0.280579	0.033075	8.483	11923
result:	Chukchis	Karelian	Yorubas	0.282062	0.032048	8.801	11995
result:	Chuvash	Karelian	Yorubas	0.318421	0.03159	10.08	12159
result:	Cypriots	Karelian	Yorubas	0.314328	0.02963	10.609	12083
result:	Dolgans	Karelian	Yorubas	0.282194	0.031002	9.102	11944
result:	Estonians	Karelian	Yorubas	0.331416	0.030321	10.93	12329
result:	Evenkis	Karelian	Yorubas	0.285567	0.033181	8.606	11907
result:	Evens	Karelian	Yorubas	0.279056	0.03405	8.195	11758
result:	Finns	Karelian	Yorubas	0.327945	0.028644	11.449	12274
result:	French	Karelian	Yorubas	0.32561	0.029015	11.222	12306
result:	French_Basques	Karelian	Yorubas	0.327379	0.029315	11.168	12247
result:	Germans	Karelian	Yorubas	0.327037	0.027834	11.75	12235
result:	Han	Karelian	Yorubas	0.272973	0.033588	8.127	11876
result:	Hantis	Karelian	Yorubas	0.304717	0.032197	9.464	12011
result:	Hungarians	Karelian	Yorubas	0.328498	0.031289	10.499	12217
result:	Kets	Karelian	Yorubas	0.297452	0.034131	8.715	11789
result:	Khakases	Karelian	Yorubas	0.29581	0.030772	9.613	12044
result:	Komis	Karelian	Yorubas	0.325108	0.031067	10.465	12264
result:	Koryaks	Karelian	Yorubas	0.288333	0.033428	8.625	11966
result:	Latvians	Karelian	Yorubas	0.33184	0.031153	10.652	11975
result:	Lithuanians	Karelian	Yorubas	0.334206	0.029329	11.395	12112
result:	Mansis	Karelian	Yorubas	0.315099	0.032848	9.593	12281
result:	Maris	Karelian	Yorubas	0.314412	0.030191	10.414	12154
result:	Mongolians	Karelian	Yorubas	0.283219	0.033596	8.43	11826
result:	Mordovians	Karelian	Yorubas	0.322374	0.02522	12.782	12126
result:	Nenets	Karelian	Yorubas	0.297562	0.033194	8.964	11993
result:	Nganasans	Karelian	Yorubas	0.289762	0.033501	8.649	11866
result:	Nivkhs	Karelian	Yorubas	0.281982	0.034578	8.155	11510
result:	North_Italians	Karelian	Yorubas	0.323452	0.02929	11.043	12189
result:	Orcadians	Karelian	Yorubas	0.326917	0.030513	10.714	12240
result:	Poles	Karelian	Yorubas	0.327696	0.029642	11.055	12253
result:	Portugese	Karelian	Yorubas	0.320893	0.02849	11.264	12096
result:	Romanians	Karelian	Yorubas	0.316797	0.027056	11.709	12168
result:	Russians_Central	Karelian	Yorubas	0.330978	0.029272	11.307	12265
result:	Russians_North	Karelian	Yorubas	0.325384	0.028281	11.505	12287
result:	Russians_South	Karelian	Yorubas	0.326606	0.027856	11.725	12179
result:	Saami_Kola	Karelian	Yorubas	0.327493	0.033174	9.872	12080
result:	Saami_SWE	Karelian	Yorubas	0.318929	0.032393	9.846	12087
result:	Sardinians	Karelian	Yorubas	0.320036	0.027822	11.503	12264
result:	Selkups	Karelian	Yorubas	0.309117	0.033631	9.191	12092
result:	Shors	Karelian	Yorubas	0.293211	0.030824	9.512	11837
result:	Slovaks	Karelian	Yorubas	0.322787	0.025931	12.448	12197
result:	Spaniards	Karelian	Yorubas	0.320284	0.030622	10.459	12176
result:	Swedes	Karelian	Yorubas	0.33334	0.031089	10.722	12249
result:	Tatars	Karelian	Yorubas	0.318189	0.029835	10.665	12209
result:	Tuscans	Karelian	Yorubas	0.326575	0.030771	10.613	12018
result:	Tuvinians	Karelian	Yorubas	0.289646	0.033496	8.647	12033
result:	Udmurts	Karelian	Yorubas	0.320238	0.031661	10.115	12137
result:	Ukranians	Karelian	Yorubas	0.327888	0.031438	10.43	12238
result:	Vepsas	Karelian	Yorubas	0.330103	0.029728	11.104	12149
result:	Welsh	Karelian	Yorubas	0.326811	0.028021	11.663	12244
result:	Yakuts	Karelian	Yorubas	0.284374	0.032102	8.858	11990
result:	Yukaghirs	Karelian	Yorubas	0.29301	0.028878	10.146	11843
result:	Altaians	Komis	Yorubas	0.300572	0.034934	8.604	12082
result:	Bashkirs	Komis	Yorubas	0.308677	0.033693	9.162	12217
result:	Belarusians	Komis	Yorubas	0.325832	0.033902	9.611	12202
result:	Bulgarians	Komis	Yorubas	0.321601	0.033115	9.712	12143
result:	Buryats	Komis	Yorubas	0.292089	0.03547	8.235	11959
result:	Chukchis	Komis	Yorubas	0.293497	0.034625	8.476	12021
result:	Chuvash	Komis	Yorubas	0.316307	0.033484	9.446	12196
result:	Cypriots	Komis	Yorubas	0.306268	0.031202	9.816	12101
result:	Dolgans	Komis	Yorubas	0.29251	0.032918	8.886	11980
result:	Estonians	Komis	Yorubas	0.324408	0.03186	10.182	12366
result:	Evenkis	Komis	Yorubas	0.297365	0.035584	8.357	11946
result:	Evens	Komis	Yorubas	0.293275	0.03639	8.059	11786
result:	Finns	Komis	Yorubas	0.320575	0.029945	10.705	12314
result:	French	Komis	Yorubas	0.31959	0.030567	10.455	12346
result:	French_Basques	Komis	Yorubas	0.321109	0.030897	10.393	12281
result:	Germans	Komis	Yorubas	0.320672	0.02934	10.929	12274
result:	Han	Komis	Yorubas	0.284976	0.035789	7.963	11917
result:	Hantis	Komis	Yorubas	0.308934	0.033834	9.131	12040
result:	Hungarians	Komis	Yorubas	0.322497	0.032883	9.807	12250
result:	Karelian	Komis	Yorubas	0.325108	0.031067	10.465	12264
result:	Kets	Komis	Yorubas	0.302815	0.036086	8.392	11808
result:	Khakases	Komis	Yorubas	0.302267	0.032415	9.325	12082
result:	Koryaks	Komis	Yorubas	0.296967	0.036027	8.243	12000
result:	Latvians	Komis	Yorubas	0.323386	0.032132	10.064	11999
result:	Lithuanians	Komis	Yorubas	0.326316	0.030552	10.681	12130
result:	Mansis	Komis	Yorubas	0.314737	0.034889	9.021	12328
result:	Maris	Komis	Yorubas	0.315972	0.032221	9.806	12203
result:	Mongolians	Komis	Yorubas	0.294201	0.035879	8.2	11858
result:	Mordovians	Komis	Yorubas	0.315124	0.026034	12.104	12160
result:	Nenets	Komis	Yorubas	0.304975	0.035276	8.645	12021
result:	Nganasans	Komis	Yorubas	0.300073	0.035331	8.493	11889
result:	Nivkhs	Komis	Yorubas	0.296434	0.036957	8.021	11528
result:	North_Italians	Komis	Yorubas	0.317304	0.030446	10.422	12219
result:	Orcadians	Komis	Yorubas	0.320942	0.032193	9.969	12268
result:	Poles	Komis	Yorubas	0.322333	0.031193	10.333	12291
result:	Portugese	Komis	Yorubas	0.314367	0.029638	10.607	12138
result:	Romanians	Komis	Yorubas	0.311856	0.028604	10.903	12212
result:	Russians_Central	Komis	Yorubas	0.322861	0.030859	10.463	12304
result:	Russians_North	Komis	Yorubas	0.319173	0.029812	10.706	12332
result:	Russians_South	Komis	Yorubas	0.319466	0.029193	10.943	12216
result:	Saami_Kola	Komis	Yorubas	0.32079	0.034746	9.232	12105
result:	Saami_SWE	Komis	Yorubas	0.317873	0.034047	9.336	12118
result:	Sardinians	Komis	Yorubas	0.313562	0.029385	10.671	12309
result:	Selkups	Komis	Yorubas	0.313701	0.035565	8.82	12121
result:	Shors	Komis	Yorubas	0.299892	0.032628	9.191	11857
result:	Slovaks	Komis	Yorubas	0.312956	0.027038	11.575	12229
result:	Spaniards	Komis	Yorubas	0.313807	0.032255	9.729	12219
result:	Swedes	Komis	Yorubas	0.325927	0.032712	9.964	12288
result:	Tatars	Komis	Yorubas	0.316644	0.031187	10.153	12255
result:	Tuscans	Komis	Yorubas	0.319686	0.032526	9.828	12051
result:	Tuvinians	Komis	Yorubas	0.298046	0.035641	8.363	12074
result:	Udmurts	Komis	Yorubas	0.3219	0.033717	9.547	12169
result:	Ukranians	Komis	Yorubas	0.322614	0.03295	9.791	12275
result:	Vepsas	Komis	Yorubas	0.320664	0.030847	10.395	12173
result:	Welsh	Komis	Yorubas	0.321233	0.029701	10.816	12281
result:	Yakuts	Komis	Yorubas	0.295157	0.034375	8.586	12027
result:	Yukaghirs	Komis	Yorubas	0.301581	0.031063	9.709	11871
result:	Altaians	Latvians	Yorubas	0.286533	0.033436	8.57	11861
result:	Bashkirs	Latvians	Yorubas	0.303589	0.032613	9.309	11945
result:	Belarusians	Latvians	Yorubas	0.334937	0.033492	10.001	11954
result:	Bulgarians	Latvians	Yorubas	0.33171	0.032126	10.325	11927
result:	Buryats	Latvians	Yorubas	0.273966	0.034338	7.979	11750
result:	Chukchis	Latvians	Yorubas	0.272295	0.0336	8.104	11815
result:	Chuvash	Latvians	Yorubas	0.316079	0.032603	9.695	11937
result:	Cypriots	Latvians	Yorubas	0.316129	0.031093	10.167	11889
result:	Dolgans	Latvians	Yorubas	0.274066	0.032194	8.513	11776
result:	Estonians	Latvians	Yorubas	0.334438	0.031458	10.631	12042
result:	Evenkis	Latvians	Yorubas	0.277274	0.034524	8.031	11741
result:	Evens	Latvians	Yorubas	0.268966	0.035677	7.539	11618
result:	Finns	Latvians	Yorubas	0.328835	0.029902	10.997	12003
result:	French	Latvians	Yorubas	0.330605	0.030597	10.805	12034
result:	French_Basques	Latvians	Yorubas	0.328444	0.030152	10.893	12000
result:	Germans	Latvians	Yorubas	0.330565	0.029012	11.394	11987
result:	Han	Latvians	Yorubas	0.265474	0.03545	7.489	11720
result:	Hantis	Latvians	Yorubas	0.298893	0.033569	8.904	11822
result:	Hungarians	Latvians	Yorubas	0.330891	0.032729	10.11	11987
result:	Karelian	Latvians	Yorubas	0.33184	0.031153	10.652	11975
result:	Kets	Latvians	Yorubas	0.292426	0.035094	8.333	11659
result:	Khakases	Latvians	Yorubas	0.290403	0.032158	9.031	11857
result:	Komis	Latvians	Yorubas	0.323386	0.032132	10.064	11999
result:	Koryaks	Latvians	Yorubas	0.278478	0.035117	7.93	11791
result:	Lithuanians	Latvians	Yorubas	0.339715	0.030313	11.207	11931
result:	Mansis	Latvians	Yorubas	0.314452	0.033552	9.372	12014
result:	Maris	Latvians	Yorubas	0.314351	0.031734	9.906	11942
result:	Mongolians	Latvians	Yorubas	0.281076	0.034711	8.098	11684
result:	Mordovians	Latvians	Yorubas	0.327341	0.027198	12.035	11925
result:	Nenets	Latvians	Yorubas	0.290161	0.033866	8.568	11812
result:	Nganasans	Latvians	Yorubas	0.280089	0.035299	7.935	11707
result:	Nivkhs	Latvians	Yorubas	0.269414	0.037049	7.272	11425
result:	North_Italians	Latvians	Yorubas	0.32857	0.030637	10.725	11964
result:	Orcadians	Latvians	Yorubas	0.332506	0.031327	10.614	11992
result:	Poles	Latvians	Yorubas	0.332186	0.030932	10.739	11995
result:	Portugese	Latvians	Yorubas	0.323429	0.029907	10.814	11909
result:	Romanians	Latvians	Yorubas	0.321326	0.028174	11.405	11941
result:	Russians_Central	Latvians	Yorubas	0.334148	0.030452	10.973	12006
result:	Russians_North	Latvians	Yorubas	0.327909	0.02917	11.241	12023
result:	Russians_South	Latvians	Yorubas	0.333226	0.029389	11.338	11958
result:	Saami_Kola	Latvians	Yorubas	0.324228	0.03448	9.403	11886
result:	Saami_SWE	Latvians	Yorubas	0.319212	0.034318	9.302	11886
result:	Sardinians	Latvians	Yorubas	0.323779	0.028966	11.178	12004
result:	Selkups	Latvians	Yorubas	0.306456	0.034893	8.783	11880
result:	Shors	Latvians	Yorubas	0.287825	0.032289	8.914	11695
result:	Slovaks	Latvians	Yorubas	0.325397	0.027203	11.962	11971
result:	Spaniards	Latvians	Yorubas	0.324306	0.03177	10.208	11955
result:	Swedes	Latvians	Yorubas	0.336249	0.032118	10.469	12002
result:	Tatars	Latvians	Yorubas	0.322347	0.030934	10.421	11972
result:	Tuscans	Latvians	Yorubas	0.328665	0.031246	10.519	11853
result:	Tuvinians	Latvians	Yorubas	0.280988	0.034985	8.032	11842
result:	Udmurts	Latvians	Yorubas	0.321114	0.033437	9.603	11913
result:	Ukranians	Latvians	Yorubas	0.334557	0.032551	10.278	11993
result:	Vepsas	Latvians	Yorubas	0.329531	0.030999	10.63	11929
result:	Welsh	Latvians	Yorubas	0.331132	0.028802	11.497	12001
result:	Yakuts	Latvians	Yorubas	0.277924	0.03337	8.328	11798
result:	Yukaghirs	Latvians	Yorubas	0.285305	0.031069	9.183	11694
result:	Altaians	Lithuanians	Yorubas	0.288031	0.032481	8.868	11966
result:	Bashkirs	Lithuanians	Yorubas	0.307664	0.0317	9.705	12082
result:	Belarusians	Lithuanians	Yorubas	0.336159	0.031928	10.529	12078
result:	Bulgarians	Lithuanians	Yorubas	0.330708	0.030867	10.714	12019
result:	Buryats	Lithuanians	Yorubas	0.276198	0.033075	8.351	11851
result:	Chukchis	Lithuanians	Yorubas	0.279446	0.031968	8.741	11915
result:	Chuvash	Lithuanians	Yorubas	0.31845	0.031212	10.203	12054
result:	Cypriots	Lithuanians	Yorubas	0.317322	0.029178	10.876	12002
result:	Dolgans	Lithuanians	Yorubas	0.279094	0.030831	9.052	11870
result:	Estonians	Lithuanians	Yorubas	0.337812	0.029821	11.328	12188
result:	Evenkis	Lithuanians	Yorubas	0.281997	0.032912	8.568	11829
result:	Evens	Lithuanians	Yorubas	0.271302	0.0342	7.933	11696
result:	Finns	Lithuanians	Yorubas	0.331152	0.028126	11.774	12153
result:	French	Lithuanians	Yorubas	0.330047	0.028636	11.525	12171
result:	French_Basques	Lithuanians	Yorubas	0.330898	0.028883	11.457	12135
result:	Germans	Lithuanians	Yorubas	0.33163	0.027561	12.033	12117
result:	Han	Lithuanians	Yorubas	0.267535	0.03362	7.958	11809
result:	Hantis	Lithuanians	Yorubas	0.300926	0.031926	9.426	11922
result:	Hungarians	Lithuanians	Yorubas	0.332371	0.031011	10.718	12116
result:	Karelian	Lithuanians	Yorubas	0.334206	0.029329	11.395	12112
result:	Kets	Lithuanians	Yorubas	0.292991	0.033752	8.681	11730
result:	Khakases	Lithuanians	Yorubas	0.294401	0.030317	9.711	11959
result:	Komis	Lithuanians	Yorubas	0.326316	0.030552	10.681	12130
result:	Koryaks	Lithuanians	Yorubas	0.284392	0.033372	8.522	11895
result:	Latvians	Lithuanians	Yorubas	0.339715	0.030313	11.207	11931
result:	Mansis	Lithuanians	Yorubas	0.316146	0.032454	9.741	12147
result:	Maris	Lithuanians	Yorubas	0.316932	0.029665	10.684	12043
result:	Mongolians	Lithuanians	Yorubas	0.279176	0.033543	8.323	11766
result:	Mordovians	Lithuanians	Yorubas	0.326139	0.024745	13.18	12039
result:	Nenets	Lithuanians	Yorubas	0.29429	0.032931	8.937	11913
result:	Nganasans	Lithuanians	Yorubas	0.282226	0.033177	8.507	11796
result:	Nivkhs	Lithuanians	Yorubas	0.274633	0.034233	8.022	11478
result:	North_Italians	Lithuanians	Yorubas	0.325005	0.028673	11.335	12080
result:	Orcadians	Lithuanians	Yorubas	0.331884	0.030155	11.006	12122
result:	Poles	Lithuanians	Yorubas	0.333646	0.029208	11.423	12127
result:	Portugese	Lithuanians	Yorubas	0.327084	0.027691	11.812	12016
result:	Romanians	Lithuanians	Yorubas	0.319432	0.026646	11.988	12076
result:	Russians_Central	Lithuanians	Yorubas	0.335137	0.028997	11.558	12145
result:	Russians_North	Lithuanians	Yorubas	0.329675	0.027895	11.818	12165
result:	Russians_South	Lithuanians	Yorubas	0.334027	0.02756	12.12	12095
result:	Saami_Kola	Lithuanians	Yorubas	0.328647	0.032544	10.098	11989
result:	Saami_SWE	Lithuanians	Yorubas	0.316914	0.03174	9.985	12005
result:	Sardinians	Lithuanians	Yorubas	0.32543	0.027558	11.809	12149
result:	Selkups	Lithuanians	Yorubas	0.305347	0.03324	9.186	11991
result:	Shors	Lithuanians	Yorubas	0.291485	0.030446	9.574	11780
result:	Slovaks	Lithuanians	Yorubas	0.325398	0.02554	12.741	12108
result:	Spaniards	Lithuanians	Yorubas	0.325401	0.030058	10.826	12091
result:	Swedes	Lithuanians	Yorubas	0.336596	0.030591	11.003	12128
result:	Tatars	Lithuanians	Yorubas	0.322884	0.029465	10.958	12095
result:	Tuscans	Lithuanians	Yorubas	0.332375	0.030399	10.934	11960
result:	Tuvinians	Lithuanians	Yorubas	0.285158	0.033456	8.523	11957
result:	Udmurts	Lithuanians	Yorubas	0.319079	0.031438	10.149	12047
result:	Ukranians	Lithuanians	Yorubas	0.333665	0.030864	10.811	12122
result:	Vepsas	Lithuanians	Yorubas	0.331797	0.029112	11.397	12041
result:	Welsh	Lithuanians	Yorubas	0.333118	0.027806	11.98	12132
result:	Yakuts	Lithuanians	Yorubas	0.281766	0.031856	8.845	11907
result:	Yukaghirs	Lithuanians	Yorubas	0.288868	0.028409	10.168	11770
result:	Altaians	Mansis	Yorubas	0.306729	0.037075	8.273	12114
result:	Bashkirs	Mansis	Yorubas	0.309382	0.035975	8.6	12256
result:	Belarusians	Mansis	Yorubas	0.316384	0.035928	8.806	12229
result:	Bulgarians	Mansis	Yorubas	0.312611	0.035052	8.919	12160
result:	Buryats	Mansis	Yorubas	0.304669	0.037499	8.125	11981
result:	Chukchis	Mansis	Yorubas	0.305163	0.036504	8.36	12047
result:	Chuvash	Mansis	Yorubas	0.31464	0.035334	8.905	12228
result:	Cypriots	Mansis	Yorubas	0.29783	0.03285	9.066	12130
result:	Dolgans	Mansis	Yorubas	0.302976	0.034551	8.769	12001
result:	Estonians	Mansis	Yorubas	0.314963	0.03376	9.33	12412
result:	Evenkis	Mansis	Yorubas	0.311453	0.037445	8.318	11961
result:	Evens	Mansis	Yorubas	0.308966	0.038132	8.102	11797
result:	Finns	Mansis	Yorubas	0.311826	0.03136	9.943	12341
result:	French	Mansis	Yorubas	0.308029	0.032085	9.6	12385
result:	French_Basques	Mansis	Yorubas	0.308653	0.032771	9.418	12313
result:	Germans	Mansis	Yorubas	0.311873	0.030714	10.154	12296
result:	Han	Mansis	Yorubas	0.295381	0.038017	7.77	11936
result:	Hantis	Mansis	Yorubas	0.321677	0.035748	8.998	12064
result:	Hungarians	Mansis	Yorubas	0.310979	0.034869	8.918	12280
result:	Karelian	Mansis	Yorubas	0.315099	0.032848	9.593	12281
result:	Kets	Mansis	Yorubas	0.314025	0.038039	8.255	11824
result:	Khakases	Mansis	Yorubas	0.306843	0.034358	8.931	12097
result:	Komis	Mansis	Yorubas	0.314737	0.034889	9.021	12328
result:	Koryaks	Mansis	Yorubas	0.308721	0.038016	8.121	12018
result:	Latvians	Mansis	Yorubas	0.314452	0.033552	9.372	12014
result:	Lithuanians	Mansis	Yorubas	0.316146	0.032454	9.741	12147
result:	Maris	Mansis	Yorubas	0.314189	0.033792	9.298	12222
result:	Mongolians	Mansis	Yorubas	0.302599	0.038028	7.957	11868
result:	Mordovians	Mansis	Yorubas	0.307213	0.026603	11.548	12181
result:	Nenets	Mansis	Yorubas	0.317269	0.037418	8.479	12042
result:	Nganasans	Mansis	Yorubas	0.315531	0.037091	8.507	11912
result:	Nivkhs	Mansis	Yorubas	0.309386	0.038325	8.073	11534
result:	North_Italians	Mansis	Yorubas	0.306922	0.032228	9.523	12243
result:	Orcadians	Mansis	Yorubas	0.310706	0.033963	9.148	12309
result:	Poles	Mansis	Yorubas	0.312133	0.032921	9.481	12323
result:	Portugese	Mansis	Yorubas	0.304613	0.030658	9.936	12147
result:	Romanians	Mansis	Yorubas	0.302669	0.030033	10.078	12225
result:	Russians_Central	Mansis	Yorubas	0.315655	0.032538	9.701	12328
result:	Russians_North	Mansis	Yorubas	0.31042	0.031424	9.878	12373
result:	Russians_South	Mansis	Yorubas	0.312235	0.030699	10.171	12241
result:	Saami_Kola	Mansis	Yorubas	0.316265	0.036818	8.59	12129
result:	Saami_SWE	Mansis	Yorubas	0.314311	0.035672	8.811	12127
result:	Sardinians	Mansis	Yorubas	0.301666	0.031109	9.697	12344
result:	Selkups	Mansis	Yorubas	0.321485	0.037649	8.539	12162
result:	Shors	Mansis	Yorubas	0.306044	0.034164	8.958	11863
result:	Slovaks	Mansis	Yorubas	0.304121	0.028264	10.76	12245
result:	Spaniards	Mansis	Yorubas	0.30346	0.034251	8.86	12231
result:	Swedes	Mansis	Yorubas	0.316096	0.034849	9.07	12313
result:	Tatars	Mansis	Yorubas	0.312278	0.032739	9.538	12274
result:	Tuscans	Mansis	Yorubas	0.308908	0.034885	8.855	12073
result:	Tuvinians	Mansis	Yorubas	0.307531	0.037928	8.108	12105
result:	Udmurts	Mansis	Yorubas	0.31703	0.035697	8.881	12208
result:	Ukranians	Mansis	Yorubas	0.314292	0.034828	9.024	12309
result:	Vepsas	Mansis	Yorubas	0.313297	0.032413	9.666	12178
result:	Welsh	Mansis	Yorubas	0.310053	0.031421	9.868	12313
result:	Yakuts	Mansis	Yorubas	0.307337	0.03629	8.469	12047
result:	Yukaghirs	Mansis	Yorubas	0.309098	0.032293	9.572	11883
result:	Altaians	Maris	Yorubas	0.306441	0.033727	9.086	12020
result:	Bashkirs	Maris	Yorubas	0.310426	0.03264	9.511	12139
result:	Belarusians	Maris	Yorubas	0.315745	0.033133	9.53	12121
result:	Bulgarians	Maris	Yorubas	0.311713	0.032116	9.706	12060
result:	Buryats	Maris	Yorubas	0.303619	0.034169	8.886	11914
result:	Chukchis	Maris	Yorubas	0.305496	0.033427	9.139	11975
result:	Chuvash	Maris	Yorubas	0.317377	0.03239	9.799	12107
result:	Cypriots	Maris	Yorubas	0.298139	0.030479	9.782	12019
result:	Dolgans	Maris	Yorubas	0.302286	0.031626	9.558	11934
result:	Estonians	Maris	Yorubas	0.315737	0.031113	10.148	12245
result:	Evenkis	Maris	Yorubas	0.310278	0.0345	8.994	11897
result:	Evens	Maris	Yorubas	0.309029	0.035052	8.816	11759
result:	Finns	Maris	Yorubas	0.31209	0.029226	10.679	12199
result:	French	Maris	Yorubas	0.30959	0.030055	10.301	12227
result:	French_Basques	Maris	Yorubas	0.308321	0.030454	10.124	12180
result:	Germans	Maris	Yorubas	0.312417	0.028653	10.903	12161
result:	Han	Maris	Yorubas	0.297549	0.034816	8.546	11875
result:	Hantis	Maris	Yorubas	0.317896	0.032734	9.711	11993
result:	Hungarians	Maris	Yorubas	0.312038	0.032129	9.712	12152
result:	Karelian	Maris	Yorubas	0.314412	0.030191	10.414	12154
result:	Kets	Maris	Yorubas	0.307461	0.035171	8.742	11774
result:	Khakases	Maris	Yorubas	0.306007	0.031454	9.729	12017
result:	Komis	Maris	Yorubas	0.315972	0.032221	9.806	12203
result:	Koryaks	Maris	Yorubas	0.30919	0.034943	8.849	11951
result:	Latvians	Maris	Yorubas	0.314351	0.031734	9.906	11942
result:	Lithuanians	Maris	Yorubas	0.316932	0.029665	10.684	12043
result:	Mansis	Maris	Yorubas	0.314189	0.033792	9.298	12222
result:	Mongolians	Maris	Yorubas	0.300583	0.034957	8.599	11824
result:	Mordovians	Maris	Yorubas	0.308908	0.025317	12.202	12084
result:	Nenets	Maris	Yorubas	0.313804	0.03435	9.136	11968
result:	Nganasans	Maris	Yorubas	0.314913	0.034197	9.209	11863
result:	Nivkhs	Maris	Yorubas	0.309275	0.036145	8.556	11516
result:	North_Italians	Maris	Yorubas	0.306555	0.029843	10.272	12123
result:	Orcadians	Maris	Yorubas	0.31209	0.031042	10.054	12165
result:	Poles	Maris	Yorubas	0.312909	0.030574	10.235	12180
result:	Portugese	Maris	Yorubas	0.305736	0.028857	10.595	12045
result:	Romanians	Maris	Yorubas	0.303283	0.027936	10.856	12109
result:	Russians_Central	Maris	Yorubas	0.315628	0.030039	10.507	12189
result:	Russians_North	Maris	Yorubas	0.31226	0.02888	10.812	12217
result:	Russians_South	Maris	Yorubas	0.312672	0.028619	10.925	12122
result:	Saami_Kola	Maris	Yorubas	0.314717	0.03408	9.235	12028
result:	Saami_SWE	Maris	Yorubas	0.313013	0.032996	9.486	12050
result:	Sardinians	Maris	Yorubas	0.302769	0.028829	10.502	12197
result:	Selkups	Maris	Yorubas	0.320132	0.034326	9.326	12058
result:	Shors	Maris	Yorubas	0.304661	0.031768	9.59	11827
result:	Slovaks	Maris	Yorubas	0.305026	0.026509	11.507	12132
result:	Spaniards	Maris	Yorubas	0.302939	0.031549	9.602	12114
result:	Swedes	Maris	Yorubas	0.316031	0.031953	9.891	12177
result:	Tatars	Maris	Yorubas	0.313235	0.030268	10.349	12152
result:	Tuscans	Maris	Yorubas	0.310973	0.03197	9.727	11991
result:	Tuvinians	Maris	Yorubas	0.306649	0.034783	8.816	12020
result:	Udmurts	Maris	Yorubas	0.317908	0.032538	9.77	12087
result:	Ukranians	Maris	Yorubas	0.313381	0.032194	9.734	12165
result:	Vepsas	Maris	Yorubas	0.313228	0.030129	10.396	12078
result:	Welsh	Maris	Yorubas	0.312438	0.028928	10.8	12179
result:	Yakuts	Maris	Yorubas	0.306921	0.033385	9.193	11972
result:	Yukaghirs	Maris	Yorubas	0.308749	0.030598	10.09	11834
result:	Altaians	Mordovians	Yorubas	0.285503	0.026149	10.918	11991
result:	Bashkirs	Mordovians	Yorubas	0.297957	0.02589	11.509	12105
result:	Belarusians	Mordovians	Yorubas	0.323907	0.027202	11.907	12096
result:	Bulgarians	Mordovians	Yorubas	0.319095	0.025362	12.582	12052
result:	Buryats	Mordovians	Yorubas	0.275894	0.026829	10.283	11869
result:	Chukchis	Mordovians	Yorubas	0.276857	0.025939	10.673	11940
result:	Chuvash	Mordovians	Yorubas	0.309714	0.026875	11.524	12083
result:	Cypriots	Mordovians	Yorubas	0.306777	0.024487	12.528	12010
result:	Dolgans	Mordovians	Yorubas	0.276558	0.025829	10.707	11898
result:	Estonians	Mordovians	Yorubas	0.323801	0.025224	12.837	12214
result:	Evenkis	Mordovians	Yorubas	0.277518	0.026824	10.346	11864
result:	Evens	Mordovians	Yorubas	0.271978	0.027802	9.783	11721
result:	Finns	Mordovians	Yorubas	0.317918	0.024295	13.086	12171
result:	French	Mordovians	Yorubas	0.319134	0.024601	12.972	12200
result:	French_Basques	Mordovians	Yorubas	0.318582	0.02412	13.208	12160
result:	Germans	Mordovians	Yorubas	0.321171	0.023949	13.411	12147
result:	Han	Mordovians	Yorubas	0.266675	0.027799	9.593	11842
result:	Hantis	Mordovians	Yorubas	0.298824	0.025863	11.554	11955
result:	Hungarians	Mordovians	Yorubas	0.32036	0.025816	12.409	12131
result:	Karelian	Mordovians	Yorubas	0.322374	0.02522	12.782	12126
result:	Kets	Mordovians	Yorubas	0.289653	0.027566	10.508	11754
result:	Khakases	Mordovians	Yorubas	0.289922	0.025288	11.465	11993
result:	Komis	Mordovians	Yorubas	0.315124	0.026034	12.104	12160
result:	Koryaks	Mordovians	Yorubas	0.279977	0.027131	10.32	11915
result:	Latvians	Mordovians	Yorubas	0.327341	0.027198	12.035	11925
result:	Lithuanians	Mordovians	Yorubas	0.326139	0.024745	13.18	12039
result:	Mansis	Mordovians	Yorubas	0.307213	0.026603	11.548	12181
result:	Maris	Mordovians	Yorubas	0.308908	0.025317	12.202	12084
result:	Mongolians	Mordovians	Yorubas	0.27832	0.027311	10.191	11789
result:	Nenets	Mordovians	Yorubas	0.288775	0.026469	10.91	11942
result:	Nganasans	Mordovians	Yorubas	0.281439	0.027243	10.331	11829
result:	Nivkhs	Mordovians	Yorubas	0.274981	0.028607	9.613	11483
result:	North_Italians	Mordovians	Yorubas	0.316944	0.024423	12.977	12106
result:	Orcadians	Mordovians	Yorubas	0.320158	0.025325	12.642	12135
result:	Poles	Mordovians	Yorubas	0.322469	0.025261	12.765	12153
result:	Portugese	Mordovians	Yorubas	0.312914	0.024949	12.542	12021
result:	Romanians	Mordovians	Yorubas	0.309596	0.023059	13.426	12100
result:	Russians_Central	Mordovians	Yorubas	0.324466	0.024447	13.272	12172
result:	Russians_North	Mordovians	Yorubas	0.318759	0.023547	13.537	12194
result:	Russians_South	Mordovians	Yorubas	0.322664	0.023825	13.543	12113
result:	Saami_Kola	Mordovians	Yorubas	0.316531	0.02726	11.612	12016
result:	Saami_SWE	Mordovians	Yorubas	0.307279	0.027353	11.234	12015
result:	Sardinians	Mordovians	Yorubas	0.314235	0.023287	13.494	12167
result:	Selkups	Mordovians	Yorubas	0.300645	0.027244	11.035	12029
result:	Shors	Mordovians	Yorubas	0.288195	0.026004	11.083	11800
result:	Slovaks	Mordovians	Yorubas	0.315886	0.022277	14.18	12120
result:	Spaniards	Mordovians	Yorubas	0.312611	0.025407	12.304	12097
result:	Swedes	Mordovians	Yorubas	0.323477	0.025685	12.594	12162
result:	Tatars	Mordovians	Yorubas	0.314743	0.025391	12.396	12120
result:	Tuscans	Mordovians	Yorubas	0.318024	0.025066	12.688	11969
result:	Tuvinians	Mordovians	Yorubas	0.280989	0.026991	10.411	11983
result:	Udmurts	Mordovians	Yorubas	0.30999	0.026616	11.647	12043
result:	Ukranians	Mordovians	Yorubas	0.322506	0.026361	12.234	12162
result:	Vepsas	Mordovians	Yorubas	0.319157	0.025095	12.718	12068
result:	Welsh	Mordovians	Yorubas	0.319613	0.023543	13.576	12156
result:	Yakuts	Mordovians	Yorubas	0.277363	0.0259	10.709	11939
result:	Yukaghirs	Mordovians	Yorubas	0.285627	0.024162	11.821	11791
result:	Altaians	Nenets	Yorubas	0.335592	0.037745	8.891	11949
result:	Bashkirs	Nenets	Yorubas	0.314468	0.036251	8.675	11997
result:	Belarusians	Nenets	Yorubas	0.294509	0.036241	8.126	11951
result:	Bulgarians	Nenets	Yorubas	0.293203	0.03584	8.181	11915
result:	Buryats	Nenets	Yorubas	0.340792	0.038076	8.95	11882
result:	Chukchis	Nenets	Yorubas	0.342674	0.037252	9.199	11914
result:	Chuvash	Nenets	Yorubas	0.31062	0.035838	8.667	11982
result:	Cypriots	Nenets	Yorubas	0.279084	0.033933	8.224	11883
result:	Dolgans	Nenets	Yorubas	0.340924	0.03507	9.721	11865
result:	Estonians	Nenets	Yorubas	0.294709	0.034321	8.587	12053
result:	Evenkis	Nenets	Yorubas	0.355877	0.03832	9.287	11870
result:	Evens	Nenets	Yorubas	0.36371	0.038487	9.45	11750
result:	Finns	Nenets	Yorubas	0.293015	0.03202	9.151	12025
result:	French	Nenets	Yorubas	0.284755	0.032712	8.705	12034
result:	French_Basques	Nenets	Yorubas	0.286613	0.033696	8.506	11999
result:	Germans	Nenets	Yorubas	0.293489	0.031295	9.378	11996
result:	Han	Nenets	Yorubas	0.336142	0.03815	8.811	11851
result:	Hantis	Nenets	Yorubas	0.341541	0.035696	9.568	11919
result:	Hungarians	Nenets	Yorubas	0.290262	0.035597	8.154	11980
result:	Karelian	Nenets	Yorubas	0.297562	0.033194	8.964	11993
result:	Kets	Nenets	Yorubas	0.338857	0.038997	8.689	11758
result:	Khakases	Nenets	Yorubas	0.328083	0.034864	9.41	11929
result:	Komis	Nenets	Yorubas	0.304975	0.035276	8.645	12021
result:	Koryaks	Nenets	Yorubas	0.346225	0.038335	9.031	11890
result:	Latvians	Nenets	Yorubas	0.290161	0.033866	8.568	11812
result:	Lithuanians	Nenets	Yorubas	0.29429	0.032931	8.937	11913
result:	Mansis	Nenets	Yorubas	0.317269	0.037418	8.479	12042
result:	Maris	Nenets	Yorubas	0.313804	0.03435	9.136	11968
result:	Mongolians	Nenets	Yorubas	0.336081	0.038575	8.713	11789
result:	Mordovians	Nenets	Yorubas	0.288775	0.026469	10.91	11942
result:	Nganasans	Nenets	Yorubas	0.365845	0.037499	9.756	11827
result:	Nivkhs	Nenets	Yorubas	0.35424	0.039294	9.015	11512
result:	North_Italians	Nenets	Yorubas	0.285774	0.032743	8.728	11957
result:	Orcadians	Nenets	Yorubas	0.288335	0.03472	8.305	11986
result:	Poles	Nenets	Yorubas	0.290478	0.033546	8.659	12005
result:	Portugese	Nenets	Yorubas	0.281905	0.030968	9.103	11894
result:	Romanians	Nenets	Yorubas	0.28413	0.030652	9.269	11952
result:	Russians_Central	Nenets	Yorubas	0.295158	0.032992	8.946	12006
result:	Russians_North	Nenets	Yorubas	0.295392	0.031987	9.235	12042
result:	Russians_South	Nenets	Yorubas	0.289946	0.031185	9.298	11965
result:	Saami_Kola	Nenets	Yorubas	0.309023	0.037481	8.245	11910
result:	Saami_SWE	Nenets	Yorubas	0.312156	0.036024	8.665	11933
result:	Sardinians	Nenets	Yorubas	0.279289	0.031833	8.773	12005
result:	Selkups	Nenets	Yorubas	0.34633	0.038044	9.103	11966
result:	Shors	Nenets	Yorubas	0.329831	0.034168	9.653	11779
result:	Slovaks	Nenets	Yorubas	0.283365	0.029166	9.715	11968
result:	Spaniards	Nenets	Yorubas	0.281573	0.034803	8.09	11950
result:	Swedes	Nenets	Yorubas	0.294258	0.035096	8.384	11997
result:	Tatars	Nenets	Yorubas	0.302718	0.032928	9.193	11995
result:	Tuscans	Nenets	Yorubas	0.290318	0.036118	8.038	11844
result:	Tuvinians	Nenets	Yorubas	0.346013	0.038379	9.016	11935
result:	Udmurts	Nenets	Yorubas	0.318245	0.03558	8.945	11962
result:	Ukranians	Nenets	Yorubas	0.293446	0.035176	8.342	11992
result:	Vepsas	Nenets	Yorubas	0.293429	0.032518	9.024	11931
result:	Welsh	Nenets	Yorubas	0.288631	0.032305	8.934	11995
result:	Yakuts	Nenets	Yorubas	0.348808	0.037155	9.388	11923
result:	Yukaghirs	Nenets	Yorubas	0.341997	0.032963	10.375	11782
result:	Altaians	Nganasans	Yorubas	0.346423	0.036837	9.404	11851
result:	Bashkirs	Nganasans	Yorubas	0.315396	0.036266	8.697	11882
result:	Belarusians	Nganasans	Yorubas	0.286701	0.036481	7.859	11834
result:	Bulgarians	Nganasans	Yorubas	0.286528	0.036257	7.903	11805
result:	Buryats	Nganasans	Yorubas	0.359342	0.037314	9.63	11812
result:	Chukchis	Nganasans	Yorubas	0.360359	0.03654	9.862	11844
result:	Chuvash	Nganasans	Yorubas	0.308105	0.03568	8.635	11859
result:	Cypriots	Nganasans	Yorubas	0.270211	0.033992	7.949	11772
result:	Dolgans	Nganasans	Yorubas	0.361916	0.034207	10.58	11835
result:	Estonians	Nganasans	Yorubas	0.285397	0.034527	8.266	11908
result:	Evenkis	Nganasans	Yorubas	0.378151	0.037163	10.176	11806
result:	Evens	Nganasans	Yorubas	0.389496	0.037522	10.381	11727
result:	Finns	Nganasans	Yorubas	0.285468	0.032615	8.753	11882
result:	French	Nganasans	Yorubas	0.274536	0.033131	8.286	11894
result:	French_Basques	Nganasans	Yorubas	0.27431	0.033845	8.105	11864
result:	Germans	Nganasans	Yorubas	0.284043	0.031667	8.97	11875
result:	Han	Nganasans	Yorubas	0.358139	0.037378	9.582	11801
result:	Hantis	Nganasans	Yorubas	0.343223	0.03563	9.633	11835
result:	Hungarians	Nganasans	Yorubas	0.283637	0.035936	7.893	11849
result:	Karelian	Nganasans	Yorubas	0.289762	0.033501	8.649	11866
result:	Kets	Nganasans	Yorubas	0.350601	0.037919	9.246	11707
result:	Khakases	Nganasans	Yorubas	0.34159	0.034266	9.969	11842
result:	Komis	Nganasans	Yorubas	0.300073	0.035331	8.493	11889
result:	Koryaks	Nganasans	Yorubas	0.362044	0.037691	9.606	11830
result:	Latvians	Nganasans	Yorubas	0.280089	0.035299	7.935	11707
result:	Lithuanians	Nganasans	Yorubas	0.282226	0.033177	8.507	11796
result:	Mansis	Nganasans	Yorubas	0.315531	0.037091	8.507	11912
result:	Maris	Nganasans	Yorubas	0.314913	0.034197	9.209	11863
result:	Mongolians	Nganasans	Yorubas	0.351667	0.03785	9.291	11758
result:	Mordovians	Nganasans	Yorubas	0.281439	0.027243	10.331	11829
result:	Nenets	Nganasans	Yorubas	0.365845	0.037499	9.756	11827
result:	Nivkhs	Nganasans	Yorubas	0.380748	0.03857	9.872	11507
result:	North_Italians	Nganasans	Yorubas	0.275359	0.033289	8.272	11848
result:	Orcadians	Nganasans	Yorubas	0.278207	0.034987	7.952	11862
result:	Poles	Nganasans	Yorubas	0.283252	0.033975	8.337	11871
result:	Portugese	Nganasans	Yorubas	0.273299	0.031183	8.764	11788
result:	Romanians	Nganasans	Yorubas	0.276407	0.030916	8.94	11839
result:	Russians_Central	Nganasans	Yorubas	0.287895	0.033266	8.654	11877
result:	Russians_North	Nganasans	Yorubas	0.286316	0.032126	8.912	11897
result:	Russians_South	Nganasans	Yorubas	0.280353	0.031883	8.793	11847
result:	Saami_Kola	Nganasans	Yorubas	0.305182	0.037665	8.102	11814
result:	Saami_SWE	Nganasans	Yorubas	0.312258	0.036633	8.524	11823
result:	Sardinians	Nganasans	Yorubas	0.26734	0.032077	8.334	11875
result:	Selkups	Nganasans	Yorubas	0.349783	0.037694	9.279	11881
result:	Shors	Nganasans	Yorubas	0.342382	0.033653	10.174	11739
result:	Slovaks	Nganasans	Yorubas	0.273307	0.029234	9.349	11848
result:	Spaniards	Nganasans	Yorubas	0.27034	0.035166	7.688	11827
result:	Swedes	Nganasans	Yorubas	0.287441	0.034979	8.218	11866
result:	Tatars	Nganasans	Yorubas	0.299524	0.033041	9.065	11874
result:	Tuscans	Nganasans	Yorubas	0.278751	0.036017	7.739	11750
result:	Tuvinians	Nganasans	Yorubas	0.361609	0.03749	9.645	11875
result:	Udmurts	Nganasans	Yorubas	0.317751	0.035517	8.946	11852
result:	Ukranians	Nganasans	Yorubas	0.285902	0.035431	8.069	11864
result:	Vepsas	Nganasans	Yorubas	0.289319	0.033019	8.762	11818
result:	Welsh	Nganasans	Yorubas	0.277469	0.032277	8.597	11864
result:	Yakuts	Nganasans	Yorubas	0.367844	0.035971	10.226	11844
result:	Yukaghirs	Nganasans	Yorubas	0.359061	0.032202	11.15	11727
result:	Altaians	Poles	Yorubas	0.287119	0.033252	8.635	12073
result:	Bashkirs	Poles	Yorubas	0.303072	0.031969	9.48	12206
result:	Belarusians	Poles	Yorubas	0.33243	0.03237	10.27	12209
result:	Bulgarians	Poles	Yorubas	0.328248	0.031298	10.488	12144
result:	Buryats	Poles	Yorubas	0.277381	0.033759	8.217	11933
result:	Chukchis	Poles	Yorubas	0.277738	0.03294	8.432	12008
result:	Chuvash	Poles	Yorubas	0.31415	0.031849	9.864	12187
result:	Cypriots	Poles	Yorubas	0.31405	0.029564	10.623	12113
result:	Dolgans	Poles	Yorubas	0.276753	0.031567	8.767	11963
result:	Estonians	Poles	Yorubas	0.331295	0.030361	10.912	12367
result:	Evenkis	Poles	Yorubas	0.280993	0.034004	8.264	11924
result:	Evens	Poles	Yorubas	0.272564	0.034761	7.841	11763
result:	Finns	Poles	Yorubas	0.325479	0.028594	11.383	12313
result:	French	Poles	Yorubas	0.325604	0.029231	11.139	12350
result:	French_Basques	Poles	Yorubas	0.327359	0.02925	11.192	12288
result:	Germans	Poles	Yorubas	0.326664	0.028033	11.653	12266
result:	Han	Poles	Yorubas	0.267127	0.034286	7.791	11896
result:	Hantis	Poles	Yorubas	0.299613	0.032208	9.303	12025
result:	Hungarians	Poles	Yorubas	0.32805	0.031342	10.467	12247
result:	Karelian	Poles	Yorubas	0.327696	0.029642	11.055	12253
result:	Kets	Poles	Yorubas	0.291274	0.034528	8.436	11796
result:	Khakases	Poles	Yorubas	0.292285	0.030983	9.434	12054
result:	Komis	Poles	Yorubas	0.322333	0.031193	10.333	12291
result:	Koryaks	Poles	Yorubas	0.282896	0.034241	8.262	11978
result:	Latvians	Poles	Yorubas	0.332186	0.030932	10.739	11995
result:	Lithuanians	Poles	Yorubas	0.333646	0.029208	11.423	12127
result:	Mansis	Poles	Yorubas	0.312133	0.032921	9.481	12323
result:	Maris	Poles	Yorubas	0.312909	0.030574	10.235	12180
result:	Mongolians	Poles	Yorubas	0.281257	0.034333	8.192	11842
result:	Mordovians	Poles	Yorubas	0.322469	0.025261	12.765	12153
result:	Nenets	Poles	Yorubas	0.290478	0.033546	8.659	12005
result:	Nganasans	Poles	Yorubas	0.283252	0.033975	8.337	11871
result:	Nivkhs	Poles	Yorubas	0.278394	0.035502	7.842	11513
result:	North_Italians	Poles	Yorubas	0.324588	0.029216	11.11	12223
result:	Orcadians	Poles	Yorubas	0.326043	0.030367	10.737	12267
result:	Portugese	Poles	Yorubas	0.321095	0.028621	11.219	12134
result:	Romanians	Poles	Yorubas	0.316513	0.027295	11.596	12204
result:	Russians_Central	Poles	Yorubas	0.329655	0.02941	11.209	12304
result:	Russians_North	Poles	Yorubas	0.324774	0.028163	11.532	12332
result:	Russians_South	Poles	Yorubas	0.329038	0.027931	11.78	12224
result:	Saami_Kola	Poles	Yorubas	0.324627	0.033149	9.793	12098
result:	Saami_SWE	Poles	Yorubas	0.315576	0.032548	9.696	12104
result:	Sardinians	Poles	Yorubas	0.321523	0.028066	11.456	12309
result:	Selkups	Poles	Yorubas	0.302904	0.034016	8.905	12107
result:	Shors	Poles	Yorubas	0.289354	0.031325	9.237	11843
result:	Slovaks	Poles	Yorubas	0.322128	0.026077	12.353	12230
result:	Spaniards	Poles	Yorubas	0.320119	0.030674	10.436	12221
result:	Swedes	Poles	Yorubas	0.332209	0.03112	10.675	12294
result:	Tatars	Poles	Yorubas	0.318296	0.029692	10.72	12240
result:	Tuscans	Poles	Yorubas	0.325521	0.030746	10.588	12048
result:	Tuvinians	Poles	Yorubas	0.283113	0.034198	8.279	12053
result:	Udmurts	Poles	Yorubas	0.315757	0.032146	9.823	12159
result:	Ukranians	Poles	Yorubas	0.329611	0.031422	10.49	12279
result:	Vepsas	Poles	Yorubas	0.326147	0.029659	10.997	12155
result:	Welsh	Poles	Yorubas	0.327894	0.028181	11.635	12285
result:	Yakuts	Poles	Yorubas	0.279076	0.03275	8.521	12006
result:	Yukaghirs	Poles	Yorubas	0.287289	0.029736	9.661	11854
result:	Altaians	Romanians	Yorubas	0.281847	0.030563	9.222	12016
result:	Bashkirs	Romanians	Yorubas	0.295705	0.029062	10.175	12140
result:	Belarusians	Romanians	Yorubas	0.319275	0.02954	10.808	12144
result:	Bulgarians	Romanians	Yorubas	0.319185	0.028879	11.053	12088
result:	Buryats	Romanians	Yorubas	0.272865	0.030743	8.876	11891
result:	Chukchis	Romanians	Yorubas	0.271958	0.030155	9.019	11960
result:	Chuvash	Romanians	Yorubas	0.304958	0.028897	10.553	12128
result:	Cypriots	Romanians	Yorubas	0.309694	0.027367	11.316	12064
result:	Dolgans	Romanians	Yorubas	0.273264	0.028803	9.487	11915
result:	Estonians	Romanians	Yorubas	0.31912	0.027846	11.46	12264
result:	Evenkis	Romanians	Yorubas	0.27445	0.031019	8.848	11882
result:	Evens	Romanians	Yorubas	0.269173	0.031839	8.454	11734
result:	Finns	Romanians	Yorubas	0.314394	0.026089	12.051	12228
result:	French	Romanians	Yorubas	0.317435	0.027041	11.739	12255
result:	French_Basques	Romanians	Yorubas	0.31797	0.027233	11.676	12209
result:	Germans	Romanians	Yorubas	0.316273	0.025561	12.373	12187
result:	Han	Romanians	Yorubas	0.264025	0.031396	8.409	11862
result:	Hantis	Romanians	Yorubas	0.293168	0.029419	9.965	11978
result:	Hungarians	Romanians	Yorubas	0.319263	0.028838	11.071	12177
result:	Karelian	Romanians	Yorubas	0.316797	0.027056	11.709	12168
result:	Kets	Romanians	Yorubas	0.28208	0.032042	8.803	11757
result:	Khakases	Romanians	Yorubas	0.284621	0.028235	10.08	12006
result:	Komis	Romanians	Yorubas	0.311856	0.028604	10.903	12212
result:	Koryaks	Romanians	Yorubas	0.277451	0.031294	8.866	11938
result:	Latvians	Romanians	Yorubas	0.321326	0.028174	11.405	11941
result:	Lithuanians	Romanians	Yorubas	0.319432	0.026646	11.988	12076
result:	Mansis	Romanians	Yorubas	0.302669	0.030033	10.078	12225
result:	Maris	Romanians	Yorubas	0.303283	0.027936	10.856	12109
result:	Mongolians	Romanians	Yorubas	0.27592	0.031118	8.867	11806
result:	Mordovians	Romanians	Yorubas	0.309596	0.023059	13.426	12100
result:	Nenets	Romanians	Yorubas	0.28413	0.030652	9.269	11952
result:	Nganasans	Romanians	Yorubas	0.276407	0.030916	8.94	11839
result:	Nivkhs	Romanians	Yorubas	0.275504	0.032823	8.394	11491
result:	North_Italians	Romanians	Yorubas	0.316891	0.026967	11.751	12154
result:	Orcadians	Romanians	Yorubas	0.31685	0.027805	11.395	12182
result:	Poles	Romanians	Yorubas	0.316513	0.027295	11.596	12204
result:	Portugese	Romanians	Yorubas	0.312914	0.026035	12.019	12067
result:	Russians_Central	Romanians	Yorubas	0.319897	0.026837	11.92	12212
result:	Russians_North	Romanians	Yorubas	0.31193	0.025829	12.077	12238
result:	Russians_South	Romanians	Yorubas	0.318549	0.025812	12.341	12139
result:	Saami_Kola	Romanians	Yorubas	0.310276	0.030215	10.269	12037
result:	Saami_SWE	Romanians	Yorubas	0.303215	0.029739	10.196	12049
result:	Sardinians	Romanians	Yorubas	0.315043	0.026106	12.068	12232
result:	Selkups	Romanians	Yorubas	0.297763	0.030907	9.634	12046
result:	Shors	Romanians	Yorubas	0.28091	0.028481	9.863	11809
result:	Slovaks	Romanians	Yorubas	0.311883	0.024241	12.866	12156
result:	Spaniards	Romanians	Yorubas	0.313192	0.028225	11.096	12154
result:	Swedes	Romanians	Yorubas	0.320903	0.028732	11.169	12203
result:	Tatars	Romanians	Yorubas	0.307639	0.027007	11.391	12162
result:	Tuscans	Romanians	Yorubas	0.319319	0.028434	11.23	12010
result:	Tuvinians	Romanians	Yorubas	0.280034	0.031196	8.977	12010
result:	Udmurts	Romanians	Yorubas	0.307291	0.029367	10.464	12097
result:	Ukranians	Romanians	Yorubas	0.3174	0.028869	10.994	12205
result:	Vepsas	Romanians	Yorubas	0.313353	0.027115	11.556	12098
result:	Welsh	Romanians	Yorubas	0.317378	0.026016	12.199	12212
result:	Yakuts	Romanians	Yorubas	0.275292	0.030167	9.126	11965
result:	Yukaghirs	Romanians	Yorubas	0.279643	0.027173	10.291	11821
result:	Altaians	Russians_Central	Yorubas	0.290837	0.03262	8.916	12076
result:	Bashkirs	Russians_Central	Yorubas	0.306165	0.031556	9.702	12219
result:	Belarusians	Russians_Central	Yorubas	0.333632	0.032091	10.396	12214
result:	Bulgarians	Russians_Central	Yorubas	0.331772	0.031221	10.626	12164
result:	Buryats	Russians_Central	Yorubas	0.279956	0.0331	8.458	11947
result:	Chukchis	Russians_Central	Yorubas	0.282234	0.032219	8.76	12015
result:	Chuvash	Russians_Central	Yorubas	0.318252	0.031391	10.138	12194
result:	Cypriots	Russians_Central	Yorubas	0.318214	0.029301	10.86	12119
result:	Dolgans	Russians_Central	Yorubas	0.281348	0.030881	9.111	11971
result:	Estonians	Russians_Central	Yorubas	0.332374	0.02999	11.083	12391
result:	Evenkis	Russians_Central	Yorubas	0.283684	0.033283	8.523	11927
result:	Evens	Russians_Central	Yorubas	0.278825	0.034079	8.182	11772
result:	Finns	Russians_Central	Yorubas	0.327883	0.028239	11.611	12326
result:	French	Russians_Central	Yorubas	0.328012	0.02876	11.405	12367
result:	French_Basques	Russians_Central	Yorubas	0.327805	0.029071	11.276	12306
result:	Germans	Russians_Central	Yorubas	0.328914	0.027573	11.929	12288
result:	Han	Russians_Central	Yorubas	0.271869	0.03366	8.077	11903
result:	Hantis	Russians_Central	Yorubas	0.302613	0.031626	9.569	12025
result:	Hungarians	Russians_Central	Yorubas	0.331053	0.031085	10.65	12270
result:	Karelian	Russians_Central	Yorubas	0.330978	0.029272	11.307	12265
result:	Kets	Russians_Central	Yorubas	0.295315	0.034006	8.684	11798
result:	Khakases	Russians_Central	Yorubas	0.294025	0.030513	9.636	12074
result:	Komis	Russians_Central	Yorubas	0.322861	0.030859	10.463	12304
result:	Koryaks	Russians_Central	Yorubas	0.286788	0.033652	8.522	11989
result:	Latvians	Russians_Central	Yorubas	0.334148	0.030452	10.973	12006
result:	Lithuanians	Russians_Central	Yorubas	0.335137	0.028997	11.558	12145
result:	Mansis	Russians_Central	Yorubas	0.315655	0.032538	9.701	12328
result:	Maris	Russians_Central	Yorubas	0.315628	0.030039	10.507	12189
result:	Mongolians	Russians_Central	Yorubas	0.283982	0.033649	8.44	11847
result:	Mordovians	Russians_Central	Yorubas	0.324466	0.024447	13.272	12172
result:	Nenets	Russians_Central	Yorubas	0.295158	0.032992	8.946	12006
result:	Nganasans	Russians_Central	Yorubas	0.287895	0.033266	8.654	11877
result:	Nivkhs	Russians_Central	Yorubas	0.281618	0.034543	8.153	11516
result:	North_Italians	Russians_Central	Yorubas	0.325984	0.029021	11.233	12236
result:	Orcadians	Russians_Central	Yorubas	0.329524	0.0302	10.911	12273
result:	Poles	Russians_Central	Yorubas	0.329655	0.02941	11.209	12304
result:	Portugese	Russians_Central	Yorubas	0.322937	0.027724	11.648	12141
result:	Romanians	Russians_Central	Yorubas	0.319897	0.026837	11.92	12212
result:	Russians_North	Russians_Central	Yorubas	0.327004	0.027913	11.715	12345
result:	Russians_South	Russians_Central	Yorubas	0.330577	0.02761	11.973	12223
result:	Saami_Kola	Russians_Central	Yorubas	0.326358	0.033091	9.862	12113
result:	Saami_SWE	Russians_Central	Yorubas	0.317699	0.032205	9.865	12104
result:	Sardinians	Russians_Central	Yorubas	0.323399	0.027642	11.699	12333
result:	Selkups	Russians_Central	Yorubas	0.307025	0.033439	9.182	12114
result:	Shors	Russians_Central	Yorubas	0.293105	0.030779	9.523	11851
result:	Slovaks	Russians_Central	Yorubas	0.323941	0.025479	12.714	12234
result:	Spaniards	Russians_Central	Yorubas	0.32162	0.030375	10.588	12239
result:	Swedes	Russians_Central	Yorubas	0.333264	0.031009	10.747	12312
result:	Tatars	Russians_Central	Yorubas	0.320573	0.029321	10.933	12244
result:	Tuscans	Russians_Central	Yorubas	0.326507	0.030558	10.685	12070
result:	Tuvinians	Russians_Central	Yorubas	0.287098	0.033567	8.553	12062
result:	Udmurts	Russians_Central	Yorubas	0.317379	0.031673	10.02	12166
result:	Ukranians	Russians_Central	Yorubas	0.331031	0.031163	10.623	12293
result:	Vepsas	Russians_Central	Yorubas	0.327607	0.029478	11.114	12166
result:	Welsh	Russians_Central	Yorubas	0.329124	0.02789	11.801	12304
result:	Yakuts	Russians_Central	Yorubas	0.281966	0.032092	8.786	12015
result:	Yukaghirs	Russians_Central	Yorubas	0.291414	0.028978	10.056	11856
result:	Altaians	Russians_North	Yorubas	0.288577	0.031513	9.157	12106
result:	Bashkirs	Russians_North	Yorubas	0.302421	0.030526	9.907	12251
result:	Belarusians	Russians_North	Yorubas	0.327058	0.030862	10.598	12239
result:	Bulgarians	Russians_North	Yorubas	0.322928	0.029976	10.773	12181
result:	Buryats	Russians_North	Yorubas	0.279585	0.03177	8.8	11959
result:	Chukchis	Russians_North	Yorubas	0.280402	0.031176	8.994	12039
result:	Chuvash	Russians_North	Yorubas	0.313593	0.030302	10.349	12234
result:	Cypriots	Russians_North	Yorubas	0.309627	0.028167	10.993	12140
result:	Dolgans	Russians_North	Yorubas	0.280991	0.029607	9.491	11997
result:	Estonians	Russians_North	Yorubas	0.326395	0.028885	11.3	12430
result:	Evenkis	Russians_North	Yorubas	0.284128	0.032057	8.863	11949
result:	Evens	Russians_North	Yorubas	0.278599	0.032982	8.447	11785
result:	Finns	Russians_North	Yorubas	0.322333	0.027199	11.851	12360
result:	French	Russians_North	Yorubas	0.320307	0.027592	11.609	12406
result:	French_Basques	Russians_North	Yorubas	0.32237	0.028006	11.511	12338
result:	Germans	Russians_North	Yorubas	0.322537	0.026572	12.138	12306
result:	Han	Russians_North	Yorubas	0.270647	0.032293	8.381	11922
result:	Hantis	Russians_North	Yorubas	0.299588	0.030583	9.796	12047
result:	Hungarians	Russians_North	Yorubas	0.322866	0.029801	10.834	12291
result:	Karelian	Russians_North	Yorubas	0.325384	0.028281	11.505	12287
result:	Kets	Russians_North	Yorubas	0.291824	0.032714	8.92	11814
result:	Khakases	Russians_North	Yorubas	0.292068	0.029381	9.941	12100
result:	Komis	Russians_North	Yorubas	0.319173	0.029812	10.706	12332
result:	Koryaks	Russians_North	Yorubas	0.284397	0.03242	8.772	12005
result:	Latvians	Russians_North	Yorubas	0.327909	0.02917	11.241	12023
result:	Lithuanians	Russians_North	Yorubas	0.329675	0.027895	11.818	12165
result:	Mansis	Russians_North	Yorubas	0.31042	0.031424	9.878	12373
result:	Maris	Russians_North	Yorubas	0.31226	0.02888	10.812	12217
result:	Mongolians	Russians_North	Yorubas	0.282361	0.032591	8.664	11866
result:	Mordovians	Russians_North	Yorubas	0.318759	0.023547	13.537	12194
result:	Nenets	Russians_North	Yorubas	0.295392	0.031987	9.235	12042
result:	Nganasans	Russians_North	Yorubas	0.286316	0.032126	8.912	11897
result:	Nivkhs	Russians_North	Yorubas	0.27825	0.03325	8.368	11529
result:	North_Italians	Russians_North	Yorubas	0.319345	0.027713	11.523	12258
result:	Orcadians	Russians_North	Yorubas	0.32277	0.029167	11.066	12300
result:	Poles	Russians_North	Yorubas	0.324774	0.028163	11.532	12332
result:	Portugese	Russians_North	Yorubas	0.315687	0.026758	11.798	12153
result:	Romanians	Russians_North	Yorubas	0.31193	0.025829	12.077	12238
result:	Russians_Central	Russians_North	Yorubas	0.327004	0.027913	11.715	12345
result:	Russians_South	Russians_North	Yorubas	0.323289	0.026498	12.2	12253
result:	Saami_Kola	Russians_North	Yorubas	0.319971	0.031748	10.079	12132
result:	Saami_SWE	Russians_North	Yorubas	0.313537	0.030787	10.184	12141
result:	Sardinians	Russians_North	Yorubas	0.315873	0.026624	11.864	12358
result:	Selkups	Russians_North	Yorubas	0.304238	0.032071	9.486	12144
result:	Shors	Russians_North	Yorubas	0.291048	0.029504	9.865	11864
result:	Slovaks	Russians_North	Yorubas	0.317935	0.024564	12.943	12259
result:	Spaniards	Russians_North	Yorubas	0.315578	0.029251	10.789	12261
result:	Swedes	Russians_North	Yorubas	0.32648	0.029658	11.008	12332
result:	Tatars	Russians_North	Yorubas	0.316206	0.028325	11.164	12282
result:	Tuscans	Russians_North	Yorubas	0.319948	0.029565	10.822	12078
result:	Tuvinians	Russians_North	Yorubas	0.286095	0.032255	8.87	12094
result:	Udmurts	Russians_North	Yorubas	0.314267	0.030315	10.367	12197
result:	Ukranians	Russians_North	Yorubas	0.32539	0.02994	10.868	12315
result:	Vepsas	Russians_North	Yorubas	0.321848	0.028021	11.486	12188
result:	Welsh	Russians_North	Yorubas	0.323423	0.027045	11.959	12337
result:	Yakuts	Russians_North	Yorubas	0.283027	0.03091	9.157	12035
result:	Yukaghirs	Russians_North	Yorubas	0.288879	0.027855	10.371	11871
result:	Altaians	Saami_Kola	Yorubas	0.301289	0.037072	8.127	11956
result:	Bashkirs	Saami_Kola	Yorubas	0.308347	0.035671	8.644	12056
result:	Belarusians	Saami_Kola	Yorubas	0.328298	0.036289	9.047	12039
result:	Bulgarians	Saami_Kola	Yorubas	0.321943	0.035649	9.031	12010
result:	Buryats	Saami_Kola	Yorubas	0.292984	0.037649	7.782	11847
result:	Chukchis	Saami_Kola	Yorubas	0.296065	0.0367	8.067	11917
result:	Chuvash	Saami_Kola	Yorubas	0.317704	0.035481	8.954	12033
result:	Cypriots	Saami_Kola	Yorubas	0.308264	0.033484	9.206	11974
result:	Dolgans	Saami_Kola	Yorubas	0.291799	0.034827	8.378	11868
result:	Estonians	Saami_Kola	Yorubas	0.324635	0.034071	9.528	12153
result:	Evenkis	Saami_Kola	Yorubas	0.300221	0.038074	7.885	11846
result:	Evens	Saami_Kola	Yorubas	0.295924	0.038739	7.639	11716
result:	Finns	Saami_Kola	Yorubas	0.322695	0.031678	10.187	12121
result:	French	Saami_Kola	Yorubas	0.318285	0.032768	9.713	12142
result:	French_Basques	Saami_Kola	Yorubas	0.319802	0.033056	9.674	12107
result:	Germans	Saami_Kola	Yorubas	0.320808	0.031003	10.348	12097
result:	Han	Saami_Kola	Yorubas	0.284731	0.038175	7.459	11820
result:	Hantis	Saami_Kola	Yorubas	0.311027	0.035925	8.658	11923
result:	Hungarians	Saami_Kola	Yorubas	0.322845	0.03531	9.143	12080
result:	Karelian	Saami_Kola	Yorubas	0.327493	0.033174	9.872	12080
result:	Kets	Saami_Kola	Yorubas	0.308156	0.038599	7.984	11741
result:	Khakases	Saami_Kola	Yorubas	0.303924	0.034281	8.866	11955
result:	Komis	Saami_Kola	Yorubas	0.32079	0.034746	9.232	12105
result:	Koryaks	Saami_Kola	Yorubas	0.300109	0.038109	7.875	11895
result:	Latvians	Saami_Kola	Yorubas	0.324228	0.03448	9.403	11886
result:	Lithuanians	Saami_Kola	Yorubas	0.328647	0.032544	10.098	11989
result:	Mansis	Saami_Kola	Yorubas	0.316265	0.036818	8.59	12129
result:	Maris	Saami_Kola	Yorubas	0.314717	0.03408	9.235	12028
result:	Mongolians	Saami_Kola	Yorubas	0.294938	0.038272	7.706	11777
result:	Mordovians	Saami_Kola	Yorubas	0.316531	0.02726	11.612	12016
result:	Nenets	Saami_Kola	Yorubas	0.309023	0.037481	8.245	11910
result:	Nganasans	Saami_Kola	Yorubas	0.305182	0.037665	8.102	11814
result:	Nivkhs	Saami_Kola	Yorubas	0.297164	0.039274	7.566	11493
result:	North_Italians	Saami_Kola	Yorubas	0.316555	0.032949	9.607	12064
result:	Orcadians	Saami_Kola	Yorubas	0.319813	0.034047	9.393	12085
result:	Poles	Saami_Kola	Yorubas	0.324627	0.033149	9.793	12098
result:	Portugese	Saami_Kola	Yorubas	0.31218	0.030845	10.121	11979
result:	Romanians	Saami_Kola	Yorubas	0.310276	0.030215	10.269	12037
result:	Russians_Central	Saami_Kola	Yorubas	0.326358	0.033091	9.862	12113
result:	Russians_North	Saami_Kola	Yorubas	0.319971	0.031748	10.079	12132
result:	Russians_South	Saami_Kola	Yorubas	0.320629	0.031071	10.319	12063
result:	Saami_SWE	Saami_Kola	Yorubas	0.332592	0.036148	9.201	11988
result:	Sardinians	Saami_Kola	Yorubas	0.31253	0.031163	10.029	12108
result:	Selkups	Saami_Kola	Yorubas	0.317499	0.038266	8.297	11996
result:	Shors	Saami_Kola	Yorubas	0.301955	0.034307	8.802	11789
result:	Slovaks	Saami_Kola	Yorubas	0.313915	0.028894	10.864	12053
result:	Spaniards	Saami_Kola	Yorubas	0.311547	0.034693	8.98	12049
result:	Swedes	Saami_Kola	Yorubas	0.326959	0.034948	9.355	12105
result:	Tatars	Saami_Kola	Yorubas	0.317465	0.033293	9.535	12077
result:	Tuscans	Saami_Kola	Yorubas	0.318293	0.034721	9.167	11922
result:	Tuvinians	Saami_Kola	Yorubas	0.3014	0.038112	7.908	11945
result:	Udmurts	Saami_Kola	Yorubas	0.316769	0.035953	8.811	12013
result:	Ukranians	Saami_Kola	Yorubas	0.322999	0.035047	9.216	12095
result:	Vepsas	Saami_Kola	Yorubas	0.324218	0.033266	9.746	12011
result:	Welsh	Saami_Kola	Yorubas	0.32159	0.031683	10.15	12097
result:	Yakuts	Saami_Kola	Yorubas	0.296575	0.036567	8.11	11908
result:	Yukaghirs	Saami_Kola	Yorubas	0.300424	0.033298	9.022	11777
result:	Altaians	Saami_SWE	Yorubas	0.303489	0.035876	8.459	11957
result:	Bashkirs	Saami_SWE	Yorubas	0.305745	0.035162	8.695	12067
result:	Belarusians	Saami_SWE	Yorubas	0.317674	0.035228	9.018	12041
result:	Bulgarians	Saami_SWE	Yorubas	0.313098	0.034361	9.112	11997
result:	Buryats	Saami_SWE	Yorubas	0.299185	0.036291	8.244	11866
result:	Chukchis	Saami_SWE	Yorubas	0.300841	0.035407	8.497	11929
result:	Chuvash	Saami_SWE	Yorubas	0.317335	0.034241	9.268	12047
result:	Cypriots	Saami_SWE	Yorubas	0.299911	0.032543	9.216	11972
result:	Dolgans	Saami_SWE	Yorubas	0.299771	0.03353	8.94	11881
result:	Estonians	Saami_SWE	Yorubas	0.317529	0.033165	9.574	12161
result:	Evenkis	Saami_SWE	Yorubas	0.307686	0.036557	8.417	11856
result:	Evens	Saami_SWE	Yorubas	0.307012	0.037169	8.26	11732
result:	Finns	Saami_SWE	Yorubas	0.317755	0.031183	10.19	12132
result:	French	Saami_SWE	Yorubas	0.309185	0.032043	9.649	12138
result:	French_Basques	Saami_SWE	Yorubas	0.309709	0.03196	9.691	12095
result:	Germans	Saami_SWE	Yorubas	0.313887	0.030544	10.277	12091
result:	Han	Saami_SWE	Yorubas	0.292377	0.03696	7.911	11837
result:	Hantis	Saami_SWE	Yorubas	0.313195	0.035085	8.927	11931
result:	Hungarians	Saami_SWE	Yorubas	0.312607	0.034371	9.095	12076
result:	Karelian	Saami_SWE	Yorubas	0.318929	0.032393	9.846	12087
result:	Kets	Saami_SWE	Yorubas	0.315073	0.036818	8.557	11761
result:	Khakases	Saami_SWE	Yorubas	0.304147	0.0336	9.052	11964
result:	Komis	Saami_SWE	Yorubas	0.317873	0.034047	9.336	12118
result:	Koryaks	Saami_SWE	Yorubas	0.305756	0.036664	8.339	11913
result:	Latvians	Saami_SWE	Yorubas	0.319212	0.034318	9.302	11886
result:	Lithuanians	Saami_SWE	Yorubas	0.316914	0.03174	9.985	12005
result:	Mansis	Saami_SWE	Yorubas	0.314311	0.035672	8.811	12127
result:	Maris	Saami_SWE	Yorubas	0.313013	0.032996	9.486	12050
result:	Mongolians	Saami_SWE	Yorubas	0.298727	0.036861	8.104	11787
result:	Mordovians	Saami_SWE	Yorubas	0.307279	0.027353	11.234	12015
result:	Nenets	Saami_SWE	Yorubas	0.312156	0.036024	8.665	11933
result:	Nganasans	Saami_SWE	Yorubas	0.312258	0.036633	8.524	11823
result:	Nivkhs	Saami_SWE	Yorubas	0.300876	0.037951	7.928	11506
result:	North_Italians	Saami_SWE	Yorubas	0.309318	0.032198	9.607	12051
result:	Orcadians	Saami_SWE	Yorubas	0.31473	0.033278	9.458	12089
result:	Poles	Saami_SWE	Yorubas	0.315576	0.032548	9.696	12104
result:	Portugese	Saami_SWE	Yorubas	0.304461	0.03056	9.963	11977
result:	Romanians	Saami_SWE	Yorubas	0.303215	0.029739	10.196	12049
result:	Russians_Central	Saami_SWE	Yorubas	0.317699	0.032205	9.865	12104
result:	Russians_North	Saami_SWE	Yorubas	0.313537	0.030787	10.184	12141
result:	Russians_South	Saami_SWE	Yorubas	0.314118	0.030701	10.232	12064
result:	Saami_Kola	Saami_SWE	Yorubas	0.332592	0.036148	9.201	11988
result:	Sardinians	Saami_SWE	Yorubas	0.30323	0.030375	9.983	12111
result:	Selkups	Saami_SWE	Yorubas	0.318555	0.036949	8.622	12006
result:	Shors	Saami_SWE	Yorubas	0.304304	0.033699	9.03	11788
result:	Slovaks	Saami_SWE	Yorubas	0.30501	0.028348	10.76	12063
result:	Spaniards	Saami_SWE	Yorubas	0.302339	0.033695	8.973	12037
result:	Swedes	Saami_SWE	Yorubas	0.319721	0.03399	9.406	12098
result:	Tatars	Saami_SWE	Yorubas	0.314821	0.032351	9.731	12089
result:	Tuscans	Saami_SWE	Yorubas	0.309138	0.033745	9.161	11924
result:	Tuvinians	Saami_SWE	Yorubas	0.305787	0.037058	8.252	11961
result:	Udmurts	Saami_SWE	Yorubas	0.315994	0.035336	8.943	12029
result:	Ukranians	Saami_SWE	Yorubas	0.316502	0.034121	9.276	12088
result:	Vepsas	Saami_SWE	Yorubas	0.316147	0.032666	9.678	12026
result:	Welsh	Saami_SWE	Yorubas	0.314072	0.030962	10.144	12106
result:	Yakuts	Saami_SWE	Yorubas	0.302681	0.035139	8.614	11920
result:	Yukaghirs	Saami_SWE	Yorubas	0.310521	0.031885	9.739	11810
result:	Altaians	Selkups	Yorubas	0.331939	0.037802	8.781	11997
result:	Bashkirs	Selkups	Yorubas	0.316534	0.036469	8.68	12094
result:	Belarusians	Selkups	Yorubas	0.30618	0.03686	8.307	12036
result:	Bulgarians	Selkups	Yorubas	0.304537	0.036413	8.363	12004
result:	Buryats	Selkups	Yorubas	0.334851	0.038267	8.75	11916
result:	Chukchis	Selkups	Yorubas	0.336153	0.037531	8.957	11957
result:	Chuvash	Selkups	Yorubas	0.315779	0.035868	8.804	12071
result:	Cypriots	Selkups	Yorubas	0.290597	0.03433	8.465	11970
result:	Dolgans	Selkups	Yorubas	0.333469	0.034806	9.581	11927
result:	Estonians	Selkups	Yorubas	0.305689	0.034706	8.808	12171
result:	Evenkis	Selkups	Yorubas	0.346228	0.038225	9.058	11908
result:	Evens	Selkups	Yorubas	0.347923	0.038831	8.96	11783
result:	Finns	Selkups	Yorubas	0.303941	0.032316	9.405	12128
result:	French	Selkups	Yorubas	0.297964	0.03326	8.958	12151
result:	French_Basques	Selkups	Yorubas	0.298524	0.034131	8.746	12102
result:	Germans	Selkups	Yorubas	0.304304	0.031741	9.587	12102
result:	Han	Selkups	Yorubas	0.331226	0.038488	8.606	11889
result:	Hantis	Selkups	Yorubas	0.341464	0.036326	9.4	11979
result:	Hungarians	Selkups	Yorubas	0.300938	0.036291	8.292	12084
result:	Karelian	Selkups	Yorubas	0.309117	0.033631	9.191	12092
result:	Kets	Selkups	Yorubas	0.343734	0.03912	8.787	11799
result:	Khakases	Selkups	Yorubas	0.329721	0.035091	9.396	12000
result:	Komis	Selkups	Yorubas	0.313701	0.035565	8.82	12121
result:	Koryaks	Selkups	Yorubas	0.338452	0.038525	8.785	11941
result:	Latvians	Selkups	Yorubas	0.306456	0.034893	8.783	11880
result:	Lithuanians	Selkups	Yorubas	0.305347	0.03324	9.186	11991
result:	Mansis	Selkups	Yorubas	0.321485	0.037649	8.539	12162
result:	Maris	Selkups	Yorubas	0.320132	0.034326	9.326	12058
result:	Mongolians	Selkups	Yorubas	0.332795	0.038799	8.577	11832
result:	Mordovians	Selkups	Yorubas	0.300645	0.027244	11.035	12029
result:	Nenets	Selkups	Yorubas	0.34633	0.038044	9.103	11966
result:	Nganasans	Selkups	Yorubas	0.349783	0.037694	9.279	11881
result:	Nivkhs	Selkups	Yorubas	0.346149	0.039406	8.784	11530
result:	North_Italians	Selkups	Yorubas	0.297131	0.033361	8.907	12048
result:	Orcadians	Selkups	Yorubas	0.301566	0.034753	8.677	12094
result:	Poles	Selkups	Yorubas	0.302904	0.034016	8.905	12107
result:	Portugese	Selkups	Yorubas	0.293679	0.031246	9.399	11988
result:	Romanians	Selkups	Yorubas	0.297763	0.030907	9.634	12046
result:	Russians_Central	Selkups	Yorubas	0.307025	0.033439	9.182	12114
result:	Russians_North	Selkups	Yorubas	0.304238	0.032071	9.486	12144
result:	Russians_South	Selkups	Yorubas	0.301813	0.032151	9.387	12060
result:	Saami_Kola	Selkups	Yorubas	0.317499	0.038266	8.297	11996
result:	Saami_SWE	Selkups	Yorubas	0.318555	0.036949	8.622	12006
result:	Sardinians	Selkups	Yorubas	0.292162	0.032287	9.049	12113
result:	Shors	Selkups	Yorubas	0.326535	0.035013	9.326	11821
result:	Slovaks	Selkups	Yorubas	0.294098	0.029482	9.976	12064
result:	Spaniards	Selkups	Yorubas	0.294297	0.0353	8.337	12043
result:	Swedes	Selkups	Yorubas	0.306888	0.035665	8.605	12104
result:	Tatars	Selkups	Yorubas	0.31114	0.033397	9.316	12088
result:	Tuscans	Selkups	Yorubas	0.302477	0.036223	8.35	11928
result:	Tuvinians	Selkups	Yorubas	0.340482	0.038838	8.767	12021
result:	Udmurts	Selkups	Yorubas	0.323318	0.036141	8.946	12055
result:	Ukranians	Selkups	Yorubas	0.305004	0.035677	8.549	12093
result:	Vepsas	Selkups	Yorubas	0.306499	0.033342	9.193	12028
result:	Welsh	Selkups	Yorubas	0.299783	0.032346	9.268	12105
result:	Yakuts	Selkups	Yorubas	0.340261	0.037216	9.143	11976
result:	Yukaghirs	Selkups	Yorubas	0.334887	0.033248	10.072	11832
result:	Altaians	Slovaks	Yorubas	0.280139	0.0287	9.761	12032
result:	Bashkirs	Slovaks	Yorubas	0.294558	0.027505	10.709	12148
result:	Belarusians	Slovaks	Yorubas	0.324723	0.028546	11.375	12171
result:	Bulgarians	Slovaks	Yorubas	0.321658	0.027219	11.818	12097
result:	Buryats	Slovaks	Yorubas	0.266678	0.028889	9.231	11899
result:	Chukchis	Slovaks	Yorubas	0.268592	0.028528	9.415	11971
result:	Chuvash	Slovaks	Yorubas	0.307796	0.027489	11.197	12138
result:	Cypriots	Slovaks	Yorubas	0.311928	0.026407	11.812	12063
result:	Dolgans	Slovaks	Yorubas	0.27012	0.027269	9.906	11927
result:	Estonians	Slovaks	Yorubas	0.323655	0.026524	12.202	12295
result:	Evenkis	Slovaks	Yorubas	0.271122	0.029254	9.268	11889
result:	Evens	Slovaks	Yorubas	0.263878	0.029722	8.878	11742
result:	Finns	Slovaks	Yorubas	0.318558	0.024932	12.777	12251
result:	French	Slovaks	Yorubas	0.320268	0.025644	12.489	12273
result:	French_Basques	Slovaks	Yorubas	0.322813	0.025872	12.477	12222
result:	Germans	Slovaks	Yorubas	0.320721	0.024674	12.998	12221
result:	Han	Slovaks	Yorubas	0.258706	0.029665	8.721	11868
result:	Hantis	Slovaks	Yorubas	0.290405	0.027772	10.457	11989
result:	Hungarians	Slovaks	Yorubas	0.322503	0.027358	11.788	12196
result:	Karelian	Slovaks	Yorubas	0.322787	0.025931	12.448	12197
result:	Kets	Slovaks	Yorubas	0.283366	0.030329	9.343	11775
result:	Khakases	Slovaks	Yorubas	0.28257	0.026746	10.565	12027
result:	Komis	Slovaks	Yorubas	0.312956	0.027038	11.575	12229
result:	Koryaks	Slovaks	Yorubas	0.274912	0.029424	9.343	11951
result:	Latvians	Slovaks	Yorubas	0.325397	0.027203	11.962	11971
result:	Lithuanians	Slovaks	Yorubas	0.325398	0.02554	12.741	12108
result:	Mansis	Slovaks	Yorubas	0.304121	0.028264	10.76	12245
result:	Maris	Slovaks	Yorubas	0.305026	0.026509	11.507	12132
result:	Mongolians	Slovaks	Yorubas	0.273408	0.029638	9.225	11808
result:	Mordovians	Slovaks	Yorubas	0.315886	0.022277	14.18	12120
result:	Nenets	Slovaks	Yorubas	0.283365	0.029166	9.715	11968
result:	Nganasans	Slovaks	Yorubas	0.273307	0.029234	9.349	11848
result:	Nivkhs	Slovaks	Yorubas	0.268201	0.031278	8.575	11494
result:	North_Italians	Slovaks	Yorubas	0.321735	0.025561	12.587	12178
result:	Orcadians	Slovaks	Yorubas	0.32284	0.026333	12.26	12216
result:	Poles	Slovaks	Yorubas	0.322128	0.026077	12.353	12230
result:	Portugese	Slovaks	Yorubas	0.317526	0.025267	12.567	12093
result:	Romanians	Slovaks	Yorubas	0.311883	0.024241	12.866	12156
result:	Russians_Central	Slovaks	Yorubas	0.323941	0.025479	12.714	12234
result:	Russians_North	Slovaks	Yorubas	0.317935	0.024564	12.943	12259
result:	Russians_South	Slovaks	Yorubas	0.3225	0.024478	13.175	12164
result:	Saami_Kola	Slovaks	Yorubas	0.313915	0.028894	10.864	12053
result:	Saami_SWE	Slovaks	Yorubas	0.30501	0.028348	10.76	12063
result:	Sardinians	Slovaks	Yorubas	0.318637	0.02498	12.756	12243
result:	Selkups	Slovaks	Yorubas	0.294098	0.029482	9.976	12064
result:	Shors	Slovaks	Yorubas	0.281925	0.027007	10.439	11822
result:	Spaniards	Slovaks	Yorubas	0.31558	0.027162	11.618	12173
result:	Swedes	Slovaks	Yorubas	0.32628	0.027408	11.905	12224
result:	Tatars	Slovaks	Yorubas	0.310176	0.025968	11.945	12195
result:	Tuscans	Slovaks	Yorubas	0.321197	0.027351	11.743	12023
result:	Tuvinians	Slovaks	Yorubas	0.276003	0.02967	9.303	12019
result:	Udmurts	Slovaks	Yorubas	0.30659	0.027647	11.09	12102
result:	Ukranians	Slovaks	Yorubas	0.322408	0.027349	11.789	12215
result:	Vepsas	Slovaks	Yorubas	0.317648	0.025891	12.269	12110
result:	Welsh	Slovaks	Yorubas	0.321975	0.024774	12.996	12228
result:	Yakuts	Slovaks	Yorubas	0.270835	0.028377	9.544	11967
result:	Yukaghirs	Slovaks	Yorubas	0.277236	0.025725	10.777	11829
result:	Altaians	Swedes	Yorubas	0.291881	0.034739	8.402	12055
result:	Bashkirs	Swedes	Yorubas	0.30676	0.033462	9.167	12201
result:	Belarusians	Swedes	Yorubas	0.335828	0.034172	9.827	12213
result:	Bulgarians	Swedes	Yorubas	0.332137	0.033095	10.036	12149
result:	Buryats	Swedes	Yorubas	0.280616	0.035258	7.959	11930
result:	Chukchis	Swedes	Yorubas	0.281543	0.034346	8.197	12003
result:	Chuvash	Swedes	Yorubas	0.317938	0.033292	9.55	12188
result:	Cypriots	Swedes	Yorubas	0.319247	0.031519	10.129	12115
result:	Dolgans	Swedes	Yorubas	0.280722	0.032498	8.638	11955
result:	Estonians	Swedes	Yorubas	0.335027	0.031908	10.5	12379
result:	Evenkis	Swedes	Yorubas	0.283898	0.035361	8.029	11907
result:	Evens	Swedes	Yorubas	0.276621	0.036046	7.674	11753
result:	Finns	Swedes	Yorubas	0.328882	0.029836	11.023	12317
result:	French	Swedes	Yorubas	0.331223	0.030668	10.8	12352
result:	French_Basques	Swedes	Yorubas	0.332649	0.031041	10.717	12297
result:	Germans	Swedes	Yorubas	0.331389	0.029123	11.379	12274
result:	Han	Swedes	Yorubas	0.270754	0.035932	7.535	11887
result:	Hantis	Swedes	Yorubas	0.302175	0.033971	8.895	12012
result:	Hungarians	Swedes	Yorubas	0.333399	0.032923	10.127	12245
result:	Karelian	Swedes	Yorubas	0.33334	0.031089	10.722	12249
result:	Kets	Swedes	Yorubas	0.294491	0.036221	8.13	11794
result:	Khakases	Swedes	Yorubas	0.295657	0.032349	9.14	12056
result:	Komis	Swedes	Yorubas	0.325927	0.032712	9.964	12288
result:	Koryaks	Swedes	Yorubas	0.285825	0.035856	7.971	11975
result:	Latvians	Swedes	Yorubas	0.336249	0.032118	10.469	12002
result:	Lithuanians	Swedes	Yorubas	0.336596	0.030591	11.003	12128
result:	Mansis	Swedes	Yorubas	0.316096	0.034849	9.07	12313
result:	Maris	Swedes	Yorubas	0.316031	0.031953	9.891	12177
result:	Mongolians	Swedes	Yorubas	0.282664	0.035721	7.913	11836
result:	Mordovians	Swedes	Yorubas	0.323477	0.025685	12.594	12162
result:	Nenets	Swedes	Yorubas	0.294258	0.035096	8.384	11997
result:	Nganasans	Swedes	Yorubas	0.287441	0.034979	8.218	11866
result:	Nivkhs	Swedes	Yorubas	0.278662	0.036765	7.579	11508
result:	North_Italians	Swedes	Yorubas	0.331444	0.030854	10.742	12229
result:	Orcadians	Swedes	Yorubas	0.331291	0.032147	10.305	12271
result:	Poles	Swedes	Yorubas	0.332209	0.03112	10.675	12294
result:	Portugese	Swedes	Yorubas	0.326078	0.02969	10.983	12128
result:	Romanians	Swedes	Yorubas	0.320903	0.028732	11.169	12203
result:	Russians_Central	Swedes	Yorubas	0.333264	0.031009	10.747	12312
result:	Russians_North	Swedes	Yorubas	0.32648	0.029658	11.008	12332
result:	Russians_South	Swedes	Yorubas	0.333558	0.029384	11.352	12214
result:	Saami_Kola	Swedes	Yorubas	0.326959	0.034948	9.355	12105
result:	Saami_SWE	Swedes	Yorubas	0.319721	0.03399	9.406	12098
result:	Sardinians	Swedes	Yorubas	0.326737	0.029554	11.056	12321
result:	Selkups	Swedes	Yorubas	0.306888	0.035665	8.605	12104
result:	Shors	Swedes	Yorubas	0.296099	0.03218	9.201	11840
result:	Slovaks	Swedes	Yorubas	0.32628	0.027408	11.905	12224
result:	Spaniards	Swedes	Yorubas	0.327584	0.032498	10.08	12229
result:	Tatars	Swedes	Yorubas	0.321052	0.031167	10.301	12231
result:	Tuscans	Swedes	Yorubas	0.328308	0.032602	10.07	12063
result:	Tuvinians	Swedes	Yorubas	0.287734	0.035623	8.077	12050
result:	Udmurts	Swedes	Yorubas	0.320695	0.03392	9.454	12143
result:	Ukranians	Swedes	Yorubas	0.332148	0.033036	10.054	12271
result:	Vepsas	Swedes	Yorubas	0.330926	0.031076	10.649	12169
result:	Welsh	Swedes	Yorubas	0.333131	0.029698	11.217	12294
result:	Yakuts	Swedes	Yorubas	0.282968	0.034067	8.306	12000
result:	Yukaghirs	Swedes	Yorubas	0.291932	0.030482	9.577	11840
result:	Altaians	Tatars	Yorubas	0.297292	0.032321	9.198	12057
result:	Bashkirs	Tatars	Yorubas	0.306518	0.031807	9.637	12180
result:	Belarusians	Tatars	Yorubas	0.321273	0.032318	9.941	12169
result:	Bulgarians	Tatars	Yorubas	0.316877	0.031189	10.16	12104
result:	Buryats	Tatars	Yorubas	0.291966	0.032709	8.926	11935
result:	Chukchis	Tatars	Yorubas	0.292125	0.032189	9.075	12002
result:	Chuvash	Tatars	Yorubas	0.31547	0.031792	9.923	12155
result:	Cypriots	Tatars	Yorubas	0.303388	0.0297	10.215	12082
result:	Dolgans	Tatars	Yorubas	0.290553	0.030555	9.509	11966
result:	Estonians	Tatars	Yorubas	0.320108	0.030414	10.525	12312
result:	Evenkis	Tatars	Yorubas	0.295459	0.033201	8.899	11917
result:	Evens	Tatars	Yorubas	0.290093	0.033789	8.586	11762
result:	Finns	Tatars	Yorubas	0.31675	0.028566	11.088	12265
result:	French	Tatars	Yorubas	0.314238	0.029073	10.809	12285
result:	French_Basques	Tatars	Yorubas	0.315264	0.02935	10.742	12235
result:	Germans	Tatars	Yorubas	0.316495	0.028055	11.281	12223
result:	Han	Tatars	Yorubas	0.283206	0.033332	8.497	11894
result:	Hantis	Tatars	Yorubas	0.30653	0.031815	9.635	12022
result:	Hungarians	Tatars	Yorubas	0.317405	0.031227	10.164	12196
result:	Karelian	Tatars	Yorubas	0.318189	0.029835	10.665	12209
result:	Kets	Tatars	Yorubas	0.301201	0.033672	8.945	11804
result:	Khakases	Tatars	Yorubas	0.298231	0.030472	9.787	12052
result:	Komis	Tatars	Yorubas	0.316644	0.031187	10.153	12255
result:	Koryaks	Tatars	Yorubas	0.296316	0.033427	8.865	11967
result:	Latvians	Tatars	Yorubas	0.322347	0.030934	10.421	11972
result:	Lithuanians	Tatars	Yorubas	0.322884	0.029465	10.958	12095
result:	Mansis	Tatars	Yorubas	0.312278	0.032739	9.538	12274
result:	Maris	Tatars	Yorubas	0.313235	0.030268	10.349	12152
result:	Mongolians	Tatars	Yorubas	0.293977	0.033235	8.845	11841
result:	Mordovians	Tatars	Yorubas	0.314743	0.025391	12.396	12120
result:	Nenets	Tatars	Yorubas	0.302718	0.032928	9.193	11995
result:	Nganasans	Tatars	Yorubas	0.299524	0.033041	9.065	11874
result:	Nivkhs	Tatars	Yorubas	0.294842	0.034082	8.651	11520
result:	North_Italians	Tatars	Yorubas	0.312877	0.02927	10.689	12166
result:	Orcadians	Tatars	Yorubas	0.316716	0.030602	10.35	12218
result:	Poles	Tatars	Yorubas	0.318296	0.029692	10.72	12240
result:	Portugese	Tatars	Yorubas	0.310228	0.028283	10.969	12087
result:	Romanians	Tatars	Yorubas	0.307639	0.027007	11.391	12162
result:	Russians_Central	Tatars	Yorubas	0.320573	0.029321	10.933	12244
result:	Russians_North	Tatars	Yorubas	0.316206	0.028325	11.164	12282
result:	Russians_South	Tatars	Yorubas	0.319162	0.028001	11.398	12178
result:	Saami_Kola	Tatars	Yorubas	0.317465	0.033293	9.535	12077
result:	Saami_SWE	Tatars	Yorubas	0.314821	0.032351	9.731	12089
result:	Sardinians	Tatars	Yorubas	0.307357	0.027902	11.016	12251
result:	Selkups	Tatars	Yorubas	0.31114	0.033397	9.316	12088
result:	Shors	Tatars	Yorubas	0.296627	0.030722	9.655	11834
result:	Slovaks	Tatars	Yorubas	0.310176	0.025968	11.945	12195
result:	Spaniards	Tatars	Yorubas	0.308966	0.030607	10.095	12171
result:	Swedes	Tatars	Yorubas	0.321052	0.031167	10.301	12231
result:	Tuscans	Tatars	Yorubas	0.314565	0.031042	10.134	12021
result:	Tuvinians	Tatars	Yorubas	0.296344	0.033379	8.878	12041
result:	Udmurts	Tatars	Yorubas	0.315198	0.031947	9.866	12128
result:	Ukranians	Tatars	Yorubas	0.319795	0.031477	10.16	12233
result:	Vepsas	Tatars	Yorubas	0.317178	0.029529	10.741	12110
result:	Welsh	Tatars	Yorubas	0.316674	0.028356	11.168	12236
result:	Yakuts	Tatars	Yorubas	0.293201	0.031923	9.185	11995
result:	Yukaghirs	Tatars	Yorubas	0.298276	0.029043	10.27	11848
result:	Altaians	Tuvinians	Yorubas	0.340001	0.037894	8.972	11988
result:	Bashkirs	Tuvinians	Yorubas	0.312369	0.036651	8.523	12052
result:	Belarusians	Tuvinians	Yorubas	0.287337	0.036849	7.798	11989
result:	Bulgarians	Tuvinians	Yorubas	0.286637	0.03652	7.849	11969
result:	Buryats	Tuvinians	Yorubas	0.352388	0.038282	9.205	11913
result:	Chukchis	Tuvinians	Yorubas	0.347386	0.037628	9.232	11940
result:	Chuvash	Tuvinians	Yorubas	0.30401	0.035988	8.447	12033
result:	Cypriots	Tuvinians	Yorubas	0.274597	0.034588	7.939	11934
result:	Dolgans	Tuvinians	Yorubas	0.345899	0.034798	9.94	11930
result:	Estonians	Tuvinians	Yorubas	0.28582	0.034927	8.183	12105
result:	Evenkis	Tuvinians	Yorubas	0.360568	0.038311	9.412	11906
result:	Evens	Tuvinians	Yorubas	0.366246	0.038709	9.461	11782
result:	Finns	Tuvinians	Yorubas	0.285306	0.032467	8.788	12071
result:	French	Tuvinians	Yorubas	0.277552	0.033295	8.336	12088
result:	French_Basques	Tuvinians	Yorubas	0.280327	0.034345	8.162	12049
result:	Germans	Tuvinians	Yorubas	0.284365	0.031695	8.972	12050
result:	Han	Tuvinians	Yorubas	0.353782	0.038188	9.264	11903
result:	Hantis	Tuvinians	Yorubas	0.33111	0.036499	9.072	11949
result:	Hungarians	Tuvinians	Yorubas	0.285306	0.036009	7.923	12033
result:	Karelian	Tuvinians	Yorubas	0.289646	0.033496	8.647	12033
result:	Kets	Tuvinians	Yorubas	0.33411	0.039159	8.532	11768
result:	Khakases	Tuvinians	Yorubas	0.336506	0.034946	9.629	11981
result:	Komis	Tuvinians	Yorubas	0.298046	0.035641	8.363	12074
result:	Koryaks	Tuvinians	Yorubas	0.349814	0.038648	9.051	11931
result:	Latvians	Tuvinians	Yorubas	0.280988	0.034985	8.032	11842
result:	Lithuanians	Tuvinians	Yorubas	0.285158	0.033456	8.523	11957
result:	Mansis	Tuvinians	Yorubas	0.307531	0.037928	8.108	12105
result:	Maris	Tuvinians	Yorubas	0.306649	0.034783	8.816	12020
result:	Mongolians	Tuvinians	Yorubas	0.345886	0.038657	8.947	11824
result:	Mordovians	Tuvinians	Yorubas	0.280989	0.026991	10.411	11983
result:	Nenets	Tuvinians	Yorubas	0.346013	0.038379	9.016	11935
result:	Nganasans	Tuvinians	Yorubas	0.361609	0.03749	9.645	11875
result:	Nivkhs	Tuvinians	Yorubas	0.370305	0.039134	9.462	11531
result:	North_Italians	Tuvinians	Yorubas	0.279305	0.033431	8.355	12020
result:	Orcadians	Tuvinians	Yorubas	0.280972	0.034951	8.039	12043
result:	Poles	Tuvinians	Yorubas	0.283113	0.034198	8.279	12053
result:	Portugese	Tuvinians	Yorubas	0.273525	0.031453	8.696	11943
result:	Romanians	Tuvinians	Yorubas	0.280034	0.031196	8.977	12010
result:	Russians_Central	Tuvinians	Yorubas	0.287098	0.033567	8.553	12062
result:	Russians_North	Tuvinians	Yorubas	0.286095	0.032255	8.87	12094
result:	Russians_South	Tuvinians	Yorubas	0.282411	0.032159	8.782	12008
result:	Saami_Kola	Tuvinians	Yorubas	0.3014	0.038112	7.908	11945
result:	Saami_SWE	Tuvinians	Yorubas	0.305787	0.037058	8.252	11961
result:	Sardinians	Tuvinians	Yorubas	0.273753	0.032556	8.409	12061
result:	Selkups	Tuvinians	Yorubas	0.340482	0.038838	8.767	12021
result:	Shors	Tuvinians	Yorubas	0.33558	0.034513	9.723	11810
result:	Slovaks	Tuvinians	Yorubas	0.276003	0.02967	9.303	12019
result:	Spaniards	Tuvinians	Yorubas	0.273892	0.035419	7.733	11995
result:	Swedes	Tuvinians	Yorubas	0.287734	0.035623	8.077	12050
result:	Tatars	Tuvinians	Yorubas	0.296344	0.033379	8.878	12041
result:	Tuscans	Tuvinians	Yorubas	0.285244	0.036852	7.74	11910
result:	Udmurts	Tuvinians	Yorubas	0.310518	0.036109	8.6	12019
result:	Ukranians	Tuvinians	Yorubas	0.286435	0.035564	8.054	12047
result:	Vepsas	Tuvinians	Yorubas	0.285474	0.033176	8.605	11974
result:	Welsh	Tuvinians	Yorubas	0.280464	0.032553	8.616	12043
result:	Yakuts	Tuvinians	Yorubas	0.355737	0.03706	9.599	11978
result:	Yukaghirs	Tuvinians	Yorubas	0.343748	0.032999	10.417	11815
result:	Altaians	Udmurts	Yorubas	0.310753	0.035242	8.818	12022
result:	Bashkirs	Udmurts	Yorubas	0.312101	0.034169	9.134	12117
result:	Belarusians	Udmurts	Yorubas	0.318579	0.034761	9.165	12090
result:	Bulgarians	Udmurts	Yorubas	0.315438	0.033798	9.333	12033
result:	Buryats	Udmurts	Yorubas	0.307105	0.035725	8.596	11911
result:	Chukchis	Udmurts	Yorubas	0.306375	0.034861	8.788	11956
result:	Chuvash	Udmurts	Yorubas	0.317678	0.034116	9.312	12091
result:	Cypriots	Udmurts	Yorubas	0.301539	0.03183	9.474	12008
result:	Dolgans	Udmurts	Yorubas	0.305398	0.032972	9.262	11926
result:	Estonians	Udmurts	Yorubas	0.318205	0.032791	9.704	12217
result:	Evenkis	Udmurts	Yorubas	0.313008	0.035829	8.736	11897
result:	Evens	Udmurts	Yorubas	0.313413	0.036592	8.565	11759
result:	Finns	Udmurts	Yorubas	0.314291	0.030579	10.278	12172
result:	French	Udmurts	Yorubas	0.311166	0.031468	9.888	12200
result:	French_Basques	Udmurts	Yorubas	0.310691	0.031844	9.757	12156
result:	Germans	Udmurts	Yorubas	0.314504	0.029799	10.554	12129
result:	Han	Udmurts	Yorubas	0.301568	0.03609	8.356	11879
result:	Khanty	Udmurts	Yorubas	0.320335	0.034188	9.37	11967
result:	Hungarians	Udmurts	Yorubas	0.314763	0.033663	9.35	12125
result:	Karelian	Udmurts	Yorubas	0.320238	0.031661	10.115	12137
result:	Kets	Udmurts	Yorubas	0.312337	0.036631	8.527	11775
result:	Khakases	Udmurts	Yorubas	0.310464	0.033008	9.406	12001
result:	Komis	Udmurts	Yorubas	0.3219	0.033717	9.547	12169
result:	Koryaks	Udmurts	Yorubas	0.312377	0.036194	8.631	11936
result:	Latvians	Udmurts	Yorubas	0.321114	0.033437	9.603	11913
result:	Lithuanians	Udmurts	Yorubas	0.319079	0.031438	10.149	12047
result:	Mansis	Udmurts	Yorubas	0.31703	0.035697	8.881	12208
result:	Maris	Udmurts	Yorubas	0.317908	0.032538	9.77	12087
result:	Mongolians	Udmurts	Yorubas	0.305838	0.036059	8.482	11819
result:	Mordovians	Udmurts	Yorubas	0.30999	0.026616	11.647	12043
result:	Nenets	Udmurts	Yorubas	0.318245	0.03558	8.945	11962
result:	Nganasans	Udmurts	Yorubas	0.317751	0.035517	8.946	11852
result:	Nivkhs	Udmurts	Yorubas	0.313552	0.036778	8.526	11518
result:	North_Italians	Udmurts	Yorubas	0.310708	0.03127	9.936	12105
result:	Orcadians	Udmurts	Yorubas	0.313836	0.032787	9.572	12137
result:	Poles	Udmurts	Yorubas	0.315757	0.032146	9.823	12159
result:	Portugese	Udmurts	Yorubas	0.308265	0.030253	10.19	12024
result:	Romanians	Udmurts	Yorubas	0.307291	0.029367	10.464	12097
result:	Russians_Central	Udmurts	Yorubas	0.317379	0.031673	10.02	12166
result:	Russians_North	Udmurts	Yorubas	0.314267	0.030315	10.367	12197
result:	Russians_South	Udmurts	Yorubas	0.315262	0.030123	10.466	12099
result:	Saami_Kola	Udmurts	Yorubas	0.316769	0.035953	8.811	12013
result:	Saami_SWE	Udmurts	Yorubas	0.315994	0.035336	8.943	12029
result:	Sardinians	Udmurts	Yorubas	0.303649	0.03008	10.095	12173
result:	Selkups	Udmurts	Yorubas	0.323318	0.036141	8.946	12055
result:	Shors	Udmurts	Yorubas	0.309	0.032902	9.392	11816
result:	Slovaks	Udmurts	Yorubas	0.30659	0.027647	11.09	12102
result:	Spaniards	Udmurts	Yorubas	0.307343	0.033073	9.293	12096
result:	Swedes	Udmurts	Yorubas	0.320695	0.03392	9.454	12143
result:	Tatars	Udmurts	Yorubas	0.315198	0.031947	9.866	12128
result:	Tuscans	Udmurts	Yorubas	0.312305	0.033266	9.388	11962
result:	Tuvinians	Udmurts	Yorubas	0.310518	0.036109	8.6	12019
result:	Ukrainians	Udmurts	Yorubas	0.317353	0.033836	9.379	12146
result:	Vepsas	Udmurts	Yorubas	0.318214	0.03161	10.067	12054
result:	Welsh	Udmurts	Yorubas	0.314706	0.030554	10.3	12151
result:	Yakuts	Udmurts	Yorubas	0.309701	0.034529	8.969	11963
result:	Yukaghirs	Udmurts	Yorubas	0.315118	0.03118	10.106	11826
result:	Altaians	Ukranians	Yorubas	0.288476	0.034645	8.327	12066
result:	Bashkirs	Ukranians	Yorubas	0.304283	0.033772	9.01	12191
result:	Belarusians	Ukranians	Yorubas	0.331701	0.034429	9.634	12210
result:	Bulgarians	Ukranians	Yorubas	0.328151	0.03322	9.878	12137
result:	Buryats	Ukranians	Yorubas	0.279243	0.035032	7.971	11920
result:	Chukchis	Ukranians	Yorubas	0.280803	0.034293	8.188	11998
result:	Chuvash	Ukranians	Yorubas	0.316956	0.033621	9.427	12172
result:	Cypriots	Ukranians	Yorubas	0.317064	0.031163	10.174	12110
result:	Dolgans	Ukranians	Yorubas	0.279071	0.032678	8.54	11954
result:	Estonians	Ukranians	Yorubas	0.331441	0.032091	10.328	12350
result:	Evenkis	Ukranians	Yorubas	0.28186	0.035286	7.988	11913
result:	Evens	Ukranians	Yorubas	0.274508	0.036122	7.599	11759
result:	Finns	Ukranians	Yorubas	0.326074	0.030241	10.782	12305
result:	French	Ukranians	Yorubas	0.326446	0.030829	10.589	12329
result:	French_Basques	Ukranians	Yorubas	0.328363	0.030812	10.657	12284
result:	Germans	Ukranians	Yorubas	0.327766	0.029617	11.067	12258
result:	Han	Ukranians	Yorubas	0.270056	0.035811	7.541	11891
result:	Hantis	Ukranians	Yorubas	0.298912	0.034057	8.777	12014
result:	Hungarians	Ukranians	Yorubas	0.331661	0.033203	9.989	12246
result:	Karelian	Ukranians	Yorubas	0.327888	0.031438	10.43	12238
result:	Kets	Ukranians	Yorubas	0.293195	0.035964	8.153	11792
result:	Khakases	Ukranians	Yorubas	0.293942	0.032514	9.04	12056
result:	Komis	Ukranians	Yorubas	0.322614	0.03295	9.791	12275
result:	Koryaks	Ukranians	Yorubas	0.286346	0.035667	8.028	11972
result:	Latvians	Ukranians	Yorubas	0.334557	0.032551	10.278	11993
result:	Lithuanians	Ukranians	Yorubas	0.333665	0.030864	10.811	12122
result:	Mansis	Ukranians	Yorubas	0.314292	0.034828	9.024	12309
result:	Maris	Ukranians	Yorubas	0.313381	0.032194	9.734	12165
result:	Mongolians	Ukranians	Yorubas	0.28433	0.035732	7.957	11839
result:	Mordovians	Ukranians	Yorubas	0.322506	0.026361	12.234	12162
result:	Nenets	Ukranians	Yorubas	0.293446	0.035176	8.342	11992
result:	Nganasans	Ukranians	Yorubas	0.285902	0.035431	8.069	11864
result:	Nivkhs	Ukranians	Yorubas	0.277359	0.036618	7.574	11508
result:	North_Italians	Ukranians	Yorubas	0.324949	0.030876	10.524	12212
result:	Orcadians	Ukranians	Yorubas	0.328417	0.032333	10.157	12253
result:	Poles	Ukranians	Yorubas	0.329611	0.031422	10.49	12279
result:	Portugese	Ukranians	Yorubas	0.321952	0.029661	10.854	12124
result:	Romanians	Ukranians	Yorubas	0.3174	0.028869	10.994	12205
result:	Russians_Central	Ukranians	Yorubas	0.331031	0.031163	10.623	12293
result:	Russians_North	Ukranians	Yorubas	0.32539	0.02994	10.868	12315
result:	Russians_South	Ukranians	Yorubas	0.329563	0.029589	11.138	12212
result:	Saami_Kola	Ukranians	Yorubas	0.322999	0.035047	9.216	12095
result:	Saami_SWE	Ukranians	Yorubas	0.316502	0.034121	9.276	12088
result:	Sardinians	Ukranians	Yorubas	0.323331	0.029574	10.933	12305
result:	Selkups	Ukranians	Yorubas	0.305004	0.035677	8.549	12093
result:	Shors	Ukranians	Yorubas	0.291621	0.032611	8.942	11830
result:	Slovaks	Ukranians	Yorubas	0.322408	0.027349	11.789	12215
result:	Spaniards	Ukranians	Yorubas	0.321559	0.032396	9.926	12209
result:	Swedes	Ukranians	Yorubas	0.332148	0.033036	10.054	12271
result:	Tatars	Ukranians	Yorubas	0.319795	0.031477	10.16	12233
result:	Tuscans	Ukranians	Yorubas	0.326404	0.032481	10.049	12048
result:	Tuvinians	Ukranians	Yorubas	0.286435	0.035564	8.054	12047
result:	Udmurts	Ukranians	Yorubas	0.317353	0.033836	9.379	12146
result:	Vepsas	Ukranians	Yorubas	0.326878	0.03138	10.417	12150
result:	Welsh	Ukranians	Yorubas	0.328487	0.029916	10.98	12268
result:	Yakuts	Ukranians	Yorubas	0.281882	0.033989	8.293	12005
result:	Yukaghirs	Ukranians	Yorubas	0.289885	0.030771	9.421	11850
result:	Altaians	Vepsas	Yorubas	0.289039	0.032203	8.976	11975
result:	Bashkirs	Vepsas	Yorubas	0.304219	0.031624	9.62	12091
result:	Belarusians	Vepsas	Yorubas	0.328785	0.032217	10.205	12089
result:	Bulgarians	Vepsas	Yorubas	0.322086	0.031207	10.321	12057
result:	Buryats	Vepsas	Yorubas	0.278698	0.032544	8.564	11861
result:	Chukchis	Vepsas	Yorubas	0.281828	0.031773	8.87	11933
result:	Chuvash	Vepsas	Yorubas	0.315227	0.031289	10.075	12076
result:	Cypriots	Vepsas	Yorubas	0.30887	0.0295	10.47	12022
result:	Dolgans	Vepsas	Yorubas	0.279249	0.030204	9.245	11897
result:	Estonians	Vepsas	Yorubas	0.328138	0.030027	10.928	12217
result:	Evenkis	Vepsas	Yorubas	0.283805	0.032619	8.701	11867
result:	Evens	Vepsas	Yorubas	0.27767	0.033499	8.289	11721
result:	Finns	Vepsas	Yorubas	0.324843	0.02869	11.322	12177
result:	French	Vepsas	Yorubas	0.322753	0.029174	11.063	12203
result:	French_Basques	Vepsas	Yorubas	0.321353	0.029023	11.072	12163
result:	Germans	Vepsas	Yorubas	0.323925	0.027978	11.578	12140
result:	Han	Vepsas	Yorubas	0.269651	0.033146	8.135	11834
result:	Hantis	Vepsas	Yorubas	0.303954	0.031819	9.553	11954
result:	Hungarians	Vepsas	Yorubas	0.324541	0.031308	10.366	12124
result:	Karelian	Vepsas	Yorubas	0.330103	0.029728	11.104	12149
result:	Kets	Vepsas	Yorubas	0.295701	0.033777	8.755	11756
result:	Khakases	Vepsas	Yorubas	0.292957	0.030477	9.612	11989
result:	Komis	Vepsas	Yorubas	0.320664	0.030847	10.395	12173
result:	Koryaks	Vepsas	Yorubas	0.284917	0.033301	8.556	11907
result:	Latvians	Vepsas	Yorubas	0.329531	0.030999	10.63	11929
result:	Lithuanians	Vepsas	Yorubas	0.331797	0.029112	11.397	12041
result:	Mansis	Vepsas	Yorubas	0.313297	0.032413	9.666	12178
result:	Maris	Vepsas	Yorubas	0.313228	0.030129	10.396	12078
result:	Mongolians	Vepsas	Yorubas	0.282512	0.033333	8.475	11788
result:	Mordovians	Vepsas	Yorubas	0.319157	0.025095	12.718	12068
result:	Nenets	Vepsas	Yorubas	0.293429	0.032518	9.024	11931
result:	Nganasans	Vepsas	Yorubas	0.289319	0.033019	8.762	11818
result:	Nivkhs	Vepsas	Yorubas	0.276176	0.033666	8.203	11494
result:	North_Italians	Vepsas	Yorubas	0.322406	0.029155	11.058	12108
result:	Orcadians	Vepsas	Yorubas	0.323061	0.03043	10.617	12138
result:	Poles	Vepsas	Yorubas	0.326147	0.029659	10.997	12155
result:	Portugese	Vepsas	Yorubas	0.317513	0.028441	11.164	12033
result:	Romanians	Vepsas	Yorubas	0.313353	0.027115	11.556	12098
result:	Russians_Central	Vepsas	Yorubas	0.327607	0.029478	11.114	12166
result:	Russians_North	Vepsas	Yorubas	0.321848	0.028021	11.486	12188
result:	Russians_South	Vepsas	Yorubas	0.32524	0.027981	11.624	12115
result:	Saami_Kola	Vepsas	Yorubas	0.324218	0.033266	9.746	12011
result:	Saami_SWE	Vepsas	Yorubas	0.316147	0.032666	9.678	12026
result:	Sardinians	Vepsas	Yorubas	0.315423	0.027554	11.448	12169
result:	Selkups	Vepsas	Yorubas	0.306499	0.033342	9.193	12028
result:	Shors	Vepsas	Yorubas	0.292549	0.030894	9.469	11793
result:	Slovaks	Vepsas	Yorubas	0.317648	0.025891	12.269	12110
result:	Spaniards	Vepsas	Yorubas	0.316602	0.030209	10.48	12095
result:	Swedes	Vepsas	Yorubas	0.330926	0.031076	10.649	12169
result:	Tatars	Vepsas	Yorubas	0.317178	0.029529	10.741	12110
result:	Tuscans	Vepsas	Yorubas	0.320682	0.030377	10.557	11957
result:	Tuvinians	Vepsas	Yorubas	0.285474	0.033176	8.605	11974
result:	Udmurts	Vepsas	Yorubas	0.318214	0.03161	10.067	12054
result:	Ukranians	Vepsas	Yorubas	0.326878	0.03138	10.417	12150
result:	Welsh	Vepsas	Yorubas	0.324098	0.02816	11.509	12159
result:	Yakuts	Vepsas	Yorubas	0.281836	0.031412	8.972	11935
result:	Yukaghirs	Vepsas	Yorubas	0.291561	0.028724	10.15	11801
result:	Altaians	Yakuts	Yorubas	0.343131	0.036583	9.38	11966
result:	Bashkirs	Yakuts	Yorubas	0.311116	0.03518	8.843	12005
result:	Belarusians	Yakuts	Yorubas	0.282384	0.035142	8.036	11948
result:	Bulgarians	Yakuts	Yorubas	0.282942	0.034907	8.106	11934
result:	Buryats	Yakuts	Yorubas	0.35757	0.037122	9.632	11896
result:	Chukchis	Yakuts	Yorubas	0.350568	0.03654	9.594	11927
result:	Chuvash	Yakuts	Yorubas	0.302884	0.03457	8.762	11976
result:	Cypriots	Yakuts	Yorubas	0.269588	0.033297	8.096	11898
result:	Dolgans	Yakuts	Yorubas	0.355014	0.033946	10.458	11898
result:	Estonians	Yakuts	Yorubas	0.281381	0.03341	8.422	12054
result:	Evenkis	Yakuts	Yorubas	0.371922	0.037031	10.043	11908
result:	Evens	Yakuts	Yorubas	0.374451	0.037602	9.958	11790
result:	Finns	Yakuts	Yorubas	0.281537	0.031069	9.062	12021
result:	French	Yakuts	Yorubas	0.272021	0.031924	8.521	12036
result:	French_Basques	Yakuts	Yorubas	0.274545	0.033123	8.289	11998
result:	Germans	Yakuts	Yorubas	0.280338	0.03043	9.213	12002
result:	Han	Yakuts	Yorubas	0.356124	0.036967	9.633	11901
result:	Hantis	Yakuts	Yorubas	0.331435	0.034826	9.517	11929
result:	Hungarians	Yakuts	Yorubas	0.278765	0.034483	8.084	11986
result:	Karelian	Yakuts	Yorubas	0.284374	0.032102	8.858	11990
result:	Kets	Yakuts	Yorubas	0.333856	0.037852	8.82	11769
result:	Khakases	Yakuts	Yorubas	0.337144	0.033659	10.016	11953
result:	Komis	Yakuts	Yorubas	0.295157	0.034375	8.586	12027
result:	Koryaks	Yakuts	Yorubas	0.352949	0.037335	9.454	11902
result:	Latvians	Yakuts	Yorubas	0.277924	0.03337	8.328	11798
result:	Lithuanians	Yakuts	Yorubas	0.281766	0.031856	8.845	11907
result:	Mansis	Yakuts	Yorubas	0.307337	0.03629	8.469	12047
result:	Maris	Yakuts	Yorubas	0.306921	0.033385	9.193	11972
result:	Mongolians	Yakuts	Yorubas	0.349655	0.037333	9.366	11818
result:	Mordovians	Yakuts	Yorubas	0.277363	0.0259	10.709	11939
result:	Nenets	Yakuts	Yorubas	0.348808	0.037155	9.388	11923
result:	Nganasans	Yakuts	Yorubas	0.367844	0.035971	10.226	11844
result:	Nivkhs	Yakuts	Yorubas	0.377615	0.038322	9.854	11532
result:	North_Italians	Yakuts	Yorubas	0.273687	0.031896	8.581	11969
result:	Orcadians	Yakuts	Yorubas	0.275468	0.03349	8.225	11986
result:	Poles	Yakuts	Yorubas	0.279076	0.03275	8.521	12006
result:	Portugese	Yakuts	Yorubas	0.269632	0.030013	8.984	11899
result:	Romanians	Yakuts	Yorubas	0.275292	0.030167	9.126	11965
result:	Russians_Central	Yakuts	Yorubas	0.281966	0.032092	8.786	12015
result:	Russians_North	Yakuts	Yorubas	0.283027	0.03091	9.157	12035
result:	Russians_South	Yakuts	Yorubas	0.277835	0.030674	9.058	11976
result:	Saami_Kola	Yakuts	Yorubas	0.296575	0.036567	8.11	11908
result:	Saami_SWE	Yakuts	Yorubas	0.302681	0.035139	8.614	11920
result:	Sardinians	Yakuts	Yorubas	0.268161	0.031408	8.538	12013
result:	Selkups	Yakuts	Yorubas	0.340261	0.037216	9.143	11976
result:	Shors	Yakuts	Yorubas	0.336999	0.033232	10.141	11795
result:	Slovaks	Yakuts	Yorubas	0.270835	0.028377	9.544	11967
result:	Spaniards	Yakuts	Yorubas	0.269632	0.034024	7.925	11950
result:	Swedes	Yakuts	Yorubas	0.282968	0.034067	8.306	12000
result:	Tatars	Yakuts	Yorubas	0.293201	0.031923	9.185	11995
result:	Tuscans	Yakuts	Yorubas	0.278273	0.035175	7.911	11865
result:	Tuvinians	Yakuts	Yorubas	0.355737	0.03706	9.599	11978
result:	Udmurts	Yakuts	Yorubas	0.309701	0.034529	8.969	11963
result:	Ukranians	Yakuts	Yorubas	0.281882	0.033989	8.293	12005
result:	Vepsas	Yakuts	Yorubas	0.281836	0.031412	8.972	11935
result:	Welsh	Yakuts	Yorubas	0.27461	0.031197	8.802	12002
result:	Yukaghirs	Yakuts	Yorubas	0.351072	0.032224	10.895	11801
of	qp3Pop
