# Supplementary material for: Genes reveal traces of common recent demographic history for most of the Uralic-speaking populations
Source: Genome Biol. 2018 Sep 21;19:139. doi: 10.1186/s13059-018-1522-1 (PMC6151024; doi:10.1186/s13059-018-1522-1)
Supplement: Supplementary file 15 — Table S14. Data matrices for correlation analysis and geographical coordinates of studied populations. (XLSX 38 kb) [file 13059_2018_1522_MOESM15_ESM.xlsx]

## Sheet: Table S14A. Fst-distances
Table S14A. Autosomal Fst distance matrix of analyzed Uralic-speaking populations
	Hungarians	Estonians	Saami_SWE	Saami_Kola	Finns	Karelians	Vepsians	Mordovians	Maris	Komis	Udmurts	Mansis	Khanty	Nenets	Nganasans	Selkups
Hungarians	0	0.00283976	0.0381509	0.0218442	0.00468607	0.0070581	0.00847216	0.00315844	0.0211716	0.00846285	0.0208218	0.0504156	0.0548985	0.0668681	0.0961778	0.0568377
Estonians	0.00283976	0	0.0346587	0.0185128	0.00227737	0.00445057	0.00621484	0.00278518	0.0202234	0.00760536	0.0199708	0.0481682	0.0524102	0.0645292	0.0925249	0.0546963
Saami_SWE	0.0381509	0.0346587	0	0.0261941	0.0313948	0.0316904	0.0326335	0.0336308	0.0341182	0.0292081	0.0359093	0.0482183	0.0506154	0.0577104	0.0830709	0.0513234
Saami_Kola	0.0218442	0.0185128	0.0261941	0	0.0162339	0.0165055	0.0185495	0.0184302	0.0244055	0.0162012	0.0256925	0.0431576	0.0462264	0.055332	0.0834907	0.0469012
Finns	0.00468607	0.00227737	0.0313948	0.0162339	0	0.00267186	0.00462535	0.00456411	0.0188028	0.00671826	0.0186695	0.0445957	0.0487158	0.0597618	0.0888185	0.0508341
Karelians	0.0070581	0.00445057	0.0316904	0.0165055	0.00267186	0	0.00343146	0.00592892	0.0189768	0.00736541	0.0196055	0.0434557	0.0476795	0.0588801	0.0871081	0.0492916
Vepsians	0.00847216	0.00621484	0.0326335	0.0185495	0.00462535	0.00343146	0	0.00710816	0.0197218	0.00799534	0.0201761	0.0444219	0.048726	0.0596742	0.0894142	0.0504773
Mordovians	0.00315844	0.00278518	0.0336308	0.0184302	0.00456411	0.00592892	0.00710816	0	0.0160549	0.00554167	0.0168725	0.0419486	0.0461303	0.0573014	0.0865854	0.0477823
Maris	0.0211716	0.0202234	0.0341182	0.0244055	0.0188028	0.0189768	0.0197218	0.0160549	0	0.0114613	0.0161069	0.0259413	0.0294804	0.0354351	0.0600679	0.0299287
Komis	0.00846285	0.00760536	0.0292081	0.0162012	0.00671826	0.00736541	0.00799534	0.00554167	0.0114613	0	0.00898791	0.0291369	0.0328914	0.0425514	0.0706987	0.0355916
Udmurts	0.0208218	0.0199708	0.0359093	0.0256925	0.0186695	0.0196055	0.0201761	0.0168725	0.0161069	0.00898791	0	0.0281139	0.0313217	0.0397824	0.0663752	0.0337489
Mansis	0.0504156	0.0481682	0.0482183	0.0431576	0.0445957	0.0434557	0.0444219	0.0419486	0.0259413	0.0291369	0.0281139	0	0.00582241	0.0160713	0.0430878	0.0160287
Khanty	0.0548985	0.0524102	0.0506154	0.0462264	0.0487158	0.0476795	0.048726	0.0461303	0.0294804	0.0328914	0.0313217	0.00582241	0	0.0173328	0.0419724	0.0178153
Nenets	0.0668681	0.0645292	0.0577104	0.055332	0.0597618	0.0588801	0.0596742	0.0573014	0.0354351	0.0425514	0.0397824	0.0160713	0.0173328	0	0.0206063	0.0110717
Nganasans	0.0961778	0.0925249	0.0830709	0.0834907	0.0888185	0.0871081	0.0894142	0.0865854	0.0600679	0.0706987	0.0663752	0.0430878	0.0419724	0.0206063	0	0.0267803
Selkups	0.0568377	0.0546963	0.0513234	0.0469012	0.0508341	0.0492916	0.0504773	0.0477823	0.0299287	0.0355916	0.0337489	0.0160287	0.0178153	0.0110717	0.0267803	0

## Sheet: Table S14B. fineSTRUCTURE
Table S14B. Autosomal fineSTRUCTURE chunckcount matrix of analyzed Uralic-speaking populations
	Hungarians	Estonians	Saami_SWE	Saami_Kola	Finns	Karelians	Vepsians	Mordovians	Maris	Komis	Udmurts	Mansis	Khanty	Nenets	Nganasans	Selkups
Hungarians	0	0.0616811	0.182351	0.123775	0.0773259	0.103388	0.0959491	0.0423651	0.156271	0.0950184	0.156727	0.272863	0.287708	0.338206	0.362049	0.289713
Estonians	0.0616811	0	0.163173	0.0984271	0.0336088	0.0647407	0.0574964	0.0533953	0.163336	0.0875623	0.16529	0.280106	0.294436	0.348606	0.37482	0.301604
Saami_SWE	0.182351	0.163173	0	0.0904732	0.152919	0.152913	0.151067	0.166322	0.179146	0.149801	0.178763	0.265182	0.278811	0.326123	0.352646	0.282514
Saami_Kola	0.123775	0.0984271	0.0904732	0	0.0824456	0.0833189	0.0804435	0.104397	0.150694	0.0900425	0.152946	0.257604	0.271565	0.325645	0.352865	0.279579
Finns	0.0773259	0.0336088	0.152919	0.0824456	0	0.03236	0.0325903	0.0677636	0.16492	0.0892125	0.166336	0.279928	0.293991	0.348754	0.374163	0.301473
Karelians	0.103388	0.0647407	0.152913	0.0833189	0.03236	0	0.0171024	0.0926863	0.171268	0.09751	0.171721	0.281298	0.295234	0.350557	0.376357	0.303427
Vepsians	0.0959491	0.0574964	0.151067	0.0804435	0.0325903	0.0171024	0	0.0825462	0.164705	0.0906228	0.164881	0.276363	0.290285	0.345622	0.372154	0.298803
Mordovians	0.0423651	0.0533953	0.166322	0.104397	0.0677636	0.0926863	0.0825462	0	0.129326	0.065236	0.129836	0.248601	0.263446	0.316482	0.343492	0.269851
Maris	0.156271	0.163336	0.179146	0.150694	0.16492	0.171268	0.164705	0.129326	0	0.0973514	0.0831217	0.194994	0.209825	0.269651	0.302865	0.225595
Komis	0.0950184	0.0875623	0.149801	0.0900425	0.0892125	0.09751	0.0906228	0.065236	0.0973514	0	0.0788662	0.212371	0.226724	0.288689	0.322416	0.244352
Udmurts	0.156727	0.16529	0.178763	0.152946	0.166336	0.171721	0.164881	0.129836	0.0831217	0.0788662	0	0.193706	0.20868	0.270658	0.30586	0.226746
Mansis	0.272863	0.280106	0.265182	0.257604	0.279928	0.281298	0.276363	0.248601	0.194994	0.212371	0.193706	0	0.0178008	0.126949	0.198495	0.10814
Khanty	0.287708	0.294436	0.278811	0.271565	0.293991	0.295234	0.290285	0.263446	0.209825	0.226724	0.20868	0.0178008	0	0.121562	0.195987	0.112029
Nenets	0.338206	0.348606	0.326123	0.325645	0.348754	0.350557	0.345622	0.316482	0.269651	0.288689	0.270658	0.126949	0.121562	0	0.109372	0.0793324
Nganasans	0.362049	0.37482	0.352646	0.352865	0.374163	0.376357	0.372154	0.343492	0.302865	0.322416	0.30586	0.198495	0.195987	0.109372	0	0.133087
Selkups	0.289713	0.301604	0.282514	0.279579	0.301473	0.303427	0.298803	0.269851	0.225595	0.244352	0.226746	0.10814	0.112029	0.0793324	0.133087	0
							ä

## Sheet: Table S14C. mtDNA conv. Fst
Table S14C. Mitochondrial DNA conventional Fst matrix of analyzed Uralic-speaking populations
	Hungarians	Estonians	Saami_SWE	Saami_Kola	Finns	Karelians	Vepsians	Mordovians	Maris	Komis	Udmurts	Mansis	Khanty	Nenets	Nganasans	Selkups
Hungarians	0	0.00164	0.34421	0.25406	0.02059	0.00778	0.01734	0.00419	0.00794	0.01624	0.05126	0.09035	0.07057	0.1581	0.23559	0.08842
Estonians	0.00164	0	0.29315	0.20826	0.01603	0.00368	0.01611	0.003	0.00079	0.02121	0.06061	0.09549	0.07418	0.16763	0.23831	0.09385
Saami_SWE	0.34421	0.29315	0	0.27267	0.28478	0.29318	0.39667	0.31555	0.28033	0.28794	0.2834	0.29368	0.27257	0.36752	0.38725	0.35333
Saami_Kola	0.25406	0.20826	0.27267	0	0.15206	0.19775	0.27284	0.2118	0.20309	0.2054	0.20327	0.23808	0.21343	0.31033	0.34408	0.29232
Finns	0.02059	0.01603	0.28478	0.15206	0	0.011	0.02134	0.0119	0.01808	0.0388	0.0693	0.11527	0.0938	0.17843	0.24423	0.11632
Karelians	0.00778	0.00368	0.29318	0.19775	0.011	0	0.00883	0.00304	0.00551	0.02912	0.06433	0.10108	0.0808	0.16981	0.23004	0.09807
Vepsians	0.01734	0.01611	0.39667	0.27284	0.02134	0.00883	0	0.00764	0.02583	0.05506	0.09996	0.149	0.1237	0.22072	0.29849	0.13604
Mordovians	0.00419	0.003	0.31555	0.2118	0.0119	0.00304	0.00764	0	0.00831	0.02627	0.05994	0.10324	0.08273	0.16693	0.24118	0.09771
Maris	0.00794	0.00079	0.28033	0.20309	0.01808	0.00551	0.02583	0.00831	0	0.01444	0.05154	0.07675	0.05862	0.15424	0.21382	0.07166
Komis	0.01624	0.02121	0.28794	0.2054	0.0388	0.02912	0.05506	0.02627	0.01444	0	0.02302	0.04523	0.0297	0.10808	0.16121	0.04505
Udmurts	0.05126	0.06061	0.2834	0.20327	0.0693	0.06433	0.09996	0.05994	0.05154	0.02302	0	0.04682	0.03589	0.08982	0.12861	0.06535
Mansis	0.09035	0.09549	0.29368	0.23808	0.11527	0.10108	0.149	0.10324	0.07675	0.04523	0.04682	0	0.00262	0.04633	0.05721	0.0293
Khanty	0.07057	0.07418	0.27257	0.21343	0.0938	0.0808	0.1237	0.08273	0.05862	0.0297	0.03589	0.00262	0	0.06977	0.08307	0.03721
Nenets	0.1581	0.16763	0.36752	0.31033	0.17843	0.16981	0.22072	0.16693	0.15424	0.10808	0.08982	0.04633	0.06977	0	0.05525	0.06615
Nganasans	0.23559	0.23831	0.38725	0.34408	0.24423	0.23004	0.29849	0.24118	0.21382	0.16121	0.12861	0.05721	0.08307	0.05525	0	0.10327
Selkups	0.08842	0.09385	0.35333	0.29232	0.11632	0.09807	0.13604	0.09771	0.07166	0.04505	0.06535	0.0293	0.03721	0.06615	0.10327	0

## Sheet: Table S14D. mtDNA Sl. lin. Fst
Table 14D. Mitochondrial DNA Slatkin`s linearized Fst matrix of analyzed Uralic-speaking populations
	Hungarians	Estonians	Saami_SWE	Saami_Kola	Finns	Karelians	Vepsians	Mordovians	Maris	Komis	Udmurts	Mansis	Khanty	Nenets	Nganasans	Selkups
Hungarians	0	0.00164	0.52488	0.34059	0.02103	0.00784	0.01764	0.00421	0.008	0.0165	0.05402	0.09933	0.07592	0.18779	0.30819	0.097
Estonians	0.00164	0	0.41473	0.26303	0.01629	0.00369	0.01638	0.00301	0.0008	0.02167	0.06452	0.10557	0.08013	0.20139	0.31286	0.10357
Saami_SWE	0.52488	0.41473	0	0.3749	0.39818	0.41479	0.65747	0.46102	0.38953	0.40437	0.39548	0.41579	0.37471	0.58108	0.63198	0.54639
Saami_Kola	0.34059	0.26303	0.3749	0	0.17933	0.2465	0.37521	0.26872	0.25484	0.2585	0.25513	0.31247	0.27135	0.44996	0.52457	0.41307
Finns	0.02103	0.01629	0.39818	0.17933	0	0.01113	0.0218	0.01204	0.01842	0.04037	0.07445	0.13029	0.10351	0.21718	0.32316	0.13163
Karelians	0.00784	0.00369	0.41479	0.2465	0.01113	0	0.0089	0.00305	0.00554	0.03	0.06876	0.11244	0.0879	0.20454	0.29877	0.10874
Vepsians	0.01764	0.01638	0.65747	0.37521	0.0218	0.0089	0	0.00769	0.02652	0.05827	0.11106	0.17509	0.14116	0.28324	0.4255	0.15746
Mordovians	0.00421	0.00301	0.46102	0.26872	0.01204	0.00305	0.00769	0	0.00838	0.02698	0.06377	0.11512	0.09019	0.20038	0.31783	0.10829
Maris	0.008	0.0008	0.38953	0.25484	0.01842	0.00554	0.02652	0.00838	0	0.01465	0.05434	0.08314	0.06227	0.18237	0.27197	0.07719
Komis	0.0165	0.02167	0.40437	0.2585	0.04037	0.03	0.05827	0.02698	0.01465	0	0.02356	0.04737	0.03061	0.12117	0.1922	0.04717
Udmurts	0.05402	0.06452	0.39548	0.25513	0.07445	0.06876	0.11106	0.06377	0.05434	0.02356	0	0.04912	0.03722	0.09868	0.14759	0.06991
Mansis	0.09933	0.10557	0.41579	0.31247	0.13029	0.11244	0.17509	0.11512	0.08314	0.04737	0.04912	0	0.00263	0.04858	0.06069	0.03019
Khanty	0.07592	0.08013	0.37471	0.27135	0.10351	0.0879	0.14116	0.09019	0.06227	0.03061	0.03722	0.00263	0	0.075	0.09059	0.03865
Nenets	0.18779	0.20139	0.58108	0.44996	0.21718	0.20454	0.28324	0.20038	0.18237	0.12117	0.09868	0.04858	0.075	0	0.05848	0.07084
Nganasans	0.30819	0.31286	0.63198	0.52457	0.32316	0.29877	0.4255	0.31783	0.27197	0.1922	0.14759	0.06069	0.09059	0.05848	0	0.11517
Selkups	0.097	0.10357	0.54639	0.41307	0.13163	0.10874	0.15746	0.10829	0.07719	0.04717	0.06991	0.03019	0.03865	0.07084	0.11517	0

## Sheet: Table S14E. NRY conv. Fst
Table S14E. Y chromosome conventional Fst matrix of analyzed Uralic-speaking populations
	Hungarians	Estonians	Saami_SWE	Saami_Kola	Finns	Karelians	Vepsians	Mordovians	Maris	Komis	Udmurts	Mansis	Khanty	Nenets	Nganasans	Selkups
Hungarians	0	0.09056	0.11717	0.08093	0.2474	0.13658	0.15104	0.01699	0.16346	0.13599	0.22381	0.22414	0.23404	0.34523	0.44278	0.28762
Estonians	0.09056	0	0.03307	-0.00545	0.11074	0.0059	0.02404	0.02489	0.03756	0.03269	0.07831	0.23057	0.14089	0.26917	0.44202	0.30402
Saami_SWE	0.11717	0.03307	0	-0.00273	0.02826	0.06646	0.07692	0.05712	0.05201	0.06626	0.08622	0.25337	0.13682	0.28808	0.52279	0.37949
Saami_Kola	0.08093	-0.00545	-0.00273	0	0.04614	0.00833	0.01981	0.01838	0.00215	0.0125	0.03548	0.21859	0.09087	0.26713	0.57496	0.35461
Finns	0.2474	0.11074	0.02826	0.04614	0	0.14097	0.14245	0.16865	0.0771	0.12061	0.08549	0.32495	0.13679	0.28262	0.52903	0.4372
Karelians	0.13658	0.0059	0.06646	0.00833	0.14097	0	0.01241	0.05603	0.03312	0.0305	0.0718	0.25878	0.15079	0.29398	0.49132	0.34241
Vepsians	0.15104	0.02404	0.07692	0.01981	0.14245	0.01241	0	0.06125	0.00937	-0.01025	0.02344	0.16354	0.07184	0.19778	0.47746	0.35434
Mordovians	0.01699	0.02489	0.05712	0.01838	0.16865	0.05603	0.06125	0	0.07307	0.05579	0.12833	0.18476	0.15632	0.28454	0.43162	0.2899
Maris	0.16346	0.03756	0.05201	0.00215	0.0771	0.03312	0.00937	0.07307	0	0.00918	0.00685	0.19957	0.05728	0.19892	0.45329	0.33232
Komis	0.13599	0.03269	0.06626	0.0125	0.12061	0.0305	-0.01025	0.05579	0.00918	0	0.019	0.13107	0.04712	0.15369	0.36827	0.31454
Udmurts	0.22381	0.07831	0.08622	0.03548	0.08549	0.0718	0.02344	0.12833	0.00685	0.019	0	0.19445	0.02541	0.15342	0.4271	0.37675
Mansis	0.22414	0.23057	0.25337	0.21859	0.32495	0.25878	0.16354	0.18476	0.19957	0.13107	0.19445	0	0.11559	0.04767	0.14806	0.41063
Khanty	0.23404	0.14089	0.13682	0.09087	0.13679	0.15079	0.07184	0.15632	0.05728	0.04712	0.02541	0.11559	0	0.06603	0.36508	0.39537
Nenets	0.34523	0.26917	0.28808	0.26713	0.28262	0.29398	0.19778	0.28454	0.19892	0.15369	0.15342	0.04767	0.06603	0	0.22402	0.4606
Nganasans	0.44278	0.44202	0.52279	0.57496	0.52903	0.49132	0.47746	0.43162	0.45329	0.36827	0.4271	0.14806	0.36508	0.22402	0	0.57768
Selkups	0.28762	0.30402	0.37949	0.35461	0.4372	0.34241	0.35434	0.2899	0.33232	0.31454	0.37675	0.41063	0.39537	0.4606	0.57768	0

## Sheet: Table S14F. NRY Sl. lin. Fst
Table S14F. Y chromosome Slatkin`s linearized Fst matrix of analyzed Uralic-speaking populations
	Hungarians	Estonians	Saami_SWE	Saami_Kola	Finns	Karelians	Vepsians	Mordovians	Maris	Komis	Udmurts	Mansis	Khanty	Nenets	Nganasans	Selkups
Hungarians	0	0.09957	0.13272	0.08805	0.32872	0.15819	0.17791	0.01728	0.1954	0.1574	0.28834	0.28889	0.30554	0.52725	0.79462	0.40374
Estonians	0.09957	0	0.0342	0	0.12453	0.00593	0.02464	0.02552	0.03903	0.03379	0.08497	0.29966	0.164	0.3683	0.79219	0.43682
Saami_SWE	0.13272	0.0342	0	0	0.02908	0.07119	0.08334	0.06058	0.05486	0.07097	0.09436	0.33935	0.15851	0.40465	1.09552	0.61159
Saami_Kola	0.08805	0	0	0	0.04837	0.0084	0.02021	0.01872	0.00216	0.01266	0.03679	0.27974	0.09995	0.3645	1.3527	0.54945
Finns	0.32872	0.12453	0.02908	0.04837	0	0.1641	0.16612	0.20286	0.08354	0.13715	0.09349	0.48138	0.15847	0.39397	1.12326	0.77683
Karelians	0.15819	0.00593	0.07119	0.0084	0.1641	0	0.01257	0.05936	0.03425	0.03146	0.07735	0.34912	0.17756	0.4164	0.96586	0.52069
Vepsians	0.17791	0.02464	0.08334	0.02021	0.16612	0.01257	0	0.06525	0.00946	0	0.02401	0.19551	0.0774	0.24653	0.91374	0.5488
Mordovians	0.01728	0.02552	0.06058	0.01872	0.20286	0.05936	0.06525	0	0.07883	0.05909	0.14722	0.22663	0.18529	0.39771	0.75938	0.40825
Maris	0.1954	0.03903	0.05486	0.00216	0.08354	0.03425	0.00946	0.07883	0	0.00926	0.0069	0.24932	0.06075	0.24832	0.82911	0.49773
Komis	0.1574	0.03379	0.07097	0.01266	0.13715	0.03146	0	0.05909	0.00926	0	0.01937	0.15084	0.04945	0.1816	0.58294	0.45887
Udmurts	0.28834	0.08497	0.09436	0.03679	0.09349	0.07735	0.02401	0.14722	0.0069	0.01937	0	0.24138	0.02607	0.18122	0.7455	0.6045
Mansis	0.28889	0.29966	0.33935	0.27974	0.48138	0.34912	0.19551	0.22663	0.24932	0.15084	0.24138	0	0.1307	0.05005	0.17379	0.69674
Khanty	0.30554	0.164	0.15851	0.09995	0.15847	0.17756	0.0774	0.18529	0.06075	0.04945	0.02607	0.1307	0	0.0707	0.57499	0.65391
Nenets	0.52725	0.3683	0.40465	0.3645	0.39397	0.4164	0.24653	0.39771	0.24832	0.1816	0.18122	0.05005	0.0707	0	0.28869	0.85392
Nganasans	0.79462	0.79219	1.09552	1.3527	1.12326	0.96586	0.91374	0.75938	0.82911	0.58294	0.7455	0.17379	0.57499	0.28869	0	1.36789
Selkups	0.40374	0.43682	0.61159	0.54945	0.77683	0.52069	0.5488	0.40825	0.49773	0.45887	0.6045	0.69674	0.65391	0.85392	1.36789	0

## Sheet: Table S14G. Lex. distances
Table S14G. Matrix of lexical distances of analyzed Uralic-speaking populations
	Hungarians	Estonians	Saami_SWE	Saami_Kola	Finns	Karelians	Vepsians	Mordovians	Maris	Komis	Udmurts	Mansis	Khanty	Nenets	Nganasans	Selkups
Hungarians	0	0.0354628	0.0389539	0.0377674	0.0341385	0.0348924	0.0374112	0.035217	0.0319732	0.0322168	0.0321128	0.0281203	0.0282996	0.0385407	0.0371248	0.0409099
Estonians	0.0354628	0	0.0241813	0.0229947	0.00732483	0.00807875	0.0105976	0.0260439	0.0263632	0.0309932	0.0308892	0.0367611	0.0369404	0.0405313	0.0391154	0.0429005
Saami_SWE	0.0389539	0.0241813	0	0.00758664	0.0228569	0.0236108	0.0261296	0.029535	0.0298543	0.0344843	0.0343803	0.0402522	0.0404315	0.0440224	0.0426065	0.0463916
Saami_Kola	0.0377674	0.0229947	0.00758664	0	0.0216704	0.0224243	0.0249431	0.0283485	0.0286678	0.0332978	0.0331938	0.0390657	0.039245	0.0428359	0.04142	0.0452051
Finns	0.0341385	0.00732483	0.0228569	0.0216704	0	0.00419131	0.00671011	0.0247195	0.0250388	0.0296688	0.0295648	0.0354367	0.035616	0.0392069	0.037791	0.0415762
Karelians	0.0348924	0.00807875	0.0236108	0.0224243	0.00419131	0	0.00468068	0.0254735	0.0257928	0.0304227	0.0303187	0.0361906	0.0363699	0.0399608	0.0385449	0.0423301
Vepsians	0.0374112	0.0105976	0.0261296	0.0249431	0.00671011	0.00468068	0	0.0279923	0.0283116	0.0329416	0.0328375	0.0387094	0.0388887	0.0424797	0.0410637	0.0448489
Mordovians	0.035217	0.0260439	0.029535	0.0283485	0.0247195	0.0254735	0.0279923	0	0.0261174	0.0307473	0.0306433	0.0365152	0.0366945	0.0402854	0.0388695	0.0426547
Maris	0.0319732	0.0263632	0.0298543	0.0286678	0.0250388	0.0257928	0.0283116	0.0261174	0	0.0275036	0.0273995	0.0332715	0.0334508	0.0370417	0.0356258	0.0394109
Komis	0.0322168	0.0309932	0.0344843	0.0332978	0.0296688	0.0304227	0.0329416	0.0307473	0.0275036	0	0.00912203	0.0335151	0.0336944	0.0372853	0.0358694	0.0396545
Udmurts	0.0321128	0.0308892	0.0343803	0.0331938	0.0295648	0.0303187	0.0328375	0.0306433	0.0273995	0.00912203	0	0.033411	0.0335903	0.0371813	0.0357653	0.0395505
Mansis	0.0281203	0.0367611	0.0402522	0.0390657	0.0354367	0.0361906	0.0387094	0.0365152	0.0332715	0.0335151	0.033411	0	0.0142232	0.0398389	0.038423	0.0422082
Khanty	0.0282996	0.0369404	0.0404315	0.039245	0.035616	0.0363699	0.0388887	0.0366945	0.0334508	0.0336944	0.0335903	0.0142232	0	0.0400182	0.0386023	0.0423875
Nenets	0.0385407	0.0405313	0.0440224	0.0428359	0.0392069	0.0399608	0.0424797	0.0402854	0.0370417	0.0372853	0.0371813	0.0398389	0.0400182	0	0.0134189	0.0134403
Nganasans	0.0371248	0.0391154	0.0426065	0.04142	0.037791	0.0385449	0.0410637	0.0388695	0.0356258	0.0358694	0.0357653	0.038423	0.0386023	0.0134189	0	0.0157882
Selkups	0.0409099	0.0429005	0.0463916	0.0452051	0.0415762	0.0423301	0.0448489	0.0426547	0.0394109	0.0396545	0.0395505	0.0422082	0.0423875	0.0134403	0.0157882	0

## Sheet: Table S14H. Geogr distances
Table S14H. Matrix of geographical distances of analyzed Uralic-speaking populations
	Hungarians	Estonians	Saami_SWE	Saami_Kola	Finns	Karelians	Vepsians	Mordovians	Maris	Komis	Udmurts	Mansis	Khanty	Nenets	Nganasans	Selkups
Hungarians	0	1350.18	2128.03	2454.94	1461.46	1745.16	1859.78	1925.78	2205.43	2760.79	2519.46	3270.8	3360.33	3954.68	4587.94	4143.11
Estonians	1350.18	0	895.911	1104.79	135.591	467.272	601.983	1263.57	1347.87	1564.86	1638.45	2105.35	2142.5	2710.28	3280.1	2920.63
Saami_SWE	2128.03	895.911	0	669.383	760.378	897.103	952.257	1901.29	1830.54	1587.57	2031.26	2074.66	2014.92	2467.14	2849.49	2702.21
Saami_Kola	2454.94	1104.79	669.383	0	998.078	788.212	738.673	1603.57	1423.39	963.092	1542.96	1416.52	1346.55	1806	2247.3	2039.19
Finns	1461.46	135.591	760.378	998.078	0	448.235	581.159	1338.71	1392.08	1532.17	1670.37	2073.35	2096.63	2653.19	3200.53	2868.42
Karelians	1745.16	467.272	897.103	788.212	448.235	0	135.123	1008.3	987.413	1097.59	1243.81	1638.17	1677.5	2251.03	2846.42	2457.92
Vepsians	1859.78	601.983	952.257	738.673	581.159	135.123	0	952.853	892.148	963.048	1132.26	1503.37	1545.3	2121.95	2728.38	2326.89
Mordovians	1925.78	1263.57	1901.29	1603.57	1338.71	1008.3	952.853	0	344.305	1164.46	617.365	1529.65	1691.11	2274.5	3020.84	2411.17
Maris	2205.43	1347.87	1830.54	1423.39	1392.08	987.413	892.148	344.305	0	839.57	317.657	1185.41	1348.14	1930.2	2678.39	2068.09
Komis	2760.79	1564.86	1587.57	963.092	1532.17	1097.59	963.048	1164.46	839.57	0	762.608	541.287	599.562	1196.5	1888.15	1383.01
Udmurts	2519.46	1638.45	2031.26	1542.96	1670.37	1243.81	1132.26	617.365	317.657	762.608	0	968.165	1159.29	1710.24	2479.15	1824.53
Mansis	3270.8	2105.35	2074.66	1416.52	2073.35	1638.17	1503.37	1529.65	1185.41	541.287	968.165	0	222.741	746.199	1511.05	888.954
Khanty	3360.33	2142.5	2014.92	1346.55	2096.63	1677.5	1545.3	1691.11	1348.14	599.562	1159.29	222.741	0	599.725	1330.42	784.612
Nenets	3954.68	2710.28	2467.14	1806	2653.19	2251.03	2121.95	2274.5	1930.2	1196.5	1710.24	746.199	599.725	0	781.822	237.874
Nganasans	4587.94	3280.1	2849.49	2247.3	3200.53	2846.42	2728.38	3020.84	2678.39	1888.15	2479.15	1511.05	1330.42	781.822	0	764.737
Selkups	4143.11	2920.63	2702.21	2039.19	2868.42	2457.92	2326.89	2411.17	2068.09	1383.01	1824.53	888.954	784.612	237.874	764.737	0

## Sheet: Table S14I. Geogr. coordinates
Table S14I. Geographic coordinates of the Uralic-speaking populations analyzed in the study
Population	Latitude	Longitude
Hungarians	47.497912	19.040235
Estonians	58.994684	25.571045
Saami_SWE	66.61	19.82
Saami_Kola	68.006372	35.026
Finns	60.169856	24.938379
Karelians	60.980184	32.972397
Vepsians	61.372230	35.355352
Mordovians	54.3	44.47
Maris	56.66	48.00
Komis	63.696	53.498
Udmurts	56.847	53.195
Mansis	63.539268	64.448373
Khanty	65.502168	65.351360
Nenets	67.00	78.23
Nganasans	70.969163	94.503778
Selkups	65.7	82.46
