# Supplementary material for: Genes reveal traces of common recent demographic history for most of the Uralic-speaking populations
Source: Genome Biol. 2018 Sep 21;19:139. doi: 10.1186/s13059-018-1522-1 (PMC6151024; doi:10.1186/s13059-018-1522-1)
Supplement: Supplementary file 16 — Table S15. Mantel test results. (XLSX 11 kb) [file 13059_2018_1522_MOESM16_ESM.xlsx]

## Sheet: Table S15
Table S15. Mantel test results for correlation analysis*
				Controlling geography (A.) or lexical (B.) data
		correlation coefficient (r)	p-value	correlation coefficient (r)	p-value	Genetic datasets used in the analysis**
A. Genetic vs lexical data	Autosomes	0.593345	0.001	0.25313	0.013	Fst distances
		0.701	0.001	0.464	0.001	fineSTRUCTURE chunckcounts
	Mitochondrial DNA (mtDNA)	0.320769	0.007	0.128466	0.203	conventional Fst
		0.293662	0.016	0.116927	0.191	Slatkin linearized Fst
	Y chromosome (NRY)	0.374691	0.005	0.0845827	0.303	conventional Fst
		0.374691	0.003	0.0845827	0.283	Slatkin linearized Fst
B. Geography vs genetic data	Autosomes	0.749367	0.001	0.60554	0.001	Fst distances
		0.737	0.001	0.544	0.001	fineSTRUCTURE chunckcounts
	Mitochondrial DNA (mtDNA)	0.368203	0.025	0.228762	0.106	conventional Fst
		0.336092	0.038	0.206191	0.128	Slatkin linearized Fst
	Y chromosome (NRY)	0.515973	0.005	0.390503	0.023	conventional Fst
		0.515973	0.002	0.390503	0.018	Slatkin linearized Fst
C. Geography vs lexical data		0.615514	0.001
* individual data matrices used in the analysis are presented in Table S14. Significant p-values (<0.05) are given with bold font.
**For autosomes, two different genetic matrices (Table S14A-B) and for mitochondrial DNA (Table S14C-D) and Y chromosomal data (Table S14E-F) two genetic matrices were used to analyze correlation.
